# Supplementary material for: PAUSE: principled feature attribution for unsupervised gene expression analysis
Source: Genome Biol. 2023 Apr 19;24:81. doi: 10.1186/s13059-023-02901-4 (PMC10114348; doi:10.1186/s13059-023-02901-4)
Supplement: Supplementary file 2 — Additional file 2. Table S1 (ranked list of pathways for the 664 brain expression samples with associated AB IHC protein density measurements). [file 13059_2023_2901_MOESM2_ESM.xlsx]

## Sheet: Sheet1
	lr_score
HALLMARK_MITOTIC_SPINDLE	0.049713
HALLMARK_NOTCH_SIGNALING	0.042565
HALLMARK_BILE_ACID_METABOLISM	0.040705
HALLMARK_PEROXISOME	0.039261
HALLMARK_TNFA_SIGNALING_VIA_NFKB	0.038146
HALLMARK_WNT_BETA_CATENIN_SIGNALING	0.038077
AUXILIARY	0.037853
HALLMARK_G2M_CHECKPOINT	0.036219
HALLMARK_P53_PATHWAY	0.036174
HALLMARK_REACTIVE_OXYGEN_SPECIES_PATHWAY	0.035841
