# Supplementary material for: PAUSE: principled feature attribution for unsupervised gene expression analysis
Source: Genome Biol. 2023 Apr 19;24:81. doi: 10.1186/s13059-023-02901-4 (PMC10114348; doi:10.1186/s13059-023-02901-4)
Supplement: Supplementary file 3 — Additional file 3. Table S2 (list of all enriched pathways for the principal components and latent variables in panels c and d of Fig. S1). [file 13059_2023_2901_MOESM3_ESM.xlsx]

## Sheet: PCA 1 Enrichments
#term ID	term description	observed gene count	background gene count	strength	false discovery rate	matching proteins in your network (IDs)	matching proteins in your network (labels)
GO:0000278	Mitotic cell cycle	58	695	1.21	6.15e-52	9606.ENSP00000216911,9606.ENSP00000218089,9606.ENSP00000219097,9606.ENSP00000229758,9606.ENSP00000240423,9606.ENSP00000247191,9606.ENSP00000251496,9606.ENSP00000256442,9606.ENSP00000260363,9606.ENSP00000260731,9606.ENSP00000261597,9606.ENSP00000265148,9606.ENSP00000265295,9606.ENSP00000265728,9606.ENSP00000271452,9606.ENSP00000274026,9606.ENSP00000282074,9606.ENSP00000286398,9606.ENSP00000287598,…	AURKA,STAG2,ORC6,FBXO5,NCAPH,DLGAP5,NCAPG,CCNB1,KIF23,KIF11,NDC80,CENPE,SPDL1,DBF4,NUF2,CCNA2,SPC25,SMC2,BUB1B,FANCD2,TPX2,RRM1,TUBA1C,BIRC5,BUB1,CKS1B,CLSPN,AURKB,TYMS,KIF15,TACC3,PCM1,TUBA1B,TUBB,CDK5RAP2,UBE2C,SMC4,PCNT,RRM2,SMC3,CENPF,KIF14,TPR,KIF2C,CDC20,CDCA8,CNTRL,KIF4A,CEP78,PCNA,PRC1,INCENP,CDK1,KIFC1,TOP2A,GTSE1,BRCA1,MCM3
GO:0007049	Cell cycle	67	1313	1	2.15e-49	9606.ENSP00000216911,9606.ENSP00000218089,9606.ENSP00000219097,9606.ENSP00000229758,9606.ENSP00000240423,9606.ENSP00000247191,9606.ENSP00000251496,9606.ENSP00000256442,9606.ENSP00000260363,9606.ENSP00000260731,9606.ENSP00000261597,9606.ENSP00000265148,9606.ENSP00000265295,9606.ENSP00000265728,9606.ENSP00000271452,9606.ENSP00000274026,9606.ENSP00000282074,9606.ENSP00000286398,9606.ENSP00000287598,…	AURKA,STAG2,ORC6,FBXO5,NCAPH,DLGAP5,NCAPG,CCNB1,KIF23,KIF11,NDC80,CENPE,SPDL1,DBF4,NUF2,CCNA2,SPC25,SMC2,BUB1B,FANCD2,RAD21,TPX2,RRM1,TUBA1C,BIRC5,BUB1,FEN1,ESCO2,MIS18BP1,FANCI,CKS1B,CLSPN,AURKB,TYMS,EZH2,KIF15,TACC3,PCM1,TUBA1B,TUBB,CDK5RAP2,UBE2C,SMC4,SMC1B,PCNT,RRM2,SMC3,CENPF,KIF14,TPR,KIF20B,KIF2C,CDC20,CDCA8,CNTRL,KIF4A,CEP78,PCNA,PTTG1,PRC1,INCENP,CDK1,KIFC1,TOP2A,GTSE1,BRCA1,MCM3
GO:1903047	Mitotic cell cycle process	54	616	1.23	4.98e-49	9606.ENSP00000216911,9606.ENSP00000218089,9606.ENSP00000219097,9606.ENSP00000229758,9606.ENSP00000240423,9606.ENSP00000247191,9606.ENSP00000251496,9606.ENSP00000256442,9606.ENSP00000260363,9606.ENSP00000260731,9606.ENSP00000261597,9606.ENSP00000265148,9606.ENSP00000265295,9606.ENSP00000265728,9606.ENSP00000271452,9606.ENSP00000274026,9606.ENSP00000282074,9606.ENSP00000286398,9606.ENSP00000287598,…	AURKA,STAG2,ORC6,FBXO5,NCAPH,DLGAP5,NCAPG,CCNB1,KIF23,KIF11,NDC80,CENPE,SPDL1,DBF4,NUF2,CCNA2,SPC25,SMC2,BUB1B,FANCD2,TPX2,BIRC5,BUB1,CKS1B,CLSPN,AURKB,TYMS,TACC3,PCM1,TUBB,CDK5RAP2,UBE2C,SMC4,PCNT,RRM2,SMC3,CENPF,KIF14,TPR,KIF2C,CDC20,CDCA8,CNTRL,KIF4A,CEP78,PCNA,PRC1,INCENP,CDK1,KIFC1,TOP2A,GTSE1,BRCA1,MCM3
GO:0022402	Cell cycle process	61	976	1.09	8.22e-49	9606.ENSP00000216911,9606.ENSP00000218089,9606.ENSP00000219097,9606.ENSP00000229758,9606.ENSP00000240423,9606.ENSP00000247191,9606.ENSP00000251496,9606.ENSP00000256442,9606.ENSP00000260363,9606.ENSP00000260731,9606.ENSP00000261597,9606.ENSP00000265148,9606.ENSP00000265295,9606.ENSP00000265728,9606.ENSP00000271452,9606.ENSP00000274026,9606.ENSP00000282074,9606.ENSP00000286398,9606.ENSP00000287598,…	AURKA,STAG2,ORC6,FBXO5,NCAPH,DLGAP5,NCAPG,CCNB1,KIF23,KIF11,NDC80,CENPE,SPDL1,DBF4,NUF2,CCNA2,SPC25,SMC2,BUB1B,FANCD2,RAD21,TPX2,BIRC5,BUB1,FEN1,ESCO2,CKS1B,CLSPN,AURKB,TYMS,EZH2,TACC3,PCM1,TUBB,CDK5RAP2,UBE2C,SMC4,SMC1B,PCNT,RRM2,SMC3,CENPF,KIF14,TPR,KIF20B,KIF2C,CDC20,CDCA8,CNTRL,KIF4A,CEP78,PCNA,PTTG1,PRC1,INCENP,CDK1,KIFC1,TOP2A,GTSE1,BRCA1,MCM3
GO:0051301	Cell division	46	493	1.26	9.95e-42	9606.ENSP00000216911,9606.ENSP00000218089,9606.ENSP00000229758,9606.ENSP00000240423,9606.ENSP00000245838,9606.ENSP00000251496,9606.ENSP00000256442,9606.ENSP00000260363,9606.ENSP00000260731,9606.ENSP00000261597,9606.ENSP00000265148,9606.ENSP00000265295,9606.ENSP00000271452,9606.ENSP00000274026,9606.ENSP00000282074,9606.ENSP00000286398,9606.ENSP00000287598,9606.ENSP00000297338,9606.ENSP00000300403,…	AURKA,STAG2,FBXO5,NCAPH,THOC2,NCAPG,CCNB1,KIF23,KIF11,NDC80,CENPE,SPDL1,NUF2,CCNA2,SPC25,SMC2,BUB1B,RAD21,TPX2,TUBA1C,BIRC5,BUB1,MIS18BP1,CKS1B,AURKB,TACC3,TUBA1B,TUBB,UBE2C,SMC4,SMC3,CENPF,KIF14,TPR,KIF20B,KIF2C,CDC20,CDCA8,CNTRL,KIF4A,PTTG1,PRC1,INCENP,CDK1,KIFC1,TOP2A
GO:0007059	Chromosome segregation	35	268	1.41	4.89e-35	9606.ENSP00000218089,9606.ENSP00000240423,9606.ENSP00000247191,9606.ENSP00000251496,9606.ENSP00000256442,9606.ENSP00000260363,9606.ENSP00000261597,9606.ENSP00000265148,9606.ENSP00000265295,9606.ENSP00000271452,9606.ENSP00000282074,9606.ENSP00000286398,9606.ENSP00000287598,9606.ENSP00000287647,9606.ENSP00000297338,9606.ENSP00000301633,9606.ENSP00000302530,9606.ENSP00000306999,9606.ENSP00000313950,…	STAG2,NCAPH,DLGAP5,NCAPG,CCNB1,KIF23,NDC80,CENPE,SPDL1,NUF2,SPC25,SMC2,BUB1B,FANCD2,RAD21,BIRC5,BUB1,ESCO2,AURKB,CDK5RAP2,SMC4,SMC1B,SMC3,CENPF,KIF14,KIF2C,CDC20,CDCA8,KIF4A,PTTG1,PRC1,INCENP,KIFC1,TOP2A,BRCA1
GO:0000280	Nuclear division	35	291	1.37	5.84e-34	9606.ENSP00000216911,9606.ENSP00000218089,9606.ENSP00000229758,9606.ENSP00000240423,9606.ENSP00000247191,9606.ENSP00000251496,9606.ENSP00000256442,9606.ENSP00000260363,9606.ENSP00000260731,9606.ENSP00000261597,9606.ENSP00000265148,9606.ENSP00000265295,9606.ENSP00000271452,9606.ENSP00000286398,9606.ENSP00000287598,9606.ENSP00000287647,9606.ENSP00000297338,9606.ENSP00000300403,9606.ENSP00000301633,…	AURKA,STAG2,FBXO5,NCAPH,DLGAP5,NCAPG,CCNB1,KIF23,KIF11,NDC80,CENPE,SPDL1,NUF2,SMC2,BUB1B,FANCD2,RAD21,TPX2,BIRC5,BUB1,AURKB,UBE2C,SMC4,SMC3,KIF14,KIF2C,CDC20,CDCA8,KIF4A,PTTG1,PRC1,INCENP,CDK1,KIFC1,TOP2A
GO:0000819	Sister chromatid segregation	28	133	1.61	1.38e-32	9606.ENSP00000218089,9606.ENSP00000240423,9606.ENSP00000247191,9606.ENSP00000251496,9606.ENSP00000256442,9606.ENSP00000260363,9606.ENSP00000261597,9606.ENSP00000265148,9606.ENSP00000265295,9606.ENSP00000271452,9606.ENSP00000286398,9606.ENSP00000287598,9606.ENSP00000297338,9606.ENSP00000302530,9606.ENSP00000306999,9606.ENSP00000313950,9606.ENSP00000349961,9606.ENSP00000350036,9606.ENSP00000354720,…	STAG2,NCAPH,DLGAP5,NCAPG,CCNB1,KIF23,NDC80,CENPE,SPDL1,NUF2,SMC2,BUB1B,RAD21,BUB1,ESCO2,AURKB,SMC4,SMC1B,SMC3,KIF14,KIF2C,CDC20,CDCA8,KIF4A,PRC1,INCENP,KIFC1,TOP2A
GO:0098813	Nuclear chromosome segregation	31	209	1.46	2.7e-32	9606.ENSP00000218089,9606.ENSP00000240423,9606.ENSP00000247191,9606.ENSP00000251496,9606.ENSP00000256442,9606.ENSP00000260363,9606.ENSP00000261597,9606.ENSP00000265148,9606.ENSP00000265295,9606.ENSP00000271452,9606.ENSP00000286398,9606.ENSP00000287598,9606.ENSP00000287647,9606.ENSP00000297338,9606.ENSP00000302530,9606.ENSP00000306999,9606.ENSP00000313950,9606.ENSP00000349961,9606.ENSP00000350036,…	STAG2,NCAPH,DLGAP5,NCAPG,CCNB1,KIF23,NDC80,CENPE,SPDL1,NUF2,SMC2,BUB1B,FANCD2,RAD21,BUB1,ESCO2,AURKB,SMC4,SMC1B,SMC3,CENPF,KIF14,KIF2C,CDC20,CDCA8,KIF4A,PTTG1,PRC1,INCENP,KIFC1,TOP2A
GO:0140014	Mitotic nuclear division	28	156	1.55	6.08e-31	9606.ENSP00000216911,9606.ENSP00000218089,9606.ENSP00000240423,9606.ENSP00000247191,9606.ENSP00000251496,9606.ENSP00000256442,9606.ENSP00000260363,9606.ENSP00000260731,9606.ENSP00000261597,9606.ENSP00000265148,9606.ENSP00000265295,9606.ENSP00000271452,9606.ENSP00000286398,9606.ENSP00000300403,9606.ENSP00000301633,9606.ENSP00000313950,9606.ENSP00000348838,9606.ENSP00000349961,9606.ENSP00000354720,…	AURKA,STAG2,NCAPH,DLGAP5,NCAPG,CCNB1,KIF23,KIF11,NDC80,CENPE,SPDL1,NUF2,SMC2,TPX2,BIRC5,AURKB,UBE2C,SMC4,SMC3,KIF14,KIF2C,CDC20,CDCA8,KIF4A,PRC1,INCENP,CDK1,KIFC1
GO:0010564	Regulation of cell cycle process	42	760	1.03	4.93e-29	9606.ENSP00000216911,9606.ENSP00000229758,9606.ENSP00000247191,9606.ENSP00000256442,9606.ENSP00000260363,9606.ENSP00000260731,9606.ENSP00000261597,9606.ENSP00000265148,9606.ENSP00000265295,9606.ENSP00000265728,9606.ENSP00000275034,9606.ENSP00000287598,9606.ENSP00000297338,9606.ENSP00000300403,9606.ENSP00000301633,9606.ENSP00000302530,9606.ENSP00000305480,9606.ENSP00000312995,9606.ENSP00000313950,…	AURKA,FBXO5,DLGAP5,CCNB1,KIF23,KIF11,NDC80,CENPE,SPDL1,DBF4,PHIP,BUB1B,RAD21,TPX2,BIRC5,BUB1,FEN1,CLSPN,AURKB,EZH2,TACC3,PCM1,TUBB,CDK5RAP2,UBE2C,PCNT,RRM2,CENPF,KIF14,TPR,KIF20B,CDC20,CNTRL,CEP78,PCNA,HMMR,PTTG1,PRC1,INCENP,CDK1,GTSE1,BRCA1
GO:0007346	Regulation of mitotic cell cycle	40	676	1.06	1.68e-28	9606.ENSP00000216911,9606.ENSP00000229758,9606.ENSP00000247191,9606.ENSP00000256442,9606.ENSP00000260731,9606.ENSP00000261597,9606.ENSP00000265148,9606.ENSP00000265295,9606.ENSP00000275034,9606.ENSP00000287598,9606.ENSP00000287647,9606.ENSP00000297338,9606.ENSP00000300403,9606.ENSP00000301633,9606.ENSP00000302530,9606.ENSP00000311083,9606.ENSP00000312995,9606.ENSP00000313950,9606.ENSP00000320147,…	AURKA,FBXO5,DLGAP5,CCNB1,KIF11,NDC80,CENPE,SPDL1,PHIP,BUB1B,FANCD2,RAD21,TPX2,BIRC5,BUB1,CKS1B,CLSPN,AURKB,EZH2,TACC3,PCM1,TUBB,CDK5RAP2,UBE2C,PCNT,CENPF,KIF14,TPR,KIF20B,CDC20,CNTRL,CEP78,PCNA,HMMR,PTTG1,INCENP,CDK1,TOP2A,GTSE1,BRCA1
GO:0051726	Regulation of cell cycle	47	1230	0.87	1.85e-26	9606.ENSP00000216911,9606.ENSP00000229758,9606.ENSP00000247191,9606.ENSP00000256442,9606.ENSP00000260363,9606.ENSP00000260731,9606.ENSP00000261597,9606.ENSP00000265148,9606.ENSP00000265295,9606.ENSP00000265728,9606.ENSP00000274026,9606.ENSP00000275034,9606.ENSP00000287598,9606.ENSP00000287647,9606.ENSP00000297338,9606.ENSP00000300403,9606.ENSP00000301633,9606.ENSP00000302530,9606.ENSP00000305480,…	AURKA,FBXO5,DLGAP5,CCNB1,KIF23,KIF11,NDC80,CENPE,SPDL1,DBF4,CCNA2,PHIP,BUB1B,FANCD2,RAD21,TPX2,BIRC5,BUB1,FEN1,CKS1B,CLSPN,AURKB,EZH2,TACC3,PCM1,TUBB,CDK5RAP2,UBE2C,PCNT,RRM2,CENPF,KIF14,TPR,KIF20B,CDC20,CNTRL,CEP78,PCNA,HMMR,PTTG1,PRC1,INCENP,CDK1,TOP2A,GTSE1,BRCA1,HSPA8
GO:0051276	Chromosome organization	44	1066	0.91	1.03e-25	9606.ENSP00000216911,9606.ENSP00000218089,9606.ENSP00000240423,9606.ENSP00000247191,9606.ENSP00000251496,9606.ENSP00000256442,9606.ENSP00000260363,9606.ENSP00000261597,9606.ENSP00000265148,9606.ENSP00000265295,9606.ENSP00000271452,9606.ENSP00000274026,9606.ENSP00000281453,9606.ENSP00000286398,9606.ENSP00000287394,9606.ENSP00000287598,9606.ENSP00000287647,9606.ENSP00000296503,9606.ENSP00000297338,…	AURKA,STAG2,NCAPH,DLGAP5,NCAPG,CCNB1,KIF23,NDC80,CENPE,SPDL1,NUF2,CCNA2,CENPU,SMC2,ATAD2,BUB1B,FANCD2,HMGB2,RAD21,BUB1,FEN1,ESCO2,MIS18BP1,AURKB,EZH2,RNF168,SMC4,SMC1B,SMC3,CENPF,KIF14,KIF2C,CDC20,CDCA8,KIF4A,PCNA,RTF1,PTTG1,PRC1,INCENP,CDK1,KIFC1,TOP2A,MCM3
GO:0007017	Microtubule-based process	38	727	1.01	4.96e-25	9606.ENSP00000194214,9606.ENSP00000216911,9606.ENSP00000218089,9606.ENSP00000229758,9606.ENSP00000247191,9606.ENSP00000256442,9606.ENSP00000260363,9606.ENSP00000260731,9606.ENSP00000261597,9606.ENSP00000265148,9606.ENSP00000265295,9606.ENSP00000271452,9606.ENSP00000282074,9606.ENSP00000300403,9606.ENSP00000301072,9606.ENSP00000301633,9606.ENSP00000313950,9606.ENSP00000324020,9606.ENSP00000326550,…	HSPB11,AURKA,STAG2,FBXO5,DLGAP5,CCNB1,KIF23,KIF11,NDC80,CENPE,SPDL1,NUF2,SPC25,TPX2,TUBA1C,BIRC5,AURKB,KIF15,TACC3,PCM1,TUBA1B,TUBB,CDK5RAP2,SYNE2,PCNT,SMC3,KIF14,KIF20B,KIF2C,CDC20,KIF4A,PRC1,INCENP,CDK1,KIFC1,GTSE1,BRCA1,HSPA8
GO:0006996	Organelle organization	67	3450	0.58	2.03e-24	9606.ENSP00000194214,9606.ENSP00000216911,9606.ENSP00000218089,9606.ENSP00000229758,9606.ENSP00000240423,9606.ENSP00000247191,9606.ENSP00000251496,9606.ENSP00000256442,9606.ENSP00000260363,9606.ENSP00000260731,9606.ENSP00000261597,9606.ENSP00000265148,9606.ENSP00000265295,9606.ENSP00000265896,9606.ENSP00000271452,9606.ENSP00000274026,9606.ENSP00000275034,9606.ENSP00000281453,9606.ENSP00000282074,…	HSPB11,AURKA,STAG2,FBXO5,NCAPH,DLGAP5,NCAPG,CCNB1,KIF23,KIF11,NDC80,CENPE,SPDL1,SQLE,NUF2,CCNA2,PHIP,CENPU,SPC25,SMC2,ATAD2,BUB1B,FANCD2,HMGB2,RAD21,TPX2,TUBA1C,BIRC5,BUB1,FEN1,ESCO2,MIS18BP1,AURKB,EZH2,RNF168,TACC3,PCM1,TUBA1B,TUBB,CDK5RAP2,TPM4,UBE2C,SMC4,SMC1B,SYNE2,PCNT,SMC3,MT-ATP8,CENPF,KIF14,TPR,KIF2C,CDC20,CDCA8,CNTRL,KIF4A,CEP78,PCNA,RTF1,PTTG1,PRC1,INCENP,CDK1,KIFC1,TOP2A,BRCA1,MCM3
GO:1901987	Regulation of cell cycle phase transition	32	452	1.14	2.59e-24	9606.ENSP00000216911,9606.ENSP00000229758,9606.ENSP00000247191,9606.ENSP00000256442,9606.ENSP00000261597,9606.ENSP00000265148,9606.ENSP00000265295,9606.ENSP00000265728,9606.ENSP00000287598,9606.ENSP00000297338,9606.ENSP00000300403,9606.ENSP00000301633,9606.ENSP00000302530,9606.ENSP00000312995,9606.ENSP00000313950,9606.ENSP00000320147,9606.ENSP00000327077,9606.ENSP00000339001,9606.ENSP00000343818,…	AURKA,FBXO5,DLGAP5,CCNB1,NDC80,CENPE,SPDL1,DBF4,BUB1B,RAD21,TPX2,BIRC5,BUB1,CLSPN,AURKB,EZH2,PCM1,TUBB,CDK5RAP2,UBE2C,PCNT,CENPF,KIF14,TPR,CDC20,CNTRL,CEP78,PCNA,HMMR,CDK1,GTSE1,BRCA1
GO:1901990	Regulation of mitotic cell cycle phase transition	31	416	1.16	4.28e-24	9606.ENSP00000216911,9606.ENSP00000229758,9606.ENSP00000247191,9606.ENSP00000256442,9606.ENSP00000261597,9606.ENSP00000265148,9606.ENSP00000265295,9606.ENSP00000287598,9606.ENSP00000297338,9606.ENSP00000300403,9606.ENSP00000301633,9606.ENSP00000302530,9606.ENSP00000312995,9606.ENSP00000313950,9606.ENSP00000320147,9606.ENSP00000327077,9606.ENSP00000339001,9606.ENSP00000343818,9606.ENSP00000348838,…	AURKA,FBXO5,DLGAP5,CCNB1,NDC80,CENPE,SPDL1,BUB1B,RAD21,TPX2,BIRC5,BUB1,CLSPN,AURKB,EZH2,PCM1,TUBB,CDK5RAP2,UBE2C,PCNT,CENPF,KIF14,TPR,CDC20,CNTRL,CEP78,PCNA,HMMR,CDK1,GTSE1,BRCA1
GO:1902850	Microtubule cytoskeleton organization involved in mitosis	21	112	1.56	4.4e-23	9606.ENSP00000216911,9606.ENSP00000218089,9606.ENSP00000256442,9606.ENSP00000260363,9606.ENSP00000260731,9606.ENSP00000261597,9606.ENSP00000265148,9606.ENSP00000265295,9606.ENSP00000271452,9606.ENSP00000282074,9606.ENSP00000300403,9606.ENSP00000301633,9606.ENSP00000313950,9606.ENSP00000326550,9606.ENSP00000343818,9606.ENSP00000352572,9606.ENSP00000354720,9606.ENSP00000361540,9606.ENSP00000363524,…	AURKA,STAG2,CCNB1,KIF23,KIF11,NDC80,CENPE,SPDL1,NUF2,SPC25,TPX2,BIRC5,AURKB,TACC3,CDK5RAP2,PCNT,SMC3,CDC20,KIF4A,PRC1,KIFC1
GO:0010965	Regulation of mitotic sister chromatid separation	18	60	1.77	1.05e-22	9606.ENSP00000229758,9606.ENSP00000247191,9606.ENSP00000256442,9606.ENSP00000261597,9606.ENSP00000265148,9606.ENSP00000265295,9606.ENSP00000287598,9606.ENSP00000297338,9606.ENSP00000301633,9606.ENSP00000302530,9606.ENSP00000313950,9606.ENSP00000326550,9606.ENSP00000343818,9606.ENSP00000348838,9606.ENSP00000355922,9606.ENSP00000356448,9606.ENSP00000361540,9606.ENSP00000377536	FBXO5,DLGAP5,CCNB1,NDC80,CENPE,SPDL1,BUB1B,RAD21,BIRC5,BUB1,AURKB,TACC3,CDK5RAP2,UBE2C,CENPF,TPR,CDC20,PTTG1
GO:0007051	Spindle organization	22	145	1.47	1.61e-22	9606.ENSP00000216911,9606.ENSP00000218089,9606.ENSP00000229758,9606.ENSP00000256442,9606.ENSP00000260363,9606.ENSP00000260731,9606.ENSP00000261597,9606.ENSP00000265148,9606.ENSP00000271452,9606.ENSP00000282074,9606.ENSP00000300403,9606.ENSP00000301633,9606.ENSP00000313950,9606.ENSP00000326550,9606.ENSP00000339001,9606.ENSP00000352572,9606.ENSP00000354720,9606.ENSP00000361540,9606.ENSP00000363524,…	AURKA,STAG2,FBXO5,CCNB1,KIF23,KIF11,NDC80,CENPE,NUF2,SPC25,TPX2,BIRC5,AURKB,TACC3,TUBB,PCNT,SMC3,CDC20,KIF4A,PRC1,INCENP,KIFC1
GO:0007052	Mitotic spindle organization	19	81	1.66	2.29e-22	9606.ENSP00000216911,9606.ENSP00000218089,9606.ENSP00000256442,9606.ENSP00000260363,9606.ENSP00000260731,9606.ENSP00000261597,9606.ENSP00000265148,9606.ENSP00000271452,9606.ENSP00000282074,9606.ENSP00000300403,9606.ENSP00000301633,9606.ENSP00000313950,9606.ENSP00000326550,9606.ENSP00000352572,9606.ENSP00000354720,9606.ENSP00000361540,9606.ENSP00000363524,9606.ENSP00000377793,9606.ENSP00000393963	AURKA,STAG2,CCNB1,KIF23,KIF11,NDC80,CENPE,NUF2,SPC25,TPX2,BIRC5,AURKB,TACC3,PCNT,SMC3,CDC20,KIF4A,PRC1,KIFC1
GO:0033045	Regulation of sister chromatid segregation	19	83	1.65	3.17e-22	9606.ENSP00000229758,9606.ENSP00000247191,9606.ENSP00000256442,9606.ENSP00000261597,9606.ENSP00000265148,9606.ENSP00000265295,9606.ENSP00000287598,9606.ENSP00000297338,9606.ENSP00000301633,9606.ENSP00000302530,9606.ENSP00000305480,9606.ENSP00000313950,9606.ENSP00000326550,9606.ENSP00000343818,9606.ENSP00000348838,9606.ENSP00000355922,9606.ENSP00000356448,9606.ENSP00000361540,9606.ENSP00000377536	FBXO5,DLGAP5,CCNB1,NDC80,CENPE,SPDL1,BUB1B,RAD21,BIRC5,BUB1,FEN1,AURKB,TACC3,CDK5RAP2,UBE2C,CENPF,TPR,CDC20,PTTG1
GO:0051983	Regulation of chromosome segregation	20	104	1.58	3.48e-22	9606.ENSP00000229758,9606.ENSP00000247191,9606.ENSP00000256442,9606.ENSP00000261597,9606.ENSP00000265148,9606.ENSP00000265295,9606.ENSP00000287598,9606.ENSP00000297338,9606.ENSP00000301633,9606.ENSP00000302530,9606.ENSP00000305480,9606.ENSP00000313950,9606.ENSP00000326550,9606.ENSP00000343818,9606.ENSP00000348838,9606.ENSP00000355922,9606.ENSP00000356448,9606.ENSP00000361298,9606.ENSP00000361540,…	FBXO5,DLGAP5,CCNB1,NDC80,CENPE,SPDL1,BUB1B,RAD21,BIRC5,BUB1,FEN1,AURKB,TACC3,CDK5RAP2,UBE2C,CENPF,TPR,KIF2C,CDC20,PTTG1
GO:0000226	Microtubule cytoskeleton organization	31	492	1.09	3.52e-22	9606.ENSP00000216911,9606.ENSP00000218089,9606.ENSP00000229758,9606.ENSP00000256442,9606.ENSP00000260363,9606.ENSP00000260731,9606.ENSP00000261597,9606.ENSP00000265148,9606.ENSP00000265295,9606.ENSP00000271452,9606.ENSP00000282074,9606.ENSP00000300403,9606.ENSP00000301072,9606.ENSP00000301633,9606.ENSP00000313950,9606.ENSP00000326550,9606.ENSP00000327077,9606.ENSP00000336799,9606.ENSP00000339001,…	AURKA,STAG2,FBXO5,CCNB1,KIF23,KIF11,NDC80,CENPE,SPDL1,NUF2,SPC25,TPX2,TUBA1C,BIRC5,AURKB,TACC3,PCM1,TUBA1B,TUBB,CDK5RAP2,SYNE2,PCNT,SMC3,KIF2C,CDC20,KIF4A,PRC1,INCENP,CDK1,KIFC1,BRCA1
GO:0000070	Mitotic sister chromatid segregation	20	108	1.56	6.34e-22	9606.ENSP00000240423,9606.ENSP00000247191,9606.ENSP00000251496,9606.ENSP00000256442,9606.ENSP00000260363,9606.ENSP00000261597,9606.ENSP00000265148,9606.ENSP00000265295,9606.ENSP00000271452,9606.ENSP00000286398,9606.ENSP00000313950,9606.ENSP00000349961,9606.ENSP00000356319,9606.ENSP00000361298,9606.ENSP00000361540,9606.ENSP00000362146,9606.ENSP00000363524,9606.ENSP00000377793,9606.ENSP00000378295,…	NCAPH,DLGAP5,NCAPG,CCNB1,KIF23,NDC80,CENPE,SPDL1,NUF2,SMC2,AURKB,SMC4,KIF14,KIF2C,CDC20,CDCA8,KIF4A,PRC1,INCENP,KIFC1
GO:0007088	Regulation of mitotic nuclear division	22	162	1.42	1.07e-21	9606.ENSP00000216911,9606.ENSP00000229758,9606.ENSP00000247191,9606.ENSP00000256442,9606.ENSP00000260731,9606.ENSP00000261597,9606.ENSP00000265148,9606.ENSP00000265295,9606.ENSP00000275034,9606.ENSP00000287598,9606.ENSP00000297338,9606.ENSP00000301633,9606.ENSP00000302530,9606.ENSP00000313950,9606.ENSP00000326550,9606.ENSP00000343818,9606.ENSP00000348838,9606.ENSP00000355922,9606.ENSP00000356448,…	AURKA,FBXO5,DLGAP5,CCNB1,KIF11,NDC80,CENPE,SPDL1,PHIP,BUB1B,RAD21,BIRC5,BUB1,AURKB,TACC3,CDK5RAP2,UBE2C,CENPF,TPR,KIF20B,CDC20,PTTG1
GO:0030071	Regulation of mitotic metaphase/anaphase transition	16	56	1.75	7.46e-20	9606.ENSP00000229758,9606.ENSP00000247191,9606.ENSP00000256442,9606.ENSP00000261597,9606.ENSP00000265148,9606.ENSP00000265295,9606.ENSP00000287598,9606.ENSP00000297338,9606.ENSP00000301633,9606.ENSP00000302530,9606.ENSP00000313950,9606.ENSP00000343818,9606.ENSP00000348838,9606.ENSP00000355922,9606.ENSP00000356448,9606.ENSP00000361540	FBXO5,DLGAP5,CCNB1,NDC80,CENPE,SPDL1,BUB1B,RAD21,BIRC5,BUB1,AURKB,CDK5RAP2,UBE2C,CENPF,TPR,CDC20
GO:0016043	Cellular component organization	72	5447	0.41	3.18e-17	9606.ENSP00000194214,9606.ENSP00000216911,9606.ENSP00000218089,9606.ENSP00000229758,9606.ENSP00000240423,9606.ENSP00000247191,9606.ENSP00000251496,9606.ENSP00000256442,9606.ENSP00000260363,9606.ENSP00000260731,9606.ENSP00000261597,9606.ENSP00000265148,9606.ENSP00000265295,9606.ENSP00000265896,9606.ENSP00000271452,9606.ENSP00000274026,9606.ENSP00000275034,9606.ENSP00000281453,9606.ENSP00000282074,…	HSPB11,AURKA,STAG2,FBXO5,NCAPH,DLGAP5,NCAPG,CCNB1,KIF23,KIF11,NDC80,CENPE,SPDL1,SQLE,NUF2,CCNA2,PHIP,CENPU,SPC25,SMC2,ATAD2,BUB1B,FANCD2,HMGB2,RAD21,TPX2,RRM1,TUBA1C,BIRC5,BUB1,FEN1,ESCO2,MIS18BP1,AURKB,EZH2,RNF168,TACC3,PCM1,TUBA1B,TUBB,CDK5RAP2,TPM4,UBE2C,SMC4,SMC1B,SYNE2,PCNT,RRM2,SMC3,MT-ATP8,CENPF,KIF14,TPR,KIF20B,KIF2C,CDC20,CDCA8,CNTRL,KIF4A,CEP78,PCNA,PSIP1,RTF1,PTTG1,PRC1,INCENP,CDK1,KIF…
GO:0071840	Cellular component organization or biogenesis	73	5633	0.4	3.68e-17	9606.ENSP00000194214,9606.ENSP00000216911,9606.ENSP00000218089,9606.ENSP00000229758,9606.ENSP00000240423,9606.ENSP00000247191,9606.ENSP00000251496,9606.ENSP00000256442,9606.ENSP00000260363,9606.ENSP00000260731,9606.ENSP00000261597,9606.ENSP00000265148,9606.ENSP00000265295,9606.ENSP00000265896,9606.ENSP00000271452,9606.ENSP00000274026,9606.ENSP00000275034,9606.ENSP00000281453,9606.ENSP00000282074,…	HSPB11,AURKA,STAG2,FBXO5,NCAPH,DLGAP5,NCAPG,CCNB1,KIF23,KIF11,NDC80,CENPE,SPDL1,SQLE,NUF2,CCNA2,PHIP,CENPU,SPC25,SMC2,ATAD2,BUB1B,FANCD2,HMGB2,RAD21,TPX2,RRM1,TUBA1C,BIRC5,BUB1,FEN1,ESCO2,MIS18BP1,AURKB,EZH2,RNF168,TACC3,PCM1,TUBA1B,TUBB,CDK5RAP2,TPM4,UBE2C,SMC4,SMC1B,SYNE2,PCNT,RRM2,SMC3,MT-ATP8,CENPF,KIF14,TPR,KIF20B,KIF2C,CDC20,CDCA8,CNTRL,KIF4A,CEP78,PCNA,PSIP1,NOP56,RTF1,PTTG1,PRC1,INCENP,CD…
GO:0033044	Regulation of chromosome organization	23	359	1.1	5.02e-16	9606.ENSP00000229758,9606.ENSP00000247191,9606.ENSP00000256442,9606.ENSP00000261597,9606.ENSP00000265148,9606.ENSP00000265295,9606.ENSP00000287394,9606.ENSP00000287598,9606.ENSP00000297338,9606.ENSP00000301633,9606.ENSP00000302530,9606.ENSP00000305480,9606.ENSP00000313950,9606.ENSP00000326550,9606.ENSP00000343818,9606.ENSP00000348838,9606.ENSP00000355922,9606.ENSP00000356448,9606.ENSP00000361540,…	FBXO5,DLGAP5,CCNB1,NDC80,CENPE,SPDL1,ATAD2,BUB1B,RAD21,BIRC5,BUB1,FEN1,AURKB,TACC3,CDK5RAP2,UBE2C,CENPF,TPR,CDC20,RTF1,PTTG1,TOP2A,BRCA1
GO:0044772	Mitotic cell cycle phase transition	21	280	1.17	9.05e-16	9606.ENSP00000216911,9606.ENSP00000219097,9606.ENSP00000229758,9606.ENSP00000256442,9606.ENSP00000265728,9606.ENSP00000274026,9606.ENSP00000301633,9606.ENSP00000311083,9606.ENSP00000315644,9606.ENSP00000326550,9606.ENSP00000327077,9606.ENSP00000339001,9606.ENSP00000343818,9606.ENSP00000348838,9606.ENSP00000352572,9606.ENSP00000353770,9606.ENSP00000362962,9606.ENSP00000365782,9606.ENSP00000368458,…	AURKA,ORC6,FBXO5,CCNB1,DBF4,CCNA2,BIRC5,CKS1B,TYMS,TACC3,PCM1,TUBB,CDK5RAP2,UBE2C,PCNT,RRM2,CNTRL,CEP78,PCNA,CDK1,MCM3
GO:0051225	Spindle assembly	15	88	1.52	1.26e-15	9606.ENSP00000216911,9606.ENSP00000218089,9606.ENSP00000229758,9606.ENSP00000260363,9606.ENSP00000260731,9606.ENSP00000300403,9606.ENSP00000301633,9606.ENSP00000313950,9606.ENSP00000339001,9606.ENSP00000354720,9606.ENSP00000361540,9606.ENSP00000363524,9606.ENSP00000377793,9606.ENSP00000378295,9606.ENSP00000393963	AURKA,STAG2,FBXO5,KIF23,KIF11,TPX2,BIRC5,AURKB,TUBB,SMC3,CDC20,KIF4A,PRC1,INCENP,KIFC1
GO:0090068	Positive regulation of cell cycle process	21	294	1.15	2.13e-15	9606.ENSP00000216911,9606.ENSP00000229758,9606.ENSP00000247191,9606.ENSP00000256442,9606.ENSP00000260363,9606.ENSP00000261597,9606.ENSP00000265728,9606.ENSP00000275034,9606.ENSP00000297338,9606.ENSP00000301633,9606.ENSP00000305480,9606.ENSP00000313950,9606.ENSP00000320147,9606.ENSP00000348838,9606.ENSP00000356319,9606.ENSP00000356448,9606.ENSP00000360793,9606.ENSP00000368458,9606.ENSP00000378699,…	AURKA,FBXO5,DLGAP5,CCNB1,KIF23,NDC80,DBF4,PHIP,RAD21,BIRC5,FEN1,AURKB,EZH2,UBE2C,KIF14,TPR,KIF20B,PCNA,CDK1,GTSE1,BRCA1
GO:1902749	Regulation of cell cycle g2/m phase transition	19	215	1.24	2.3e-15	9606.ENSP00000216911,9606.ENSP00000229758,9606.ENSP00000256442,9606.ENSP00000297338,9606.ENSP00000300403,9606.ENSP00000312995,9606.ENSP00000313950,9606.ENSP00000327077,9606.ENSP00000339001,9606.ENSP00000343818,9606.ENSP00000352572,9606.ENSP00000355922,9606.ENSP00000356319,9606.ENSP00000362962,9606.ENSP00000365782,9606.ENSP00000377492,9606.ENSP00000378699,9606.ENSP00000415430,9606.ENSP00000418960	AURKA,FBXO5,CCNB1,RAD21,TPX2,CLSPN,AURKB,PCM1,TUBB,CDK5RAP2,PCNT,CENPF,KIF14,CNTRL,CEP78,HMMR,CDK1,GTSE1,BRCA1
GO:0045930	Negative regulation of mitotic cell cycle	21	308	1.13	4.93e-15	9606.ENSP00000216911,9606.ENSP00000229758,9606.ENSP00000256442,9606.ENSP00000265295,9606.ENSP00000287598,9606.ENSP00000287647,9606.ENSP00000297338,9606.ENSP00000301633,9606.ENSP00000302530,9606.ENSP00000312995,9606.ENSP00000313950,9606.ENSP00000320147,9606.ENSP00000355922,9606.ENSP00000356448,9606.ENSP00000361540,9606.ENSP00000368458,9606.ENSP00000377536,9606.ENSP00000378699,9606.ENSP00000411532,…	AURKA,FBXO5,CCNB1,SPDL1,BUB1B,FANCD2,RAD21,BIRC5,BUB1,CLSPN,AURKB,EZH2,CENPF,TPR,CDC20,PCNA,PTTG1,CDK1,TOP2A,GTSE1,BRCA1
GO:0007093	Mitotic cell cycle checkpoint	17	156	1.33	5.38e-15	9606.ENSP00000216911,9606.ENSP00000256442,9606.ENSP00000265295,9606.ENSP00000287598,9606.ENSP00000287647,9606.ENSP00000301633,9606.ENSP00000302530,9606.ENSP00000312995,9606.ENSP00000313950,9606.ENSP00000355922,9606.ENSP00000356448,9606.ENSP00000361540,9606.ENSP00000368458,9606.ENSP00000378699,9606.ENSP00000411532,9606.ENSP00000415430,9606.ENSP00000418960	AURKA,CCNB1,SPDL1,BUB1B,FANCD2,BIRC5,BUB1,CLSPN,AURKB,CENPF,TPR,CDC20,PCNA,CDK1,TOP2A,GTSE1,BRCA1
GO:0010389	Regulation of g2/m transition of mitotic cell cycle	18	198	1.25	1.05e-14	9606.ENSP00000216911,9606.ENSP00000229758,9606.ENSP00000256442,9606.ENSP00000297338,9606.ENSP00000300403,9606.ENSP00000312995,9606.ENSP00000313950,9606.ENSP00000327077,9606.ENSP00000339001,9606.ENSP00000343818,9606.ENSP00000352572,9606.ENSP00000355922,9606.ENSP00000356319,9606.ENSP00000362962,9606.ENSP00000365782,9606.ENSP00000377492,9606.ENSP00000378699,9606.ENSP00000418960	AURKA,FBXO5,CCNB1,RAD21,TPX2,CLSPN,AURKB,PCM1,TUBB,CDK5RAP2,PCNT,CENPF,KIF14,CNTRL,CEP78,HMMR,CDK1,BRCA1
GO:2000816	Negative regulation of mitotic sister chromatid separation	11	27	1.9	1.05e-14	9606.ENSP00000229758,9606.ENSP00000265295,9606.ENSP00000287598,9606.ENSP00000297338,9606.ENSP00000301633,9606.ENSP00000302530,9606.ENSP00000313950,9606.ENSP00000355922,9606.ENSP00000356448,9606.ENSP00000361540,9606.ENSP00000377536	FBXO5,SPDL1,BUB1B,RAD21,BIRC5,BUB1,AURKB,CENPF,TPR,CDC20,PTTG1
GO:0010948	Negative regulation of cell cycle process	21	328	1.1	1.46e-14	9606.ENSP00000216911,9606.ENSP00000229758,9606.ENSP00000256442,9606.ENSP00000265295,9606.ENSP00000287598,9606.ENSP00000297338,9606.ENSP00000301633,9606.ENSP00000302530,9606.ENSP00000312995,9606.ENSP00000313950,9606.ENSP00000320147,9606.ENSP00000343818,9606.ENSP00000353770,9606.ENSP00000355922,9606.ENSP00000356448,9606.ENSP00000361540,9606.ENSP00000368458,9606.ENSP00000377536,9606.ENSP00000378699,…	AURKA,FBXO5,CCNB1,SPDL1,BUB1B,RAD21,BIRC5,BUB1,CLSPN,AURKB,EZH2,CDK5RAP2,RRM2,CENPF,TPR,CDC20,PCNA,PTTG1,CDK1,GTSE1,BRCA1
GO:0045787	Positive regulation of cell cycle	22	388	1.05	2.59e-14	9606.ENSP00000216911,9606.ENSP00000229758,9606.ENSP00000247191,9606.ENSP00000256442,9606.ENSP00000260363,9606.ENSP00000261597,9606.ENSP00000265728,9606.ENSP00000275034,9606.ENSP00000297338,9606.ENSP00000301633,9606.ENSP00000305480,9606.ENSP00000311083,9606.ENSP00000313950,9606.ENSP00000320147,9606.ENSP00000348838,9606.ENSP00000356319,9606.ENSP00000356448,9606.ENSP00000360793,9606.ENSP00000368458,…	AURKA,FBXO5,DLGAP5,CCNB1,KIF23,NDC80,DBF4,PHIP,RAD21,BIRC5,FEN1,CKS1B,AURKB,EZH2,UBE2C,KIF14,TPR,KIF20B,PCNA,CDK1,GTSE1,BRCA1
GO:0007010	Cytoskeleton organization	33	1126	0.76	2.8e-14	9606.ENSP00000216911,9606.ENSP00000218089,9606.ENSP00000229758,9606.ENSP00000256442,9606.ENSP00000260363,9606.ENSP00000260731,9606.ENSP00000261597,9606.ENSP00000265148,9606.ENSP00000265295,9606.ENSP00000271452,9606.ENSP00000275034,9606.ENSP00000282074,9606.ENSP00000300403,9606.ENSP00000301072,9606.ENSP00000301633,9606.ENSP00000313950,9606.ENSP00000326550,9606.ENSP00000327077,9606.ENSP00000336799,…	AURKA,STAG2,FBXO5,CCNB1,KIF23,KIF11,NDC80,CENPE,SPDL1,NUF2,PHIP,SPC25,TPX2,TUBA1C,BIRC5,AURKB,TACC3,PCM1,TUBA1B,TUBB,CDK5RAP2,TPM4,SYNE2,PCNT,SMC3,KIF2C,CDC20,KIF4A,PRC1,INCENP,CDK1,KIFC1,BRCA1
GO:1901991	Negative regulation of mitotic cell cycle phase transition	18	219	1.21	4.74e-14	9606.ENSP00000216911,9606.ENSP00000229758,9606.ENSP00000256442,9606.ENSP00000265295,9606.ENSP00000287598,9606.ENSP00000297338,9606.ENSP00000301633,9606.ENSP00000302530,9606.ENSP00000312995,9606.ENSP00000313950,9606.ENSP00000320147,9606.ENSP00000355922,9606.ENSP00000356448,9606.ENSP00000361540,9606.ENSP00000368458,9606.ENSP00000378699,9606.ENSP00000415430,9606.ENSP00000418960	AURKA,FBXO5,CCNB1,SPDL1,BUB1B,RAD21,BIRC5,BUB1,CLSPN,AURKB,EZH2,CENPF,TPR,CDC20,PCNA,CDK1,GTSE1,BRCA1
GO:0051303	Establishment of chromosome localization	13	73	1.54	1.04e-13	9606.ENSP00000247191,9606.ENSP00000256442,9606.ENSP00000261597,9606.ENSP00000265148,9606.ENSP00000265295,9606.ENSP00000271452,9606.ENSP00000301633,9606.ENSP00000355922,9606.ENSP00000356319,9606.ENSP00000361298,9606.ENSP00000362146,9606.ENSP00000378295,9606.ENSP00000393963	DLGAP5,CCNB1,NDC80,CENPE,SPDL1,NUF2,BIRC5,CENPF,KIF14,KIF2C,CDCA8,INCENP,KIFC1
GO:0045841	Negative regulation of mitotic metaphase/anaphase transition	10	25	1.89	2.67e-13	9606.ENSP00000229758,9606.ENSP00000265295,9606.ENSP00000287598,9606.ENSP00000297338,9606.ENSP00000301633,9606.ENSP00000302530,9606.ENSP00000313950,9606.ENSP00000355922,9606.ENSP00000356448,9606.ENSP00000361540	FBXO5,SPDL1,BUB1B,RAD21,BIRC5,BUB1,AURKB,CENPF,TPR,CDC20
GO:0045786	Negative regulation of cell cycle	24	571	0.92	4.29e-13	9606.ENSP00000216911,9606.ENSP00000229758,9606.ENSP00000256442,9606.ENSP00000265295,9606.ENSP00000287598,9606.ENSP00000287647,9606.ENSP00000297338,9606.ENSP00000301633,9606.ENSP00000302530,9606.ENSP00000312995,9606.ENSP00000313950,9606.ENSP00000320147,9606.ENSP00000343818,9606.ENSP00000353770,9606.ENSP00000355922,9606.ENSP00000356448,9606.ENSP00000360793,9606.ENSP00000361540,9606.ENSP00000368458,…	AURKA,FBXO5,CCNB1,SPDL1,BUB1B,FANCD2,RAD21,BIRC5,BUB1,CLSPN,AURKB,EZH2,CDK5RAP2,RRM2,CENPF,TPR,KIF20B,CDC20,PCNA,PTTG1,CDK1,TOP2A,GTSE1,BRCA1
GO:0090307	Mitotic spindle assembly	11	43	1.7	5.53e-13	9606.ENSP00000218089,9606.ENSP00000260363,9606.ENSP00000260731,9606.ENSP00000300403,9606.ENSP00000301633,9606.ENSP00000313950,9606.ENSP00000354720,9606.ENSP00000361540,9606.ENSP00000363524,9606.ENSP00000377793,9606.ENSP00000393963	STAG2,KIF23,KIF11,TPX2,BIRC5,AURKB,SMC3,CDC20,KIF4A,PRC1,KIFC1
GO:0051310	Metaphase plate congression	11	54	1.6	4.78e-12	9606.ENSP00000256442,9606.ENSP00000261597,9606.ENSP00000265148,9606.ENSP00000265295,9606.ENSP00000271452,9606.ENSP00000355922,9606.ENSP00000356319,9606.ENSP00000361298,9606.ENSP00000362146,9606.ENSP00000378295,9606.ENSP00000393963	CCNB1,NDC80,CENPE,SPDL1,NUF2,CENPF,KIF14,KIF2C,CDCA8,INCENP,KIFC1
GO:2001251	Negative regulation of chromosome organization	14	137	1.3	6.65e-12	9606.ENSP00000229758,9606.ENSP00000265295,9606.ENSP00000287394,9606.ENSP00000287598,9606.ENSP00000297338,9606.ENSP00000301633,9606.ENSP00000302530,9606.ENSP00000313950,9606.ENSP00000355922,9606.ENSP00000356448,9606.ENSP00000361540,9606.ENSP00000377536,9606.ENSP00000411532,9606.ENSP00000418960	FBXO5,SPDL1,ATAD2,BUB1B,RAD21,BIRC5,BUB1,AURKB,CENPF,TPR,CDC20,PTTG1,TOP2A,BRCA1
GO:0070925	Organelle assembly	25	735	0.82	9.81e-12	9606.ENSP00000194214,9606.ENSP00000216911,9606.ENSP00000218089,9606.ENSP00000229758,9606.ENSP00000260363,9606.ENSP00000260731,9606.ENSP00000265148,9606.ENSP00000265896,9606.ENSP00000300403,9606.ENSP00000301633,9606.ENSP00000313950,9606.ENSP00000327077,9606.ENSP00000339001,9606.ENSP00000343818,9606.ENSP00000352572,9606.ENSP00000354720,9606.ENSP00000355922,9606.ENSP00000361540,9606.ENSP00000362962,…	HSPB11,AURKA,STAG2,FBXO5,KIF23,KIF11,CENPE,SQLE,TPX2,BIRC5,AURKB,PCM1,TUBB,CDK5RAP2,PCNT,SMC3,CENPF,CDC20,CNTRL,KIF4A,CEP78,PRC1,INCENP,CDK1,KIFC1
GO:0051640	Organelle localization	23	598	0.88	1e-11	9606.ENSP00000216911,9606.ENSP00000247191,9606.ENSP00000256442,9606.ENSP00000260363,9606.ENSP00000261597,9606.ENSP00000265148,9606.ENSP00000265295,9606.ENSP00000271452,9606.ENSP00000301633,9606.ENSP00000327077,9606.ENSP00000339001,9606.ENSP00000343818,9606.ENSP00000350719,9606.ENSP00000352572,9606.ENSP00000355922,9606.ENSP00000356319,9606.ENSP00000361298,9606.ENSP00000362146,9606.ENSP00000362962,…	AURKA,DLGAP5,CCNB1,KIF23,NDC80,CENPE,SPDL1,NUF2,BIRC5,PCM1,TUBB,CDK5RAP2,SYNE2,PCNT,CENPF,KIF14,KIF2C,CDCA8,CNTRL,CEP78,INCENP,CDK1,KIFC1
GO:0051321	Meiotic cell cycle	16	220	1.15	1.16e-11	9606.ENSP00000216911,9606.ENSP00000218089,9606.ENSP00000229758,9606.ENSP00000240423,9606.ENSP00000271452,9606.ENSP00000286398,9606.ENSP00000287598,9606.ENSP00000287647,9606.ENSP00000297338,9606.ENSP00000302530,9606.ENSP00000349961,9606.ENSP00000350036,9606.ENSP00000354720,9606.ENSP00000377536,9606.ENSP00000378295,9606.ENSP00000411532	AURKA,STAG2,FBXO5,NCAPH,NUF2,SMC2,BUB1B,FANCD2,RAD21,BUB1,SMC4,SMC1B,SMC3,PTTG1,INCENP,TOP2A
GO:0033043	Regulation of organelle organization	31	1306	0.67	5.76e-11	9606.ENSP00000216911,9606.ENSP00000229758,9606.ENSP00000247191,9606.ENSP00000256442,9606.ENSP00000260731,9606.ENSP00000261597,9606.ENSP00000265148,9606.ENSP00000265295,9606.ENSP00000275034,9606.ENSP00000287394,9606.ENSP00000287598,9606.ENSP00000297338,9606.ENSP00000300403,9606.ENSP00000301633,9606.ENSP00000302530,9606.ENSP00000305480,9606.ENSP00000313950,9606.ENSP00000326550,9606.ENSP00000343818,…	AURKA,FBXO5,DLGAP5,CCNB1,KIF11,NDC80,CENPE,SPDL1,PHIP,ATAD2,BUB1B,RAD21,TPX2,BIRC5,BUB1,FEN1,AURKB,TACC3,CDK5RAP2,INSIG1,UBE2C,SYNE2,CENPF,TPR,KIF20B,CDC20,CNTRL,RTF1,PTTG1,TOP2A,BRCA1
GO:0007094	Mitotic spindle assembly checkpoint	8	23	1.83	4.4e-10	9606.ENSP00000265295,9606.ENSP00000287598,9606.ENSP00000301633,9606.ENSP00000302530,9606.ENSP00000313950,9606.ENSP00000355922,9606.ENSP00000356448,9606.ENSP00000361540	SPDL1,BUB1B,BIRC5,BUB1,AURKB,CENPF,TPR,CDC20
GO:0140013	Meiotic nuclear division	13	152	1.22	4.4e-10	9606.ENSP00000216911,9606.ENSP00000229758,9606.ENSP00000240423,9606.ENSP00000271452,9606.ENSP00000286398,9606.ENSP00000287598,9606.ENSP00000287647,9606.ENSP00000297338,9606.ENSP00000302530,9606.ENSP00000349961,9606.ENSP00000377536,9606.ENSP00000378295,9606.ENSP00000411532	AURKA,FBXO5,NCAPH,NUF2,SMC2,BUB1B,FANCD2,RAD21,BUB1,SMC4,PTTG1,INCENP,TOP2A
GO:0009987	Cellular process	100	15024	0.11	6.25e-10	9606.ENSP00000194214,9606.ENSP00000216911,9606.ENSP00000218089,9606.ENSP00000219097,9606.ENSP00000228843,9606.ENSP00000229758,9606.ENSP00000240423,9606.ENSP00000245838,9606.ENSP00000247191,9606.ENSP00000251496,9606.ENSP00000256442,9606.ENSP00000260363,9606.ENSP00000260731,9606.ENSP00000261597,9606.ENSP00000265148,9606.ENSP00000265295,9606.ENSP00000265728,9606.ENSP00000265896,9606.ENSP00000271452,…	HSPB11,AURKA,STAG2,ORC6,RAD51AP1,FBXO5,NCAPH,THOC2,DLGAP5,NCAPG,CCNB1,KIF23,KIF11,NDC80,CENPE,SPDL1,DBF4,SQLE,NUF2,CCNA2,PHIP,FADS2,CENPU,SPC25,SMC2,ATAD2,BUB1B,FANCD2,HMGCR,HMGB2,RAD21,TPX2,RRM1,TUBA1C,BIRC5,BUB1,FEN1,ESCO2,MIS18BP1,FANCI,CKS1B,CLSPN,AURKB,TYMS,RBBP6,EZH2,RNF168,FADS1,HMGCS1,KIF15,TACC3,PCM1,TTF1,TUBA1B,TUBB,CDK5RAP2,INSIG1,TPM4,UBE2C,FDPS,SMC4,SMC1B,SYNE2,PCNT,RRM2,SMC3,MT-ATP8…
GO:0007080	Mitotic metaphase plate congression	9	44	1.6	9.8e-10	9606.ENSP00000256442,9606.ENSP00000261597,9606.ENSP00000265148,9606.ENSP00000265295,9606.ENSP00000271452,9606.ENSP00000356319,9606.ENSP00000361298,9606.ENSP00000362146,9606.ENSP00000393963	CCNB1,NDC80,CENPE,SPDL1,NUF2,KIF14,KIF2C,CDCA8,KIFC1
GO:0051656	Establishment of organelle localization	17	385	0.94	3.16e-09	9606.ENSP00000247191,9606.ENSP00000256442,9606.ENSP00000260363,9606.ENSP00000261597,9606.ENSP00000265148,9606.ENSP00000265295,9606.ENSP00000271452,9606.ENSP00000301633,9606.ENSP00000327077,9606.ENSP00000343818,9606.ENSP00000350719,9606.ENSP00000355922,9606.ENSP00000356319,9606.ENSP00000361298,9606.ENSP00000362146,9606.ENSP00000378295,9606.ENSP00000393963	DLGAP5,CCNB1,KIF23,NDC80,CENPE,SPDL1,NUF2,BIRC5,PCM1,CDK5RAP2,SYNE2,CENPF,KIF14,KIF2C,CDCA8,INCENP,KIFC1
GO:0010639	Negative regulation of organelle organization	17	395	0.93	4.58e-09	9606.ENSP00000229758,9606.ENSP00000265295,9606.ENSP00000287394,9606.ENSP00000287598,9606.ENSP00000297338,9606.ENSP00000300403,9606.ENSP00000301633,9606.ENSP00000302530,9606.ENSP00000313950,9606.ENSP00000343818,9606.ENSP00000344741,9606.ENSP00000355922,9606.ENSP00000356448,9606.ENSP00000361540,9606.ENSP00000377536,9606.ENSP00000411532,9606.ENSP00000418960	FBXO5,SPDL1,ATAD2,BUB1B,RAD21,TPX2,BIRC5,BUB1,AURKB,CDK5RAP2,INSIG1,CENPF,TPR,CDC20,PTTG1,TOP2A,BRCA1
GO:0045931	Positive regulation of mitotic cell cycle	12	156	1.18	8.95e-09	9606.ENSP00000216911,9606.ENSP00000229758,9606.ENSP00000247191,9606.ENSP00000256442,9606.ENSP00000261597,9606.ENSP00000275034,9606.ENSP00000301633,9606.ENSP00000313950,9606.ENSP00000348838,9606.ENSP00000356448,9606.ENSP00000360793,9606.ENSP00000378699	AURKA,FBXO5,DLGAP5,CCNB1,NDC80,PHIP,BIRC5,AURKB,UBE2C,TPR,KIF20B,CDK1
GO:0007062	Sister chromatid cohesion	8	42	1.57	2.4e-08	9606.ENSP00000218089,9606.ENSP00000287598,9606.ENSP00000297338,9606.ENSP00000302530,9606.ENSP00000306999,9606.ENSP00000350036,9606.ENSP00000354720,9606.ENSP00000361540	STAG2,BUB1B,RAD21,BUB1,ESCO2,SMC1B,SMC3,CDC20
GO:0030261	Chromosome condensation	8	42	1.57	2.4e-08	9606.ENSP00000240423,9606.ENSP00000251496,9606.ENSP00000256442,9606.ENSP00000286398,9606.ENSP00000349961,9606.ENSP00000378295,9606.ENSP00000378699,9606.ENSP00000411532	NCAPH,NCAPG,CCNB1,SMC2,SMC4,INCENP,CDK1,TOP2A
GO:0000086	G2/M transition of mitotic cell cycle	11	134	1.21	2.99e-08	9606.ENSP00000216911,9606.ENSP00000256442,9606.ENSP00000274026,9606.ENSP00000301633,9606.ENSP00000327077,9606.ENSP00000339001,9606.ENSP00000343818,9606.ENSP00000352572,9606.ENSP00000362962,9606.ENSP00000365782,9606.ENSP00000378699	AURKA,CCNB1,CCNA2,BIRC5,PCM1,TUBB,CDK5RAP2,PCNT,CNTRL,CEP78,CDK1
GO:0006259	DNA metabolic process	21	750	0.74	3.66e-08	9606.ENSP00000219097,9606.ENSP00000228843,9606.ENSP00000287647,9606.ENSP00000296503,9606.ENSP00000297338,9606.ENSP00000305480,9606.ENSP00000306999,9606.ENSP00000310842,9606.ENSP00000312995,9606.ENSP00000315644,9606.ENSP00000320147,9606.ENSP00000320898,9606.ENSP00000354720,9606.ENSP00000355922,9606.ENSP00000368458,9606.ENSP00000377536,9606.ENSP00000378699,9606.ENSP00000411532,9606.ENSP00000418960,…	ORC6,RAD51AP1,FANCD2,HMGB2,RAD21,FEN1,ESCO2,FANCI,CLSPN,TYMS,EZH2,RNF168,SMC3,CENPF,PCNA,PTTG1,CDK1,TOP2A,BRCA1,KPNA2,MCM3
GO:1901360	Organic cyclic compound metabolic process	42	3118	0.42	8.66e-08	9606.ENSP00000219097,9606.ENSP00000228843,9606.ENSP00000245838,9606.ENSP00000256442,9606.ENSP00000265896,9606.ENSP00000287647,9606.ENSP00000287936,9606.ENSP00000296503,9606.ENSP00000297338,9606.ENSP00000300738,9606.ENSP00000305480,9606.ENSP00000306999,9606.ENSP00000310842,9606.ENSP00000312995,9606.ENSP00000315644,9606.ENSP00000317872,9606.ENSP00000320147,9606.ENSP00000320898,9606.ENSP00000322706,…	ORC6,RAD51AP1,THOC2,CCNB1,SQLE,FANCD2,HMGCR,HMGB2,RAD21,RRM1,FEN1,ESCO2,FANCI,CLSPN,TYMS,RBBP6,EZH2,RNF168,HMGCS1,TTF1,INSIG1,FDPS,RRM2,SMC3,MT-ATP8,CENPF,ACAT2,SCD,PCNA,PSIP1,DUT,NOP56,IDI1,RTF1,PTTG1,CDK1,LSM5,TOP2A,BRCA1,HSPA8,KPNA2,MCM3
GO:0051129	Negative regulation of cellular component organization	20	713	0.74	9.92e-08	9606.ENSP00000229758,9606.ENSP00000245838,9606.ENSP00000265295,9606.ENSP00000287394,9606.ENSP00000287598,9606.ENSP00000297338,9606.ENSP00000300403,9606.ENSP00000301633,9606.ENSP00000302530,9606.ENSP00000313950,9606.ENSP00000343818,9606.ENSP00000344741,9606.ENSP00000355922,9606.ENSP00000356319,9606.ENSP00000356448,9606.ENSP00000361540,9606.ENSP00000377536,9606.ENSP00000411532,9606.ENSP00000418960,…	FBXO5,THOC2,SPDL1,ATAD2,BUB1B,RAD21,TPX2,BIRC5,BUB1,AURKB,CDK5RAP2,INSIG1,CENPF,KIF14,TPR,CDC20,PTTG1,TOP2A,BRCA1,HSPA8
GO:0031145	Anaphase-promoting complex-dependent catabolic process	9	83	1.33	1.41e-07	9606.ENSP00000216911,9606.ENSP00000229758,9606.ENSP00000256442,9606.ENSP00000287598,9606.ENSP00000313950,9606.ENSP00000348838,9606.ENSP00000361540,9606.ENSP00000377536,9606.ENSP00000378699	AURKA,FBXO5,CCNB1,BUB1B,AURKB,UBE2C,CDC20,PTTG1,CDK1
GO:0006260	DNA replication	12	205	1.06	1.55e-07	9606.ENSP00000219097,9606.ENSP00000265728,9606.ENSP00000300738,9606.ENSP00000305480,9606.ENSP00000312995,9606.ENSP00000317872,9606.ENSP00000353770,9606.ENSP00000368458,9606.ENSP00000370376,9606.ENSP00000378699,9606.ENSP00000418960,9606.ENSP00000480987	ORC6,DBF4,RRM1,FEN1,CLSPN,RBBP6,RRM2,PCNA,DUT,CDK1,BRCA1,MCM3
GO:0051128	Regulation of cellular component organization	36	2402	0.47	1.57e-07	9606.ENSP00000216911,9606.ENSP00000229758,9606.ENSP00000245838,9606.ENSP00000247191,9606.ENSP00000256442,9606.ENSP00000260731,9606.ENSP00000261597,9606.ENSP00000265148,9606.ENSP00000265295,9606.ENSP00000275034,9606.ENSP00000287394,9606.ENSP00000287598,9606.ENSP00000297338,9606.ENSP00000300403,9606.ENSP00000301633,9606.ENSP00000302530,9606.ENSP00000305480,9606.ENSP00000313950,9606.ENSP00000320147,…	AURKA,FBXO5,THOC2,DLGAP5,CCNB1,KIF11,NDC80,CENPE,SPDL1,PHIP,ATAD2,BUB1B,RAD21,TPX2,BIRC5,BUB1,FEN1,AURKB,EZH2,TACC3,TUBB,CDK5RAP2,INSIG1,UBE2C,SYNE2,CENPF,KIF14,TPR,KIF20B,CDC20,CNTRL,RTF1,PTTG1,TOP2A,BRCA1,HSPA8
GO:0045132	Meiotic chromosome segregation	9	87	1.31	2e-07	9606.ENSP00000240423,9606.ENSP00000271452,9606.ENSP00000286398,9606.ENSP00000287598,9606.ENSP00000287647,9606.ENSP00000302530,9606.ENSP00000349961,9606.ENSP00000377536,9606.ENSP00000411532	NCAPH,NUF2,SMC2,BUB1B,FANCD2,BUB1,SMC4,PTTG1,TOP2A
GO:0051383	Kinetochore organization	6	18	1.81	2.59e-07	9606.ENSP00000261597,9606.ENSP00000265148,9606.ENSP00000271452,9606.ENSP00000286398,9606.ENSP00000349961,9606.ENSP00000355922	NDC80,CENPE,NUF2,SMC2,SMC4,CENPF
GO:0051641	Cellular localization	40	2967	0.42	2.59e-07	9606.ENSP00000194214,9606.ENSP00000216911,9606.ENSP00000245838,9606.ENSP00000247191,9606.ENSP00000256442,9606.ENSP00000260363,9606.ENSP00000261597,9606.ENSP00000265148,9606.ENSP00000265295,9606.ENSP00000271452,9606.ENSP00000297338,9606.ENSP00000301072,9606.ENSP00000301633,9606.ENSP00000306999,9606.ENSP00000313950,9606.ENSP00000320147,9606.ENSP00000327077,9606.ENSP00000336799,9606.ENSP00000339001,…	HSPB11,AURKA,THOC2,DLGAP5,CCNB1,KIF23,NDC80,CENPE,SPDL1,NUF2,RAD21,TUBA1C,BIRC5,ESCO2,AURKB,EZH2,PCM1,TUBA1B,TUBB,CDK5RAP2,INSIG1,SYNE2,PCNT,MT-ATP8,CENPF,KIF14,TPR,KIF20B,KIF2C,CDCA8,CNTRL,KIF4A,CEP78,DNAJA1,PSIP1,INCENP,CDK1,KIFC1,HSPA8,KPNA2
GO:0007018	Microtubule-based movement	14	334	0.91	3.48e-07	9606.ENSP00000194214,9606.ENSP00000247191,9606.ENSP00000260363,9606.ENSP00000260731,9606.ENSP00000265148,9606.ENSP00000324020,9606.ENSP00000327077,9606.ENSP00000350719,9606.ENSP00000356319,9606.ENSP00000360793,9606.ENSP00000361298,9606.ENSP00000363524,9606.ENSP00000393963,9606.ENSP00000432083	HSPB11,DLGAP5,KIF23,KIF11,CENPE,KIF15,PCM1,SYNE2,KIF14,KIF20B,KIF2C,KIF4A,KIFC1,HSPA8
GO:0006974	Cellular response to dna damage stimulus	20	793	0.69	5.38e-07	9606.ENSP00000216911,9606.ENSP00000228843,9606.ENSP00000256442,9606.ENSP00000287647,9606.ENSP00000296503,9606.ENSP00000297338,9606.ENSP00000305480,9606.ENSP00000306999,9606.ENSP00000310842,9606.ENSP00000312995,9606.ENSP00000317872,9606.ENSP00000320898,9606.ENSP00000354720,9606.ENSP00000368458,9606.ENSP00000377536,9606.ENSP00000378699,9606.ENSP00000411532,9606.ENSP00000415430,9606.ENSP00000418960,…	AURKA,RAD51AP1,CCNB1,FANCD2,HMGB2,RAD21,FEN1,ESCO2,FANCI,CLSPN,RBBP6,RNF168,SMC3,PCNA,PTTG1,CDK1,TOP2A,GTSE1,BRCA1,MCM3
GO:0006695	Cholesterol biosynthetic process	7	41	1.52	5.9e-07	9606.ENSP00000265896,9606.ENSP00000287936,9606.ENSP00000322706,9606.ENSP00000344741,9606.ENSP00000349078,9606.ENSP00000356015,9606.ENSP00000370748	SQLE,HMGCR,HMGCS1,INSIG1,FDPS,ACAT2,IDI1
GO:0006139	Nucleobase-containing compound metabolic process	37	2659	0.43	5.91e-07	9606.ENSP00000219097,9606.ENSP00000228843,9606.ENSP00000245838,9606.ENSP00000256442,9606.ENSP00000287647,9606.ENSP00000287936,9606.ENSP00000296503,9606.ENSP00000297338,9606.ENSP00000300738,9606.ENSP00000305480,9606.ENSP00000306999,9606.ENSP00000310842,9606.ENSP00000312995,9606.ENSP00000315644,9606.ENSP00000317872,9606.ENSP00000320147,9606.ENSP00000320898,9606.ENSP00000322706,9606.ENSP00000333920,…	ORC6,RAD51AP1,THOC2,CCNB1,FANCD2,HMGCR,HMGB2,RAD21,RRM1,FEN1,ESCO2,FANCI,CLSPN,TYMS,RBBP6,EZH2,RNF168,HMGCS1,TTF1,RRM2,SMC3,MT-ATP8,CENPF,SCD,PCNA,PSIP1,DUT,NOP56,RTF1,PTTG1,CDK1,LSM5,TOP2A,BRCA1,HSPA8,KPNA2,MCM3
GO:0051302	Regulation of cell division	11	197	1.04	1.15e-06	9606.ENSP00000216911,9606.ENSP00000219097,9606.ENSP00000247191,9606.ENSP00000260363,9606.ENSP00000275034,9606.ENSP00000313950,9606.ENSP00000356319,9606.ENSP00000357189,9606.ENSP00000360793,9606.ENSP00000377793,9606.ENSP00000378295	AURKA,ORC6,DLGAP5,KIF23,PHIP,AURKB,KIF14,HDGF,KIF20B,PRC1,INCENP
GO:0006275	Regulation of dna replication	9	111	1.2	1.33e-06	9606.ENSP00000229758,9606.ENSP00000265728,9606.ENSP00000274026,9606.ENSP00000306999,9606.ENSP00000317872,9606.ENSP00000333920,9606.ENSP00000354720,9606.ENSP00000368458,9606.ENSP00000378699	FBXO5,DBF4,CCNA2,ESCO2,RBBP6,TTF1,SMC3,PCNA,CDK1
GO:0022607	Cellular component assembly	34	2359	0.45	1.34e-06	9606.ENSP00000194214,9606.ENSP00000216911,9606.ENSP00000218089,9606.ENSP00000229758,9606.ENSP00000256442,9606.ENSP00000260363,9606.ENSP00000260731,9606.ENSP00000265148,9606.ENSP00000265896,9606.ENSP00000281453,9606.ENSP00000296503,9606.ENSP00000300403,9606.ENSP00000300738,9606.ENSP00000301633,9606.ENSP00000309790,9606.ENSP00000313950,9606.ENSP00000327077,9606.ENSP00000339001,9606.ENSP00000343818,…	HSPB11,AURKA,STAG2,FBXO5,CCNB1,KIF23,KIF11,CENPE,SQLE,CENPU,HMGB2,TPX2,RRM1,BIRC5,MIS18BP1,AURKB,PCM1,TUBB,CDK5RAP2,UBE2C,PCNT,RRM2,SMC3,CENPF,CDC20,CNTRL,KIF4A,CEP78,PSIP1,PRC1,INCENP,CDK1,KIFC1,MCM3
GO:0006725	Cellular aromatic compound metabolic process	38	2882	0.41	1.39e-06	9606.ENSP00000219097,9606.ENSP00000228843,9606.ENSP00000245838,9606.ENSP00000256442,9606.ENSP00000265896,9606.ENSP00000287647,9606.ENSP00000287936,9606.ENSP00000296503,9606.ENSP00000297338,9606.ENSP00000300738,9606.ENSP00000305480,9606.ENSP00000306999,9606.ENSP00000310842,9606.ENSP00000312995,9606.ENSP00000315644,9606.ENSP00000317872,9606.ENSP00000320147,9606.ENSP00000320898,9606.ENSP00000322706,…	ORC6,RAD51AP1,THOC2,CCNB1,SQLE,FANCD2,HMGCR,HMGB2,RAD21,RRM1,FEN1,ESCO2,FANCI,CLSPN,TYMS,RBBP6,EZH2,RNF168,HMGCS1,TTF1,RRM2,SMC3,MT-ATP8,CENPF,SCD,PCNA,PSIP1,DUT,NOP56,RTF1,PTTG1,CDK1,LSM5,TOP2A,BRCA1,HSPA8,KPNA2,MCM3
GO:0051255	Spindle midzone assembly	5	12	1.91	2.24e-06	9606.ENSP00000260363,9606.ENSP00000313950,9606.ENSP00000363524,9606.ENSP00000377793,9606.ENSP00000378295	KIF23,AURKB,KIF4A,PRC1,INCENP
GO:0006323	DNA packaging	11	215	1	2.56e-06	9606.ENSP00000240423,9606.ENSP00000251496,9606.ENSP00000256442,9606.ENSP00000281453,9606.ENSP00000286398,9606.ENSP00000296503,9606.ENSP00000309790,9606.ENSP00000349961,9606.ENSP00000378295,9606.ENSP00000378699,9606.ENSP00000411532	NCAPH,NCAPG,CCNB1,CENPU,SMC2,HMGB2,MIS18BP1,SMC4,INCENP,CDK1,TOP2A
GO:0044085	Cellular component biogenesis	35	2583	0.42	3.38e-06	9606.ENSP00000194214,9606.ENSP00000216911,9606.ENSP00000218089,9606.ENSP00000229758,9606.ENSP00000256442,9606.ENSP00000260363,9606.ENSP00000260731,9606.ENSP00000265148,9606.ENSP00000265896,9606.ENSP00000281453,9606.ENSP00000296503,9606.ENSP00000300403,9606.ENSP00000300738,9606.ENSP00000301633,9606.ENSP00000309790,9606.ENSP00000313950,9606.ENSP00000327077,9606.ENSP00000339001,9606.ENSP00000343818,…	HSPB11,AURKA,STAG2,FBXO5,CCNB1,KIF23,KIF11,CENPE,SQLE,CENPU,HMGB2,TPX2,RRM1,BIRC5,MIS18BP1,AURKB,PCM1,TUBB,CDK5RAP2,UBE2C,PCNT,RRM2,SMC3,CENPF,CDC20,CNTRL,KIF4A,CEP78,PSIP1,NOP56,PRC1,INCENP,CDK1,KIFC1,MCM3
GO:0016572	Histone phosphorylation	6	31	1.58	3.62e-06	9606.ENSP00000216911,9606.ENSP00000256442,9606.ENSP00000274026,9606.ENSP00000313950,9606.ENSP00000378295,9606.ENSP00000378699	AURKA,CCNB1,CCNA2,AURKB,INCENP,CDK1
GO:0006281	DNA repair	15	522	0.75	1.02e-05	9606.ENSP00000228843,9606.ENSP00000287647,9606.ENSP00000296503,9606.ENSP00000297338,9606.ENSP00000305480,9606.ENSP00000306999,9606.ENSP00000310842,9606.ENSP00000312995,9606.ENSP00000320898,9606.ENSP00000354720,9606.ENSP00000368458,9606.ENSP00000377536,9606.ENSP00000378699,9606.ENSP00000418960,9606.ENSP00000480987	RAD51AP1,FANCD2,HMGB2,RAD21,FEN1,ESCO2,FANCI,CLSPN,RNF168,SMC3,PCNA,PTTG1,CDK1,BRCA1,MCM3
GO:0030705	Cytoskeleton-dependent intracellular transport	10	195	1	1.09e-05	9606.ENSP00000194214,9606.ENSP00000260363,9606.ENSP00000301072,9606.ENSP00000327077,9606.ENSP00000336799,9606.ENSP00000339001,9606.ENSP00000350719,9606.ENSP00000356319,9606.ENSP00000363524,9606.ENSP00000432083	HSPB11,KIF23,TUBA1C,PCM1,TUBA1B,TUBB,SYNE2,KIF14,KIF4A,HSPA8
GO:0070192	Chromosome organization involved in meiotic cell cycle	7	68	1.3	1.23e-05	9606.ENSP00000240423,9606.ENSP00000286398,9606.ENSP00000287598,9606.ENSP00000287647,9606.ENSP00000302530,9606.ENSP00000349961,9606.ENSP00000378295	NCAPH,SMC2,BUB1B,FANCD2,BUB1,SMC4,INCENP
GO:0033554	Cellular response to stress	27	1725	0.49	1.29e-05	9606.ENSP00000216911,9606.ENSP00000228843,9606.ENSP00000256442,9606.ENSP00000274026,9606.ENSP00000287647,9606.ENSP00000296503,9606.ENSP00000297338,9606.ENSP00000305480,9606.ENSP00000306999,9606.ENSP00000310842,9606.ENSP00000312995,9606.ENSP00000317872,9606.ENSP00000320147,9606.ENSP00000320898,9606.ENSP00000322229,9606.ENSP00000344741,9606.ENSP00000354720,9606.ENSP00000356448,9606.ENSP00000357189,…	AURKA,RAD51AP1,CCNB1,CCNA2,FANCD2,HMGB2,RAD21,FEN1,ESCO2,FANCI,CLSPN,RBBP6,EZH2,RNF168,FADS1,INSIG1,SMC3,TPR,HDGF,PCNA,PTTG1,CDK1,TOP2A,GTSE1,BRCA1,HSPA8,MCM3
GO:0031570	DNA integrity checkpoint	9	151	1.07	1.43e-05	9606.ENSP00000216911,9606.ENSP00000256442,9606.ENSP00000287647,9606.ENSP00000312995,9606.ENSP00000368458,9606.ENSP00000378699,9606.ENSP00000411532,9606.ENSP00000415430,9606.ENSP00000418960	AURKA,CCNB1,FANCD2,CLSPN,PCNA,CDK1,TOP2A,GTSE1,BRCA1
GO:0022414	Reproductive process	24	1400	0.53	1.51e-05	9606.ENSP00000194214,9606.ENSP00000216911,9606.ENSP00000218089,9606.ENSP00000229758,9606.ENSP00000240423,9606.ENSP00000256442,9606.ENSP00000271452,9606.ENSP00000286398,9606.ENSP00000287598,9606.ENSP00000287647,9606.ENSP00000296503,9606.ENSP00000297338,9606.ENSP00000300738,9606.ENSP00000302530,9606.ENSP00000322706,9606.ENSP00000349961,9606.ENSP00000350036,9606.ENSP00000354720,9606.ENSP00000368458,…	HSPB11,AURKA,STAG2,FBXO5,NCAPH,CCNB1,NUF2,SMC2,BUB1B,FANCD2,HMGB2,RAD21,RRM1,BUB1,HMGCS1,SMC4,SMC1B,SMC3,PCNA,PTTG1,INCENP,CDK1,KIFC1,TOP2A
GO:0044774	Mitotic dna integrity checkpoint	8	109	1.16	1.61e-05	9606.ENSP00000216911,9606.ENSP00000256442,9606.ENSP00000287647,9606.ENSP00000312995,9606.ENSP00000368458,9606.ENSP00000378699,9606.ENSP00000411532,9606.ENSP00000415430	AURKA,CCNB1,FANCD2,CLSPN,PCNA,CDK1,TOP2A,GTSE1
GO:0071103	DNA conformation change	12	328	0.85	1.74e-05	9606.ENSP00000240423,9606.ENSP00000251496,9606.ENSP00000256442,9606.ENSP00000281453,9606.ENSP00000286398,9606.ENSP00000296503,9606.ENSP00000309790,9606.ENSP00000349961,9606.ENSP00000378295,9606.ENSP00000378699,9606.ENSP00000411532,9606.ENSP00000480987	NCAPH,NCAPG,CCNB1,CENPU,SMC2,HMGB2,MIS18BP1,SMC4,INCENP,CDK1,TOP2A,MCM3
GO:0045540	Regulation of cholesterol biosynthetic process	6	43	1.44	1.9e-05	9606.ENSP00000265896,9606.ENSP00000287936,9606.ENSP00000322706,9606.ENSP00000349078,9606.ENSP00000359380,9606.ENSP00000370748	SQLE,HMGCR,HMGCS1,FDPS,SCD,IDI1
GO:0008608	Attachment of spindle microtubules to kinetochore	5	21	1.67	1.99e-05	9606.ENSP00000261597,9606.ENSP00000265148,9606.ENSP00000271452,9606.ENSP00000313950,9606.ENSP00000361298	NDC80,CENPE,NUF2,AURKB,KIF2C
GO:0010032	Meiotic chromosome condensation	4	7	2.05	2.15e-05	9606.ENSP00000240423,9606.ENSP00000286398,9606.ENSP00000349961,9606.ENSP00000378295	NCAPH,SMC2,SMC4,INCENP
GO:0051781	Positive regulation of cell division	8	117	1.13	2.55e-05	9606.ENSP00000216911,9606.ENSP00000247191,9606.ENSP00000260363,9606.ENSP00000275034,9606.ENSP00000313950,9606.ENSP00000356319,9606.ENSP00000357189,9606.ENSP00000360793	AURKA,DLGAP5,KIF23,PHIP,AURKB,KIF14,HDGF,KIF20B
GO:0090304	Nucleic acid metabolic process	30	2178	0.43	3.02e-05	9606.ENSP00000219097,9606.ENSP00000228843,9606.ENSP00000245838,9606.ENSP00000256442,9606.ENSP00000287647,9606.ENSP00000296503,9606.ENSP00000297338,9606.ENSP00000305480,9606.ENSP00000306999,9606.ENSP00000310842,9606.ENSP00000312995,9606.ENSP00000315644,9606.ENSP00000317872,9606.ENSP00000320147,9606.ENSP00000320898,9606.ENSP00000333920,9606.ENSP00000354720,9606.ENSP00000355922,9606.ENSP00000368458,…	ORC6,RAD51AP1,THOC2,CCNB1,FANCD2,HMGB2,RAD21,FEN1,ESCO2,FANCI,CLSPN,TYMS,RBBP6,EZH2,RNF168,TTF1,SMC3,CENPF,PCNA,PSIP1,NOP56,RTF1,PTTG1,CDK1,LSM5,TOP2A,BRCA1,HSPA8,KPNA2,MCM3
GO:0051256	Mitotic spindle midzone assembly	4	8	1.99	3.13e-05	9606.ENSP00000260363,9606.ENSP00000313950,9606.ENSP00000363524,9606.ENSP00000377793	KIF23,AURKB,KIF4A,PRC1
GO:0044843	Cell cycle g1/s phase transition	8	130	1.08	5.24e-05	9606.ENSP00000219097,9606.ENSP00000229758,9606.ENSP00000265728,9606.ENSP00000274026,9606.ENSP00000315644,9606.ENSP00000353770,9606.ENSP00000368458,9606.ENSP00000480987	ORC6,FBXO5,DBF4,CCNA2,TYMS,RRM2,PCNA,MCM3
GO:0032465	Regulation of cytokinesis	7	89	1.19	5.87e-05	9606.ENSP00000216911,9606.ENSP00000260363,9606.ENSP00000313950,9606.ENSP00000356319,9606.ENSP00000360793,9606.ENSP00000377793,9606.ENSP00000378295	AURKA,KIF23,AURKB,KIF14,KIF20B,PRC1,INCENP
GO:0050810	Regulation of steroid biosynthetic process	7	89	1.19	5.87e-05	9606.ENSP00000265896,9606.ENSP00000287936,9606.ENSP00000322706,9606.ENSP00000344741,9606.ENSP00000349078,9606.ENSP00000359380,9606.ENSP00000370748	SQLE,HMGCR,HMGCS1,INSIG1,FDPS,SCD,IDI1
GO:0051315	Attachment of mitotic spindle microtubules to kinetochore	4	11	1.85	8.13e-05	9606.ENSP00000261597,9606.ENSP00000265148,9606.ENSP00000271452,9606.ENSP00000361298	NDC80,CENPE,NUF2,KIF2C
GO:0000077	DNA damage checkpoint	8	140	1.05	8.61e-05	9606.ENSP00000216911,9606.ENSP00000256442,9606.ENSP00000287647,9606.ENSP00000312995,9606.ENSP00000368458,9606.ENSP00000378699,9606.ENSP00000415430,9606.ENSP00000418960	AURKA,CCNB1,FANCD2,CLSPN,PCNA,CDK1,GTSE1,BRCA1
GO:0045840	Positive regulation of mitotic nuclear division	6	58	1.31	8.61e-05	9606.ENSP00000216911,9606.ENSP00000247191,9606.ENSP00000275034,9606.ENSP00000301633,9606.ENSP00000313950,9606.ENSP00000348838	AURKA,DLGAP5,PHIP,BIRC5,AURKB,UBE2C
GO:0097711	Ciliary basal body-plasma membrane docking	7	95	1.16	8.61e-05	9606.ENSP00000327077,9606.ENSP00000339001,9606.ENSP00000343818,9606.ENSP00000352572,9606.ENSP00000362962,9606.ENSP00000365782,9606.ENSP00000378699	PCM1,TUBB,CDK5RAP2,PCNT,CNTRL,CEP78,CDK1
GO:1901989	Positive regulation of cell cycle phase transition	7	99	1.14	0.00011	9606.ENSP00000229758,9606.ENSP00000247191,9606.ENSP00000256442,9606.ENSP00000301633,9606.ENSP00000320147,9606.ENSP00000348838,9606.ENSP00000378699	FBXO5,DLGAP5,CCNB1,BIRC5,EZH2,UBE2C,CDK1
GO:0044773	Mitotic dna damage checkpoint	7	101	1.13	0.00012	9606.ENSP00000216911,9606.ENSP00000256442,9606.ENSP00000287647,9606.ENSP00000312995,9606.ENSP00000368458,9606.ENSP00000378699,9606.ENSP00000415430	AURKA,CCNB1,FANCD2,CLSPN,PCNA,CDK1,GTSE1
GO:0051984	Positive regulation of chromosome segregation	5	33	1.47	0.00013	9606.ENSP00000247191,9606.ENSP00000256442,9606.ENSP00000297338,9606.ENSP00000305480,9606.ENSP00000313950	DLGAP5,CCNB1,RAD21,FEN1,AURKB
GO:0034502	Protein localization to chromosome	6	64	1.26	0.00014	9606.ENSP00000265295,9606.ENSP00000297338,9606.ENSP00000306999,9606.ENSP00000313950,9606.ENSP00000320147,9606.ENSP00000378699	SPDL1,RAD21,ESCO2,AURKB,EZH2,CDK1
GO:0090266	Regulation of mitotic cell cycle spindle assembly checkpoint	4	14	1.75	0.00017	9606.ENSP00000256442,9606.ENSP00000261597,9606.ENSP00000343818,9606.ENSP00000356448	CCNB1,NDC80,CDK5RAP2,TPR
GO:0006310	DNA recombination	9	219	0.91	0.00022	9606.ENSP00000228843,9606.ENSP00000287647,9606.ENSP00000296503,9606.ENSP00000297338,9606.ENSP00000305480,9606.ENSP00000320898,9606.ENSP00000411532,9606.ENSP00000418960,9606.ENSP00000480987	RAD51AP1,FANCD2,HMGB2,RAD21,FEN1,RNF168,TOP2A,BRCA1,MCM3
GO:0007076	Mitotic chromosome condensation	4	16	1.69	0.00025	9606.ENSP00000240423,9606.ENSP00000251496,9606.ENSP00000286398,9606.ENSP00000349961	NCAPH,NCAPG,SMC2,SMC4
GO:0009263	Deoxyribonucleotide biosynthetic process	4	16	1.69	0.00025	9606.ENSP00000300738,9606.ENSP00000315644,9606.ENSP00000353770,9606.ENSP00000370376	RRM1,TYMS,RRM2,DUT
GO:1901362	Organic cyclic compound biosynthetic process	20	1211	0.51	0.00028	9606.ENSP00000256442,9606.ENSP00000265896,9606.ENSP00000287936,9606.ENSP00000300738,9606.ENSP00000315644,9606.ENSP00000322706,9606.ENSP00000333920,9606.ENSP00000344741,9606.ENSP00000349078,9606.ENSP00000353770,9606.ENSP00000355265,9606.ENSP00000355922,9606.ENSP00000356015,9606.ENSP00000359380,9606.ENSP00000368458,9606.ENSP00000370376,9606.ENSP00000370748,9606.ENSP00000374280,9606.ENSP00000377536,…	CCNB1,SQLE,HMGCR,RRM1,TYMS,HMGCS1,TTF1,INSIG1,FDPS,RRM2,MT-ATP8,CENPF,ACAT2,SCD,PCNA,DUT,IDI1,RTF1,PTTG1,CDK1
GO:0031100	Animal organ regeneration	6	75	1.19	0.00031	9606.ENSP00000216911,9606.ENSP00000274026,9606.ENSP00000315644,9606.ENSP00000320147,9606.ENSP00000368458,9606.ENSP00000378699	AURKA,CCNA2,TYMS,EZH2,PCNA,CDK1
GO:0072422	Signal transduction involved in dna damage checkpoint	6	75	1.19	0.00031	9606.ENSP00000216911,9606.ENSP00000256442,9606.ENSP00000368458,9606.ENSP00000378699,9606.ENSP00000415430,9606.ENSP00000418960	AURKA,CCNB1,PCNA,CDK1,GTSE1,BRCA1
GO:0007098	Centrosome cycle	6	81	1.16	0.00044	9606.ENSP00000216911,9606.ENSP00000260731,9606.ENSP00000327077,9606.ENSP00000343818,9606.ENSP00000378699,9606.ENSP00000418960	AURKA,KIF11,PCM1,CDK5RAP2,CDK1,BRCA1
GO:0051338	Regulation of transferase activity	18	1036	0.53	0.00044	9606.ENSP00000229758,9606.ENSP00000256442,9606.ENSP00000265148,9606.ENSP00000265728,9606.ENSP00000274026,9606.ENSP00000287936,9606.ENSP00000300403,9606.ENSP00000311083,9606.ENSP00000312995,9606.ENSP00000313950,9606.ENSP00000320147,9606.ENSP00000348838,9606.ENSP00000356319,9606.ENSP00000361540,9606.ENSP00000368458,9606.ENSP00000369127,9606.ENSP00000378295,9606.ENSP00000378699	FBXO5,CCNB1,CENPE,DBF4,CCNA2,HMGCR,TPX2,CKS1B,CLSPN,AURKB,EZH2,UBE2C,KIF14,CDC20,PCNA,DNAJA1,INCENP,CDK1
GO:0000082	G1/S transition of mitotic cell cycle	7	128	1.03	0.00047	9606.ENSP00000219097,9606.ENSP00000229758,9606.ENSP00000265728,9606.ENSP00000315644,9606.ENSP00000353770,9606.ENSP00000368458,9606.ENSP00000480987	ORC6,FBXO5,DBF4,TYMS,RRM2,PCNA,MCM3
GO:0030330	DNA damage response, signal transduction by p53 class mediator	6	82	1.16	0.00047	9606.ENSP00000216911,9606.ENSP00000256442,9606.ENSP00000368458,9606.ENSP00000378699,9606.ENSP00000415430,9606.ENSP00000418960	AURKA,CCNB1,PCNA,CDK1,GTSE1,BRCA1
GO:1901992	Positive regulation of mitotic cell cycle phase transition	6	82	1.16	0.00047	9606.ENSP00000229758,9606.ENSP00000247191,9606.ENSP00000256442,9606.ENSP00000301633,9606.ENSP00000348838,9606.ENSP00000378699	FBXO5,DLGAP5,CCNB1,BIRC5,UBE2C,CDK1
GO:2001252	Positive regulation of chromosome organization	8	184	0.93	0.00049	9606.ENSP00000247191,9606.ENSP00000256442,9606.ENSP00000297338,9606.ENSP00000305480,9606.ENSP00000313950,9606.ENSP00000356448,9606.ENSP00000374280,9606.ENSP00000418960	DLGAP5,CCNB1,RAD21,FEN1,AURKB,TPR,RTF1,BRCA1
GO:0006890	Retrograde vesicle-mediated transport, golgi to endoplasmic reticulum	6	84	1.15	0.00052	9606.ENSP00000260363,9606.ENSP00000260731,9606.ENSP00000265148,9606.ENSP00000324020,9606.ENSP00000361298,9606.ENSP00000363524	KIF23,KIF11,CENPE,KIF15,KIF2C,KIF4A
GO:0071158	Positive regulation of cell cycle arrest	6	84	1.15	0.00052	9606.ENSP00000216911,9606.ENSP00000256442,9606.ENSP00000368458,9606.ENSP00000378699,9606.ENSP00000415430,9606.ENSP00000418960	AURKA,CCNB1,PCNA,CDK1,GTSE1,BRCA1
GO:0043161	Proteasome-mediated ubiquitin-dependent protein catabolic process	10	323	0.78	0.00059	9606.ENSP00000216911,9606.ENSP00000229758,9606.ENSP00000256442,9606.ENSP00000287598,9606.ENSP00000313950,9606.ENSP00000348838,9606.ENSP00000356319,9606.ENSP00000361540,9606.ENSP00000377536,9606.ENSP00000378699	AURKA,FBXO5,CCNB1,BUB1B,AURKB,UBE2C,KIF14,CDC20,PTTG1,CDK1
GO:0046890	Regulation of lipid biosynthetic process	8	197	0.9	0.00076	9606.ENSP00000265896,9606.ENSP00000287936,9606.ENSP00000322706,9606.ENSP00000344741,9606.ENSP00000349078,9606.ENSP00000359380,9606.ENSP00000370748,9606.ENSP00000418960	SQLE,HMGCR,HMGCS1,INSIG1,FDPS,SCD,IDI1,BRCA1
GO:0010972	Negative regulation of g2/m transition of mitotic cell cycle	6	92	1.11	0.00082	9606.ENSP00000216911,9606.ENSP00000297338,9606.ENSP00000312995,9606.ENSP00000313950,9606.ENSP00000378699,9606.ENSP00000418960	AURKA,RAD21,CLSPN,AURKB,CDK1,BRCA1
GO:0006302	Double-strand break repair	8	204	0.88	0.00096	9606.ENSP00000228843,9606.ENSP00000287647,9606.ENSP00000297338,9606.ENSP00000305480,9606.ENSP00000306999,9606.ENSP00000320898,9606.ENSP00000418960,9606.ENSP00000480987	RAD51AP1,FANCD2,RAD21,FEN1,ESCO2,RNF168,BRCA1,MCM3
GO:0019886	Antigen processing and presentation of exogenous peptide antigen via mhc class ii	6	96	1.09	0.001	9606.ENSP00000260363,9606.ENSP00000260731,9606.ENSP00000265148,9606.ENSP00000324020,9606.ENSP00000361298,9606.ENSP00000363524	KIF23,KIF11,CENPE,KIF15,KIF2C,KIF4A
GO:0061640	Cytoskeleton-dependent cytokinesis	6	98	1.08	0.0011	9606.ENSP00000260363,9606.ENSP00000301633,9606.ENSP00000313950,9606.ENSP00000363524,9606.ENSP00000377793,9606.ENSP00000378295	KIF23,BIRC5,AURKB,KIF4A,PRC1,INCENP
GO:0051347	Positive regulation of transferase activity	14	705	0.59	0.0012	9606.ENSP00000256442,9606.ENSP00000265148,9606.ENSP00000265728,9606.ENSP00000300403,9606.ENSP00000311083,9606.ENSP00000312995,9606.ENSP00000313950,9606.ENSP00000320147,9606.ENSP00000348838,9606.ENSP00000356319,9606.ENSP00000361540,9606.ENSP00000368458,9606.ENSP00000378295,9606.ENSP00000378699	CCNB1,CENPE,DBF4,TPX2,CKS1B,CLSPN,AURKB,EZH2,UBE2C,KIF14,CDC20,PCNA,INCENP,CDK1
GO:0051649	Establishment of localization in cell	28	2375	0.36	0.0012	9606.ENSP00000194214,9606.ENSP00000245838,9606.ENSP00000247191,9606.ENSP00000256442,9606.ENSP00000260363,9606.ENSP00000261597,9606.ENSP00000265148,9606.ENSP00000265295,9606.ENSP00000271452,9606.ENSP00000301072,9606.ENSP00000301633,9606.ENSP00000327077,9606.ENSP00000336799,9606.ENSP00000339001,9606.ENSP00000343818,9606.ENSP00000350719,9606.ENSP00000355265,9606.ENSP00000355922,9606.ENSP00000356319,…	HSPB11,THOC2,DLGAP5,CCNB1,KIF23,NDC80,CENPE,SPDL1,NUF2,TUBA1C,BIRC5,PCM1,TUBA1B,TUBB,CDK5RAP2,SYNE2,MT-ATP8,CENPF,KIF14,TPR,KIF2C,CDCA8,KIF4A,PSIP1,INCENP,KIFC1,HSPA8,KPNA2
GO:0006977	DNA damage response, signal transduction by p53 class mediator resulting in cell cycle arrest	5	59	1.22	0.0013	9606.ENSP00000216911,9606.ENSP00000256442,9606.ENSP00000368458,9606.ENSP00000378699,9606.ENSP00000415430	AURKA,CCNB1,PCNA,CDK1,GTSE1
GO:0008299	Isoprenoid biosynthetic process	4	27	1.46	0.0013	9606.ENSP00000287936,9606.ENSP00000322706,9606.ENSP00000349078,9606.ENSP00000370748	HMGCR,HMGCS1,FDPS,IDI1
GO:0031099	Regeneration	7	157	0.94	0.0014	9606.ENSP00000216911,9606.ENSP00000256442,9606.ENSP00000274026,9606.ENSP00000315644,9606.ENSP00000320147,9606.ENSP00000368458,9606.ENSP00000378699	AURKA,CCNB1,CCNA2,TYMS,EZH2,PCNA,CDK1
GO:2000045	Regulation of g1/s transition of mitotic cell cycle	7	156	0.94	0.0014	9606.ENSP00000216911,9606.ENSP00000256442,9606.ENSP00000320147,9606.ENSP00000356319,9606.ENSP00000368458,9606.ENSP00000378699,9606.ENSP00000415430	AURKA,CCNB1,EZH2,KIF14,PCNA,CDK1,GTSE1
GO:0006511	Ubiquitin-dependent protein catabolic process	12	535	0.64	0.0015	9606.ENSP00000216911,9606.ENSP00000229758,9606.ENSP00000256442,9606.ENSP00000287598,9606.ENSP00000313950,9606.ENSP00000317872,9606.ENSP00000320898,9606.ENSP00000348838,9606.ENSP00000356319,9606.ENSP00000361540,9606.ENSP00000377536,9606.ENSP00000378699	AURKA,FBXO5,CCNB1,BUB1B,AURKB,RBBP6,RNF168,UBE2C,KIF14,CDC20,PTTG1,CDK1
GO:0009889	Regulation of biosynthetic process	40	4210	0.27	0.0016	9606.ENSP00000229758,9606.ENSP00000247191,9606.ENSP00000265728,9606.ENSP00000265896,9606.ENSP00000274026,9606.ENSP00000275034,9606.ENSP00000287394,9606.ENSP00000287647,9606.ENSP00000287936,9606.ENSP00000296503,9606.ENSP00000297338,9606.ENSP00000301633,9606.ENSP00000306999,9606.ENSP00000311083,9606.ENSP00000313950,9606.ENSP00000315644,9606.ENSP00000317872,9606.ENSP00000320147,9606.ENSP00000320898,…	FBXO5,DLGAP5,DBF4,SQLE,CCNA2,PHIP,ATAD2,FANCD2,HMGCR,HMGB2,RAD21,BIRC5,ESCO2,CKS1B,AURKB,TYMS,RBBP6,EZH2,RNF168,FADS1,HMGCS1,TTF1,CDK5RAP2,INSIG1,FDPS,RRM2,SMC3,CENPF,TPR,HDGF,SCD,PCNA,PSIP1,IDI1,RTF1,PTTG1,CDK1,TOP2A,BRCA1,HSPA8
GO:0010638	Positive regulation of organelle organization	13	633	0.6	0.0016	9606.ENSP00000216911,9606.ENSP00000247191,9606.ENSP00000256442,9606.ENSP00000275034,9606.ENSP00000297338,9606.ENSP00000301633,9606.ENSP00000305480,9606.ENSP00000313950,9606.ENSP00000343818,9606.ENSP00000348838,9606.ENSP00000356448,9606.ENSP00000374280,9606.ENSP00000418960	AURKA,DLGAP5,CCNB1,PHIP,RAD21,BIRC5,FEN1,AURKB,CDK5RAP2,UBE2C,TPR,RTF1,BRCA1
GO:2000134	Negative regulation of g1/s transition of mitotic cell cycle	6	107	1.04	0.0016	9606.ENSP00000216911,9606.ENSP00000256442,9606.ENSP00000320147,9606.ENSP00000368458,9606.ENSP00000378699,9606.ENSP00000415430	AURKA,CCNB1,EZH2,PCNA,CDK1,GTSE1
GO:0007143	Female meiotic nuclear division	4	30	1.42	0.0017	9606.ENSP00000216911,9606.ENSP00000229758,9606.ENSP00000240423,9606.ENSP00000411532	AURKA,FBXO5,NCAPH,TOP2A
GO:0009057	Macromolecule catabolic process	17	1058	0.5	0.0018	9606.ENSP00000216911,9606.ENSP00000229758,9606.ENSP00000256442,9606.ENSP00000287598,9606.ENSP00000296503,9606.ENSP00000305480,9606.ENSP00000313950,9606.ENSP00000317872,9606.ENSP00000320898,9606.ENSP00000348838,9606.ENSP00000356319,9606.ENSP00000361540,9606.ENSP00000377492,9606.ENSP00000377536,9606.ENSP00000378699,9606.ENSP00000410758,9606.ENSP00000432083	AURKA,FBXO5,CCNB1,BUB1B,HMGB2,FEN1,AURKB,RBBP6,RNF168,UBE2C,KIF14,CDC20,HMMR,PTTG1,CDK1,LSM5,HSPA8
GO:0033365	Protein localization to organelle	14	743	0.57	0.0018	9606.ENSP00000216911,9606.ENSP00000265295,9606.ENSP00000297338,9606.ENSP00000306999,9606.ENSP00000313950,9606.ENSP00000320147,9606.ENSP00000327077,9606.ENSP00000344741,9606.ENSP00000356448,9606.ENSP00000360793,9606.ENSP00000369127,9606.ENSP00000378699,9606.ENSP00000432083,9606.ENSP00000438483	AURKA,SPDL1,RAD21,ESCO2,AURKB,EZH2,PCM1,INSIG1,TPR,KIF20B,DNAJA1,CDK1,HSPA8,KPNA2
GO:0007127	Meiosis i	6	112	1.02	0.0019	9606.ENSP00000216911,9606.ENSP00000229758,9606.ENSP00000287647,9606.ENSP00000297338,9606.ENSP00000377536,9606.ENSP00000411532	AURKA,FBXO5,FANCD2,RAD21,PTTG1,TOP2A
GO:0015949	Nucleobase-containing small molecule interconversion	4	31	1.4	0.0019	9606.ENSP00000300738,9606.ENSP00000315644,9606.ENSP00000353770,9606.ENSP00000370376	RRM1,TYMS,RRM2,DUT
GO:0097421	Liver regeneration	4	31	1.4	0.0019	9606.ENSP00000216911,9606.ENSP00000315644,9606.ENSP00000320147,9606.ENSP00000368458	AURKA,TYMS,EZH2,PCNA
GO:0000281	Mitotic cytokinesis	5	70	1.15	0.0024	9606.ENSP00000260363,9606.ENSP00000301633,9606.ENSP00000363524,9606.ENSP00000377793,9606.ENSP00000378295	KIF23,BIRC5,KIF4A,PRC1,INCENP
GO:0044283	Small molecule biosynthetic process	12	572	0.61	0.0025	9606.ENSP00000265896,9606.ENSP00000278840,9606.ENSP00000287936,9606.ENSP00000322229,9606.ENSP00000322706,9606.ENSP00000344741,9606.ENSP00000349078,9606.ENSP00000356015,9606.ENSP00000359380,9606.ENSP00000370376,9606.ENSP00000370748,9606.ENSP00000418960	SQLE,FADS2,HMGCR,FADS1,HMGCS1,INSIG1,FDPS,ACAT2,SCD,DUT,IDI1,BRCA1
GO:0000083	Regulation of transcription involved in g1/s transition of mitotic cell cycle	4	35	1.35	0.0027	9606.ENSP00000229758,9606.ENSP00000315644,9606.ENSP00000353770,9606.ENSP00000368458	FBXO5,TYMS,RRM2,PCNA
GO:0019222	Regulation of metabolic process	55	6948	0.19	0.0033	9606.ENSP00000216911,9606.ENSP00000228843,9606.ENSP00000229758,9606.ENSP00000245838,9606.ENSP00000247191,9606.ENSP00000256442,9606.ENSP00000265148,9606.ENSP00000265728,9606.ENSP00000265896,9606.ENSP00000274026,9606.ENSP00000275034,9606.ENSP00000287394,9606.ENSP00000287647,9606.ENSP00000287936,9606.ENSP00000296503,9606.ENSP00000297338,9606.ENSP00000300403,9606.ENSP00000301633,9606.ENSP00000306999,…	AURKA,RAD51AP1,FBXO5,THOC2,DLGAP5,CCNB1,CENPE,DBF4,SQLE,CCNA2,PHIP,ATAD2,FANCD2,HMGCR,HMGB2,RAD21,TPX2,BIRC5,ESCO2,FANCI,CKS1B,CLSPN,AURKB,TYMS,RBBP6,EZH2,RNF168,FADS1,HMGCS1,TTF1,CDK5RAP2,INSIG1,UBE2C,FDPS,RRM2,SMC3,CENPF,KIF14,TPR,HDGF,SCD,CDC20,PCNA,DNAJA1,PSIP1,IDI1,RTF1,PTTG1,INCENP,CDK1,LSM5,TOP2A,BRCA1,HSPA8,KPNA2
GO:0035404	Histone-serine phosphorylation	3	12	1.69	0.0033	9606.ENSP00000216911,9606.ENSP00000256442,9606.ENSP00000313950	AURKA,CCNB1,AURKB
GO:0044237	Cellular metabolic process	58	7513	0.18	0.0034	9606.ENSP00000216911,9606.ENSP00000219097,9606.ENSP00000228843,9606.ENSP00000229758,9606.ENSP00000245838,9606.ENSP00000256442,9606.ENSP00000265728,9606.ENSP00000265896,9606.ENSP00000274026,9606.ENSP00000278840,9606.ENSP00000287598,9606.ENSP00000287647,9606.ENSP00000287936,9606.ENSP00000296503,9606.ENSP00000297338,9606.ENSP00000300738,9606.ENSP00000301633,9606.ENSP00000302530,9606.ENSP00000305480,…	AURKA,ORC6,RAD51AP1,FBXO5,THOC2,CCNB1,DBF4,SQLE,CCNA2,FADS2,BUB1B,FANCD2,HMGCR,HMGB2,RAD21,RRM1,BIRC5,BUB1,FEN1,ESCO2,FANCI,CLSPN,AURKB,TYMS,RBBP6,EZH2,RNF168,FADS1,HMGCS1,TTF1,INSIG1,UBE2C,FDPS,RRM2,SMC3,MT-ATP8,CENPF,ACAT2,KIF14,TPR,SCD,CDC20,PCNA,PSIP1,DUT,NOP56,IDI1,RTF1,HMMR,PTTG1,INCENP,CDK1,LSM5,TOP2A,BRCA1,HSPA8,KPNA2,MCM3
GO:0030163	Protein catabolic process	13	694	0.56	0.0035	9606.ENSP00000216911,9606.ENSP00000229758,9606.ENSP00000256442,9606.ENSP00000287598,9606.ENSP00000313950,9606.ENSP00000317872,9606.ENSP00000320898,9606.ENSP00000348838,9606.ENSP00000356319,9606.ENSP00000361540,9606.ENSP00000377536,9606.ENSP00000378699,9606.ENSP00000432083	AURKA,FBXO5,CCNB1,BUB1B,AURKB,RBBP6,RNF168,UBE2C,KIF14,CDC20,PTTG1,CDK1,HSPA8
GO:0044265	Cellular macromolecule catabolic process	15	917	0.51	0.0041	9606.ENSP00000216911,9606.ENSP00000229758,9606.ENSP00000256442,9606.ENSP00000287598,9606.ENSP00000296503,9606.ENSP00000305480,9606.ENSP00000313950,9606.ENSP00000317872,9606.ENSP00000320898,9606.ENSP00000348838,9606.ENSP00000356319,9606.ENSP00000361540,9606.ENSP00000377536,9606.ENSP00000378699,9606.ENSP00000410758	AURKA,FBXO5,CCNB1,BUB1B,HMGB2,FEN1,AURKB,RBBP6,RNF168,UBE2C,KIF14,CDC20,PTTG1,CDK1,LSM5
GO:0070507	Regulation of microtubule cytoskeleton organization	7	192	0.85	0.0041	9606.ENSP00000216911,9606.ENSP00000260731,9606.ENSP00000300403,9606.ENSP00000326550,9606.ENSP00000343818,9606.ENSP00000356448,9606.ENSP00000418960	AURKA,KIF11,TPX2,TACC3,CDK5RAP2,TPR,BRCA1
GO:0032467	Positive regulation of cytokinesis	4	40	1.29	0.0042	9606.ENSP00000260363,9606.ENSP00000313950,9606.ENSP00000356319,9606.ENSP00000360793	KIF23,AURKB,KIF14,KIF20B
GO:0006325	Chromatin organization	13	713	0.55	0.0044	9606.ENSP00000216911,9606.ENSP00000256442,9606.ENSP00000274026,9606.ENSP00000281453,9606.ENSP00000287394,9606.ENSP00000296503,9606.ENSP00000309790,9606.ENSP00000313950,9606.ENSP00000320147,9606.ENSP00000320898,9606.ENSP00000374280,9606.ENSP00000378295,9606.ENSP00000378699	AURKA,CCNB1,CCNA2,CENPU,ATAD2,HMGB2,MIS18BP1,AURKB,EZH2,RNF168,RTF1,INCENP,CDK1
GO:1901576	Organic substance biosynthetic process	29	2734	0.32	0.0044	9606.ENSP00000219097,9606.ENSP00000256442,9606.ENSP00000265728,9606.ENSP00000265896,9606.ENSP00000278840,9606.ENSP00000287936,9606.ENSP00000300738,9606.ENSP00000305480,9606.ENSP00000312995,9606.ENSP00000315644,9606.ENSP00000317872,9606.ENSP00000322229,9606.ENSP00000322706,9606.ENSP00000333920,9606.ENSP00000344741,9606.ENSP00000349078,9606.ENSP00000353770,9606.ENSP00000355265,9606.ENSP00000355922,…	ORC6,CCNB1,DBF4,SQLE,FADS2,HMGCR,RRM1,FEN1,CLSPN,TYMS,RBBP6,FADS1,HMGCS1,TTF1,INSIG1,FDPS,RRM2,MT-ATP8,CENPF,ACAT2,SCD,PCNA,DUT,IDI1,RTF1,PTTG1,CDK1,BRCA1,MCM3
GO:0009314	Response to radiation	10	431	0.66	0.0046	9606.ENSP00000228843,9606.ENSP00000287647,9606.ENSP00000287936,9606.ENSP00000300738,9606.ENSP00000305480,9606.ENSP00000313950,9606.ENSP00000320898,9606.ENSP00000322706,9606.ENSP00000368458,9606.ENSP00000418960	RAD51AP1,FANCD2,HMGCR,RRM1,FEN1,AURKB,RNF168,HMGCS1,PCNA,BRCA1
GO:0033157	Regulation of intracellular protein transport	8	268	0.77	0.0046	9606.ENSP00000245838,9606.ENSP00000327077,9606.ENSP00000344741,9606.ENSP00000352572,9606.ENSP00000356448,9606.ENSP00000360793,9606.ENSP00000378699,9606.ENSP00000415430	THOC2,PCM1,INSIG1,PCNT,TPR,KIF20B,CDK1,GTSE1
GO:0034501	Protein localization to kinetochore	3	14	1.62	0.0046	9606.ENSP00000265295,9606.ENSP00000313950,9606.ENSP00000378699	SPDL1,AURKB,CDK1
GO:0016570	Histone modification	9	351	0.7	0.0051	9606.ENSP00000216911,9606.ENSP00000256442,9606.ENSP00000274026,9606.ENSP00000313950,9606.ENSP00000320147,9606.ENSP00000320898,9606.ENSP00000374280,9606.ENSP00000378295,9606.ENSP00000378699	AURKA,CCNB1,CCNA2,AURKB,EZH2,RNF168,RTF1,INCENP,CDK1
GO:0080090	Regulation of primary metabolic process	49	6032	0.2	0.0063	9606.ENSP00000216911,9606.ENSP00000228843,9606.ENSP00000229758,9606.ENSP00000247191,9606.ENSP00000256442,9606.ENSP00000265148,9606.ENSP00000265728,9606.ENSP00000265896,9606.ENSP00000274026,9606.ENSP00000275034,9606.ENSP00000287394,9606.ENSP00000287647,9606.ENSP00000287936,9606.ENSP00000296503,9606.ENSP00000297338,9606.ENSP00000300403,9606.ENSP00000301633,9606.ENSP00000310842,9606.ENSP00000311083,…	AURKA,RAD51AP1,FBXO5,DLGAP5,CCNB1,CENPE,DBF4,SQLE,CCNA2,PHIP,ATAD2,FANCD2,HMGCR,HMGB2,RAD21,TPX2,BIRC5,FANCI,CKS1B,CLSPN,AURKB,TYMS,EZH2,RNF168,FADS1,HMGCS1,CDK5RAP2,INSIG1,UBE2C,FDPS,RRM2,CENPF,KIF14,TPR,HDGF,SCD,CDC20,PCNA,DNAJA1,PSIP1,IDI1,RTF1,PTTG1,INCENP,CDK1,TOP2A,BRCA1,HSPA8,KPNA2
GO:0044238	Primary metabolic process	56	7332	0.17	0.0072	9606.ENSP00000216911,9606.ENSP00000219097,9606.ENSP00000228843,9606.ENSP00000229758,9606.ENSP00000245838,9606.ENSP00000256442,9606.ENSP00000265896,9606.ENSP00000274026,9606.ENSP00000278840,9606.ENSP00000287598,9606.ENSP00000287647,9606.ENSP00000287936,9606.ENSP00000296503,9606.ENSP00000297338,9606.ENSP00000300738,9606.ENSP00000301633,9606.ENSP00000302530,9606.ENSP00000305480,9606.ENSP00000306999,…	AURKA,ORC6,RAD51AP1,FBXO5,THOC2,CCNB1,SQLE,CCNA2,FADS2,BUB1B,FANCD2,HMGCR,HMGB2,RAD21,RRM1,BIRC5,BUB1,FEN1,ESCO2,FANCI,CLSPN,AURKB,TYMS,RBBP6,EZH2,RNF168,FADS1,HMGCS1,TTF1,INSIG1,UBE2C,FDPS,RRM2,SMC3,MT-ATP8,CENPF,ACAT2,KIF14,TPR,SCD,CDC20,PCNA,PSIP1,DUT,NOP56,IDI1,RTF1,PTTG1,INCENP,CDK1,LSM5,TOP2A,BRCA1,HSPA8,KPNA2,MCM3
GO:0007057	Spindle assembly involved in female meiosis i	2	2	2.29	0.0082	9606.ENSP00000216911,9606.ENSP00000229758	AURKA,FBXO5
GO:0071704	Organic substance metabolic process	58	7755	0.17	0.0087	9606.ENSP00000216911,9606.ENSP00000219097,9606.ENSP00000228843,9606.ENSP00000229758,9606.ENSP00000245838,9606.ENSP00000256442,9606.ENSP00000265728,9606.ENSP00000265896,9606.ENSP00000274026,9606.ENSP00000278840,9606.ENSP00000287598,9606.ENSP00000287647,9606.ENSP00000287936,9606.ENSP00000296503,9606.ENSP00000297338,9606.ENSP00000300738,9606.ENSP00000301633,9606.ENSP00000302530,9606.ENSP00000305480,…	AURKA,ORC6,RAD51AP1,FBXO5,THOC2,CCNB1,DBF4,SQLE,CCNA2,FADS2,BUB1B,FANCD2,HMGCR,HMGB2,RAD21,RRM1,BIRC5,BUB1,FEN1,ESCO2,FANCI,CLSPN,AURKB,TYMS,RBBP6,EZH2,RNF168,FADS1,HMGCS1,TTF1,INSIG1,UBE2C,FDPS,RRM2,SMC3,MT-ATP8,CENPF,ACAT2,KIF14,TPR,SCD,CDC20,PCNA,PSIP1,DUT,NOP56,IDI1,RTF1,HMMR,PTTG1,INCENP,CDK1,LSM5,TOP2A,BRCA1,HSPA8,KPNA2,MCM3
GO:0010970	Transport along microtubule	6	155	0.88	0.0092	9606.ENSP00000194214,9606.ENSP00000260363,9606.ENSP00000327077,9606.ENSP00000350719,9606.ENSP00000363524,9606.ENSP00000432083	HSPB11,KIF23,PCM1,SYNE2,KIF4A,HSPA8
GO:0034508	Centromere complex assembly	4	52	1.18	0.01	9606.ENSP00000265148,9606.ENSP00000281453,9606.ENSP00000309790,9606.ENSP00000355922	CENPE,CENPU,MIS18BP1,CENPF
GO:0050789	Regulation of biological process	76	11475	0.11	0.0116	9606.ENSP00000194214,9606.ENSP00000216911,9606.ENSP00000219097,9606.ENSP00000228843,9606.ENSP00000229758,9606.ENSP00000245838,9606.ENSP00000247191,9606.ENSP00000256442,9606.ENSP00000260363,9606.ENSP00000260731,9606.ENSP00000261597,9606.ENSP00000265148,9606.ENSP00000265295,9606.ENSP00000265728,9606.ENSP00000265896,9606.ENSP00000274026,9606.ENSP00000275034,9606.ENSP00000287394,9606.ENSP00000287598,…	HSPB11,AURKA,ORC6,RAD51AP1,FBXO5,THOC2,DLGAP5,CCNB1,KIF23,KIF11,NDC80,CENPE,SPDL1,DBF4,SQLE,CCNA2,PHIP,ATAD2,BUB1B,FANCD2,HMGCR,HMGB2,RAD21,TPX2,BIRC5,BUB1,FEN1,ESCO2,FANCI,CKS1B,CLSPN,AURKB,TYMS,RBBP6,EZH2,RNF168,FADS1,HMGCS1,TACC3,PCM1,TTF1,TUBB,CDK5RAP2,INSIG1,UBE2C,FDPS,SYNE2,PCNT,RRM2,SMC3,CENPF,KIF14,TPR,HDGF,SCD,KIF20B,KIF2C,CDC20,CNTRL,CEP78,PCNA,DNAJA1,PSIP1,IDI1,RTF1,HMMR,PTTG1,PRC1,INC…
GO:0008610	Lipid biosynthetic process	11	585	0.57	0.0117	9606.ENSP00000265896,9606.ENSP00000278840,9606.ENSP00000287936,9606.ENSP00000322229,9606.ENSP00000322706,9606.ENSP00000344741,9606.ENSP00000349078,9606.ENSP00000356015,9606.ENSP00000359380,9606.ENSP00000370748,9606.ENSP00000418960	SQLE,FADS2,HMGCR,FADS1,HMGCS1,INSIG1,FDPS,ACAT2,SCD,IDI1,BRCA1
GO:0044260	Cellular macromolecule metabolic process	42	4976	0.22	0.012	9606.ENSP00000216911,9606.ENSP00000219097,9606.ENSP00000228843,9606.ENSP00000229758,9606.ENSP00000256442,9606.ENSP00000265728,9606.ENSP00000274026,9606.ENSP00000287598,9606.ENSP00000287647,9606.ENSP00000296503,9606.ENSP00000297338,9606.ENSP00000300738,9606.ENSP00000301633,9606.ENSP00000302530,9606.ENSP00000305480,9606.ENSP00000306999,9606.ENSP00000310842,9606.ENSP00000312995,9606.ENSP00000313950,…	AURKA,ORC6,RAD51AP1,FBXO5,CCNB1,DBF4,CCNA2,BUB1B,FANCD2,HMGB2,RAD21,RRM1,BIRC5,BUB1,FEN1,ESCO2,FANCI,CLSPN,AURKB,TYMS,RBBP6,EZH2,RNF168,TTF1,UBE2C,RRM2,SMC3,CENPF,KIF14,TPR,CDC20,PCNA,DUT,RTF1,PTTG1,INCENP,CDK1,LSM5,TOP2A,BRCA1,KPNA2,MCM3
GO:0036297	Interstrand cross-link repair	4	56	1.15	0.0129	9606.ENSP00000228843,9606.ENSP00000287647,9606.ENSP00000310842,9606.ENSP00000320898	RAD51AP1,FANCD2,FANCI,RNF168
GO:0007063	Regulation of sister chromatid cohesion	3	22	1.43	0.014	9606.ENSP00000297338,9606.ENSP00000302530,9606.ENSP00000305480	RAD21,BUB1,FEN1
GO:0060255	Regulation of macromolecule metabolic process	50	6407	0.18	0.014	9606.ENSP00000216911,9606.ENSP00000228843,9606.ENSP00000229758,9606.ENSP00000245838,9606.ENSP00000247191,9606.ENSP00000256442,9606.ENSP00000265148,9606.ENSP00000265728,9606.ENSP00000274026,9606.ENSP00000275034,9606.ENSP00000287394,9606.ENSP00000287647,9606.ENSP00000287936,9606.ENSP00000296503,9606.ENSP00000297338,9606.ENSP00000300403,9606.ENSP00000301633,9606.ENSP00000306999,9606.ENSP00000310842,…	AURKA,RAD51AP1,FBXO5,THOC2,DLGAP5,CCNB1,CENPE,DBF4,CCNA2,PHIP,ATAD2,FANCD2,HMGCR,HMGB2,RAD21,TPX2,BIRC5,ESCO2,FANCI,CKS1B,CLSPN,AURKB,TYMS,RBBP6,EZH2,RNF168,FADS1,TTF1,CDK5RAP2,INSIG1,UBE2C,RRM2,SMC3,CENPF,KIF14,TPR,HDGF,CDC20,PCNA,DNAJA1,PSIP1,RTF1,PTTG1,INCENP,CDK1,LSM5,TOP2A,BRCA1,HSPA8,KPNA2
GO:0045859	Regulation of protein kinase activity	13	812	0.5	0.0142	9606.ENSP00000256442,9606.ENSP00000265148,9606.ENSP00000265728,9606.ENSP00000274026,9606.ENSP00000287936,9606.ENSP00000300403,9606.ENSP00000311083,9606.ENSP00000312995,9606.ENSP00000320147,9606.ENSP00000356319,9606.ENSP00000369127,9606.ENSP00000378295,9606.ENSP00000378699	CCNB1,CENPE,DBF4,CCNA2,HMGCR,TPX2,CKS1B,CLSPN,EZH2,KIF14,DNAJA1,INCENP,CDK1
GO:0048523	Negative regulation of cellular process	41	4874	0.22	0.0158	9606.ENSP00000216911,9606.ENSP00000219097,9606.ENSP00000229758,9606.ENSP00000245838,9606.ENSP00000256442,9606.ENSP00000265295,9606.ENSP00000275034,9606.ENSP00000287394,9606.ENSP00000287598,9606.ENSP00000287647,9606.ENSP00000287936,9606.ENSP00000296503,9606.ENSP00000297338,9606.ENSP00000300403,9606.ENSP00000301633,9606.ENSP00000302530,9606.ENSP00000312995,9606.ENSP00000313950,9606.ENSP00000315644,…	AURKA,ORC6,FBXO5,THOC2,CCNB1,SPDL1,PHIP,ATAD2,BUB1B,FANCD2,HMGCR,HMGB2,RAD21,TPX2,BIRC5,BUB1,CLSPN,AURKB,TYMS,EZH2,RNF168,PCM1,TTF1,CDK5RAP2,INSIG1,RRM2,CENPF,KIF14,TPR,HDGF,KIF20B,CDC20,PCNA,DNAJA1,RTF1,PTTG1,CDK1,TOP2A,GTSE1,BRCA1,HSPA8
GO:0046605	Regulation of centrosome cycle	4	60	1.12	0.0161	9606.ENSP00000216911,9606.ENSP00000260731,9606.ENSP00000343818,9606.ENSP00000418960	AURKA,KIF11,CDK5RAP2,BRCA1
GO:0048522	Positive regulation of cellular process	45	5579	0.2	0.0172	9606.ENSP00000216911,9606.ENSP00000229758,9606.ENSP00000247191,9606.ENSP00000256442,9606.ENSP00000260363,9606.ENSP00000261597,9606.ENSP00000265148,9606.ENSP00000265728,9606.ENSP00000274026,9606.ENSP00000275034,9606.ENSP00000287394,9606.ENSP00000287936,9606.ENSP00000296503,9606.ENSP00000297338,9606.ENSP00000300403,9606.ENSP00000301633,9606.ENSP00000305480,9606.ENSP00000310842,9606.ENSP00000311083,…	AURKA,FBXO5,DLGAP5,CCNB1,KIF23,NDC80,CENPE,DBF4,CCNA2,PHIP,ATAD2,HMGCR,HMGB2,RAD21,TPX2,BIRC5,FEN1,FANCI,CKS1B,CLSPN,AURKB,EZH2,RNF168,PCM1,CDK5RAP2,INSIG1,UBE2C,SYNE2,PCNT,KIF14,TPR,HDGF,KIF20B,CDC20,PCNA,DNAJA1,PSIP1,RTF1,PRC1,INCENP,CDK1,TOP2A,GTSE1,BRCA1,HSPA8
GO:0071168	Protein localization to chromatin	3	24	1.39	0.0172	9606.ENSP00000297338,9606.ENSP00000306999,9606.ENSP00000320147	RAD21,ESCO2,EZH2
GO:0051223	Regulation of protein transport	11	617	0.54	0.0174	9606.ENSP00000245838,9606.ENSP00000287936,9606.ENSP00000327077,9606.ENSP00000344741,9606.ENSP00000352572,9606.ENSP00000356448,9606.ENSP00000360793,9606.ENSP00000369127,9606.ENSP00000378699,9606.ENSP00000415430,9606.ENSP00000432083	THOC2,HMGCR,PCM1,INSIG1,PCNT,TPR,KIF20B,DNAJA1,CDK1,GTSE1,HSPA8
GO:0019216	Regulation of lipid metabolic process	9	424	0.62	0.0181	9606.ENSP00000265896,9606.ENSP00000287936,9606.ENSP00000322229,9606.ENSP00000322706,9606.ENSP00000344741,9606.ENSP00000349078,9606.ENSP00000359380,9606.ENSP00000370748,9606.ENSP00000418960	SQLE,HMGCR,FADS1,HMGCS1,INSIG1,FDPS,SCD,IDI1,BRCA1
GO:1901565	Organonitrogen compound catabolic process	15	1070	0.44	0.0185	9606.ENSP00000216911,9606.ENSP00000229758,9606.ENSP00000256442,9606.ENSP00000287598,9606.ENSP00000313950,9606.ENSP00000317872,9606.ENSP00000320898,9606.ENSP00000348838,9606.ENSP00000356319,9606.ENSP00000361540,9606.ENSP00000370376,9606.ENSP00000377492,9606.ENSP00000377536,9606.ENSP00000378699,9606.ENSP00000432083	AURKA,FBXO5,CCNB1,BUB1B,AURKB,RBBP6,RNF168,UBE2C,KIF14,CDC20,DUT,HMMR,PTTG1,CDK1,HSPA8
GO:0007079	Mitotic chromosome movement towards spindle pole	2	4	1.99	0.0187	9606.ENSP00000247191,9606.ENSP00000265148	DLGAP5,CENPE
GO:0045337	Farnesyl diphosphate biosynthetic process	2	4	1.99	0.0187	9606.ENSP00000322706,9606.ENSP00000349078	HMGCS1,FDPS
GO:0051754	Meiotic sister chromatid cohesion, centromeric	2	4	1.99	0.0187	9606.ENSP00000287598,9606.ENSP00000302530	BUB1B,BUB1
GO:0060271	Cilium assembly	8	339	0.66	0.0192	9606.ENSP00000194214,9606.ENSP00000327077,9606.ENSP00000339001,9606.ENSP00000343818,9606.ENSP00000352572,9606.ENSP00000362962,9606.ENSP00000365782,9606.ENSP00000378699	HSPB11,PCM1,TUBB,CDK5RAP2,PCNT,CNTRL,CEP78,CDK1
GO:0090316	Positive regulation of intracellular protein transport	6	184	0.8	0.0204	9606.ENSP00000327077,9606.ENSP00000352572,9606.ENSP00000356448,9606.ENSP00000360793,9606.ENSP00000378699,9606.ENSP00000415430	PCM1,PCNT,TPR,KIF20B,CDK1,GTSE1
GO:1904666	Regulation of ubiquitin protein ligase activity	3	26	1.35	0.0204	9606.ENSP00000229758,9606.ENSP00000348838,9606.ENSP00000361540	FBXO5,UBE2C,CDC20
GO:0010971	Positive regulation of g2/m transition of mitotic cell cycle	3	27	1.34	0.0224	9606.ENSP00000229758,9606.ENSP00000256442,9606.ENSP00000378699	FBXO5,CCNB1,CDK1
GO:0090407	Organophosphate biosynthetic process	10	539	0.56	0.023	9606.ENSP00000300738,9606.ENSP00000315644,9606.ENSP00000322229,9606.ENSP00000322706,9606.ENSP00000349078,9606.ENSP00000353770,9606.ENSP00000355265,9606.ENSP00000359380,9606.ENSP00000370376,9606.ENSP00000370748	RRM1,TYMS,FADS1,HMGCS1,FDPS,RRM2,MT-ATP8,SCD,DUT,IDI1
GO:0021846	Cell proliferation in forebrain	3	28	1.32	0.0243	9606.ENSP00000300738,9606.ENSP00000327077,9606.ENSP00000356319	RRM1,PCM1,KIF14
GO:0009177	Pyrimidine deoxyribonucleoside monophosphate biosynthetic process	2	5	1.89	0.0248	9606.ENSP00000315644,9606.ENSP00000370376	TYMS,DUT
GO:0031536	Positive regulation of exit from mitosis	2	5	1.89	0.0248	9606.ENSP00000301633,9606.ENSP00000348838	BIRC5,UBE2C
GO:0046078	dUMP metabolic process	2	5	1.89	0.0248	9606.ENSP00000315644,9606.ENSP00000370376	TYMS,DUT
GO:1905448	Positive regulation of mitochondrial atp synthesis coupled electron transport	2	5	1.89	0.0248	9606.ENSP00000256442,9606.ENSP00000378699	CCNB1,CDK1
GO:0062012	Regulation of small molecule metabolic process	9	449	0.59	0.025	9606.ENSP00000265896,9606.ENSP00000287936,9606.ENSP00000322706,9606.ENSP00000344741,9606.ENSP00000349078,9606.ENSP00000356448,9606.ENSP00000359380,9606.ENSP00000370748,9606.ENSP00000418960	SQLE,HMGCR,HMGCS1,INSIG1,FDPS,TPR,SCD,IDI1,BRCA1
GO:0044249	Cellular biosynthetic process	26	2611	0.29	0.0254	9606.ENSP00000219097,9606.ENSP00000256442,9606.ENSP00000265728,9606.ENSP00000278840,9606.ENSP00000287936,9606.ENSP00000300738,9606.ENSP00000305480,9606.ENSP00000312995,9606.ENSP00000315644,9606.ENSP00000317872,9606.ENSP00000322229,9606.ENSP00000322706,9606.ENSP00000333920,9606.ENSP00000349078,9606.ENSP00000353770,9606.ENSP00000355265,9606.ENSP00000355922,9606.ENSP00000359380,9606.ENSP00000368458,…	ORC6,CCNB1,DBF4,FADS2,HMGCR,RRM1,FEN1,CLSPN,TYMS,RBBP6,FADS1,HMGCS1,TTF1,FDPS,RRM2,MT-ATP8,CENPF,SCD,PCNA,DUT,IDI1,RTF1,PTTG1,CDK1,BRCA1,MCM3
GO:0045860	Positive regulation of protein kinase activity	10	550	0.55	0.0257	9606.ENSP00000256442,9606.ENSP00000265148,9606.ENSP00000265728,9606.ENSP00000300403,9606.ENSP00000311083,9606.ENSP00000312995,9606.ENSP00000320147,9606.ENSP00000356319,9606.ENSP00000378295,9606.ENSP00000378699	CCNB1,CENPE,DBF4,TPX2,CKS1B,CLSPN,EZH2,KIF14,INCENP,CDK1
GO:0031323	Regulation of cellular metabolic process	48	6239	0.18	0.0265	9606.ENSP00000216911,9606.ENSP00000228843,9606.ENSP00000229758,9606.ENSP00000247191,9606.ENSP00000256442,9606.ENSP00000265148,9606.ENSP00000265728,9606.ENSP00000274026,9606.ENSP00000275034,9606.ENSP00000287394,9606.ENSP00000287647,9606.ENSP00000287936,9606.ENSP00000296503,9606.ENSP00000297338,9606.ENSP00000300403,9606.ENSP00000301633,9606.ENSP00000306999,9606.ENSP00000310842,9606.ENSP00000311083,…	AURKA,RAD51AP1,FBXO5,DLGAP5,CCNB1,CENPE,DBF4,CCNA2,PHIP,ATAD2,FANCD2,HMGCR,HMGB2,RAD21,TPX2,BIRC5,ESCO2,FANCI,CKS1B,CLSPN,AURKB,TYMS,RBBP6,EZH2,RNF168,FADS1,TTF1,CDK5RAP2,INSIG1,UBE2C,RRM2,SMC3,CENPF,KIF14,TPR,HDGF,CDC20,PCNA,DNAJA1,PSIP1,RTF1,PTTG1,INCENP,CDK1,TOP2A,BRCA1,HSPA8,KPNA2
GO:0001889	Liver development	5	129	0.88	0.0275	9606.ENSP00000216911,9606.ENSP00000315644,9606.ENSP00000320147,9606.ENSP00000322706,9606.ENSP00000368458	AURKA,TYMS,EZH2,HMGCS1,PCNA
GO:0044818	Mitotic g2/m transition checkpoint	3	30	1.29	0.0279	9606.ENSP00000312995,9606.ENSP00000378699,9606.ENSP00000418960	CLSPN,CDK1,BRCA1
GO:0051173	Positive regulation of nitrogen compound metabolic process	30	3239	0.26	0.0279	9606.ENSP00000216911,9606.ENSP00000247191,9606.ENSP00000256442,9606.ENSP00000265148,9606.ENSP00000265728,9606.ENSP00000274026,9606.ENSP00000275034,9606.ENSP00000287394,9606.ENSP00000287936,9606.ENSP00000296503,9606.ENSP00000300403,9606.ENSP00000310842,9606.ENSP00000311083,9606.ENSP00000312995,9606.ENSP00000313950,9606.ENSP00000320147,9606.ENSP00000320898,9606.ENSP00000343818,9606.ENSP00000344741,…	AURKA,DLGAP5,CCNB1,CENPE,DBF4,CCNA2,PHIP,ATAD2,HMGCR,HMGB2,TPX2,FANCI,CKS1B,CLSPN,AURKB,EZH2,RNF168,CDK5RAP2,INSIG1,UBE2C,KIF14,CDC20,PCNA,PSIP1,RTF1,INCENP,CDK1,TOP2A,BRCA1,HSPA8
GO:0031401	Positive regulation of protein modification process	16	1252	0.4	0.0284	9606.ENSP00000256442,9606.ENSP00000265148,9606.ENSP00000265728,9606.ENSP00000287936,9606.ENSP00000300403,9606.ENSP00000310842,9606.ENSP00000311083,9606.ENSP00000312995,9606.ENSP00000320147,9606.ENSP00000348838,9606.ENSP00000356319,9606.ENSP00000361540,9606.ENSP00000374280,9606.ENSP00000378295,9606.ENSP00000378699,9606.ENSP00000418960	CCNB1,CENPE,DBF4,HMGCR,TPX2,FANCI,CKS1B,CLSPN,EZH2,UBE2C,KIF14,CDC20,RTF1,INCENP,CDK1,BRCA1
GO:2000112	Regulation of cellular macromolecule biosynthetic process	34	3878	0.23	0.0285	9606.ENSP00000229758,9606.ENSP00000247191,9606.ENSP00000265728,9606.ENSP00000274026,9606.ENSP00000275034,9606.ENSP00000287394,9606.ENSP00000287647,9606.ENSP00000296503,9606.ENSP00000297338,9606.ENSP00000301633,9606.ENSP00000306999,9606.ENSP00000311083,9606.ENSP00000313950,9606.ENSP00000315644,9606.ENSP00000317872,9606.ENSP00000320147,9606.ENSP00000320898,9606.ENSP00000322229,9606.ENSP00000333920,…	FBXO5,DLGAP5,DBF4,CCNA2,PHIP,ATAD2,FANCD2,HMGB2,RAD21,BIRC5,ESCO2,CKS1B,AURKB,TYMS,RBBP6,EZH2,RNF168,FADS1,TTF1,CDK5RAP2,INSIG1,RRM2,SMC3,CENPF,TPR,HDGF,PCNA,PSIP1,RTF1,PTTG1,CDK1,TOP2A,BRCA1,HSPA8
GO:0007100	Mitotic centrosome separation	2	6	1.81	0.0308	9606.ENSP00000216911,9606.ENSP00000260731	AURKA,KIF11
GO:0009211	Pyrimidine deoxyribonucleoside triphosphate metabolic process	2	6	1.81	0.0308	9606.ENSP00000315644,9606.ENSP00000370376	TYMS,DUT
GO:0051987	Positive regulation of attachment of spindle microtubules to kinetochore	2	6	1.81	0.0308	9606.ENSP00000256442,9606.ENSP00000313950	CCNB1,AURKB
GO:1902412	Regulation of mitotic cytokinesis	2	6	1.81	0.0308	9606.ENSP00000360793,9606.ENSP00000378295	KIF20B,INCENP
GO:0048518	Positive regulation of biological process	47	6112	0.18	0.0309	9606.ENSP00000216911,9606.ENSP00000229758,9606.ENSP00000247191,9606.ENSP00000256442,9606.ENSP00000260363,9606.ENSP00000261597,9606.ENSP00000265148,9606.ENSP00000265728,9606.ENSP00000274026,9606.ENSP00000275034,9606.ENSP00000287394,9606.ENSP00000287936,9606.ENSP00000296503,9606.ENSP00000297338,9606.ENSP00000300403,9606.ENSP00000301633,9606.ENSP00000305480,9606.ENSP00000310842,9606.ENSP00000311083,…	AURKA,FBXO5,DLGAP5,CCNB1,KIF23,NDC80,CENPE,DBF4,CCNA2,PHIP,ATAD2,HMGCR,HMGB2,RAD21,TPX2,BIRC5,FEN1,FANCI,CKS1B,CLSPN,AURKB,EZH2,RNF168,PCM1,CDK5RAP2,INSIG1,UBE2C,SYNE2,PCNT,KIF14,TPR,HDGF,SCD,KIF20B,CDC20,PCNA,DNAJA1,PSIP1,RTF1,PRC1,INCENP,CDK1,TOP2A,GTSE1,BRCA1,HSPA8,KPNA2
GO:1903827	Regulation of cellular protein localization	10	568	0.54	0.0309	9606.ENSP00000245838,9606.ENSP00000261597,9606.ENSP00000327077,9606.ENSP00000344741,9606.ENSP00000352572,9606.ENSP00000356448,9606.ENSP00000360793,9606.ENSP00000369127,9606.ENSP00000378699,9606.ENSP00000415430	THOC2,NDC80,PCM1,INSIG1,PCNT,TPR,KIF20B,DNAJA1,CDK1,GTSE1
GO:0000132	Establishment of mitotic spindle orientation	3	32	1.26	0.0317	9606.ENSP00000261597,9606.ENSP00000265295,9606.ENSP00000343818	NDC80,SPDL1,CDK5RAP2
GO:0031572	G2 DNA damage checkpoint	3	32	1.26	0.0317	9606.ENSP00000312995,9606.ENSP00000378699,9606.ENSP00000418960	CLSPN,CDK1,BRCA1
GO:0051179	Localization	44	5591	0.19	0.0317	9606.ENSP00000194214,9606.ENSP00000216911,9606.ENSP00000245838,9606.ENSP00000247191,9606.ENSP00000256442,9606.ENSP00000260363,9606.ENSP00000260731,9606.ENSP00000261597,9606.ENSP00000265148,9606.ENSP00000265295,9606.ENSP00000265896,9606.ENSP00000271452,9606.ENSP00000296503,9606.ENSP00000297338,9606.ENSP00000301072,9606.ENSP00000301633,9606.ENSP00000306999,9606.ENSP00000313950,9606.ENSP00000320147,…	HSPB11,AURKA,THOC2,DLGAP5,CCNB1,KIF23,KIF11,NDC80,CENPE,SPDL1,SQLE,NUF2,HMGB2,RAD21,TUBA1C,BIRC5,ESCO2,AURKB,EZH2,KIF15,PCM1,TUBA1B,TUBB,CDK5RAP2,INSIG1,SYNE2,PCNT,MT-ATP8,CENPF,KIF14,TPR,KIF20B,KIF2C,CDCA8,CNTRL,KIF4A,CEP78,DNAJA1,PSIP1,INCENP,CDK1,KIFC1,HSPA8,KPNA2
GO:0009628	Response to abiotic stimulus	15	1147	0.41	0.0322	9606.ENSP00000228843,9606.ENSP00000256442,9606.ENSP00000274026,9606.ENSP00000287647,9606.ENSP00000287936,9606.ENSP00000300738,9606.ENSP00000305480,9606.ENSP00000313950,9606.ENSP00000320898,9606.ENSP00000322706,9606.ENSP00000356448,9606.ENSP00000368458,9606.ENSP00000369127,9606.ENSP00000370109,9606.ENSP00000418960	RAD51AP1,CCNB1,CCNA2,FANCD2,HMGCR,RRM1,FEN1,AURKB,RNF168,HMGCS1,TPR,PCNA,DNAJA1,PSIP1,BRCA1
GO:0007292	Female gamete generation	5	136	0.86	0.0323	9606.ENSP00000216911,9606.ENSP00000229758,9606.ENSP00000240423,9606.ENSP00000256442,9606.ENSP00000411532	AURKA,FBXO5,NCAPH,CCNB1,TOP2A
GO:0032147	Activation of protein kinase activity	8	376	0.62	0.0323	9606.ENSP00000256442,9606.ENSP00000265728,9606.ENSP00000300403,9606.ENSP00000311083,9606.ENSP00000312995,9606.ENSP00000356319,9606.ENSP00000378295,9606.ENSP00000378699	CCNB1,DBF4,TPX2,CKS1B,CLSPN,KIF14,INCENP,CDK1
GO:0043170	Macromolecule metabolic process	47	6137	0.18	0.0333	9606.ENSP00000216911,9606.ENSP00000219097,9606.ENSP00000228843,9606.ENSP00000229758,9606.ENSP00000245838,9606.ENSP00000256442,9606.ENSP00000265728,9606.ENSP00000274026,9606.ENSP00000287598,9606.ENSP00000287647,9606.ENSP00000296503,9606.ENSP00000297338,9606.ENSP00000300738,9606.ENSP00000301633,9606.ENSP00000302530,9606.ENSP00000305480,9606.ENSP00000306999,9606.ENSP00000310842,9606.ENSP00000312995,…	AURKA,ORC6,RAD51AP1,FBXO5,THOC2,CCNB1,DBF4,CCNA2,BUB1B,FANCD2,HMGB2,RAD21,RRM1,BIRC5,BUB1,FEN1,ESCO2,FANCI,CLSPN,AURKB,TYMS,RBBP6,EZH2,RNF168,TTF1,UBE2C,RRM2,SMC3,CENPF,KIF14,TPR,CDC20,PCNA,PSIP1,DUT,NOP56,RTF1,HMMR,PTTG1,INCENP,CDK1,LSM5,TOP2A,BRCA1,HSPA8,KPNA2,MCM3
GO:0098727	Maintenance of cell number	5	137	0.85	0.0333	9606.ENSP00000287647,9606.ENSP00000320147,9606.ENSP00000327077,9606.ENSP00000354720,9606.ENSP00000374280	FANCD2,EZH2,PCM1,SMC3,RTF1
GO:0008284	Positive regulation of cell population proliferation	13	919	0.44	0.036	9606.ENSP00000229758,9606.ENSP00000256442,9606.ENSP00000274026,9606.ENSP00000275034,9606.ENSP00000287936,9606.ENSP00000296503,9606.ENSP00000301633,9606.ENSP00000320147,9606.ENSP00000356319,9606.ENSP00000360793,9606.ENSP00000361540,9606.ENSP00000377793,9606.ENSP00000378699	FBXO5,CCNB1,CCNA2,PHIP,HMGCR,HMGB2,BIRC5,EZH2,KIF14,KIF20B,CDC20,PRC1,CDK1
GO:0031396	Regulation of protein ubiquitination	6	212	0.74	0.036	9606.ENSP00000229758,9606.ENSP00000310842,9606.ENSP00000348838,9606.ENSP00000361540,9606.ENSP00000369127,9606.ENSP00000418960	FBXO5,FANCI,UBE2C,CDC20,DNAJA1,BRCA1
GO:0032268	Regulation of cellular protein metabolic process	26	2693	0.28	0.0365	9606.ENSP00000216911,9606.ENSP00000229758,9606.ENSP00000247191,9606.ENSP00000256442,9606.ENSP00000265148,9606.ENSP00000265728,9606.ENSP00000274026,9606.ENSP00000275034,9606.ENSP00000287936,9606.ENSP00000300403,9606.ENSP00000301633,9606.ENSP00000310842,9606.ENSP00000311083,9606.ENSP00000312995,9606.ENSP00000315644,9606.ENSP00000320147,9606.ENSP00000348838,9606.ENSP00000356319,9606.ENSP00000356448,…	AURKA,FBXO5,DLGAP5,CCNB1,CENPE,DBF4,CCNA2,PHIP,HMGCR,TPX2,BIRC5,FANCI,CKS1B,CLSPN,TYMS,EZH2,UBE2C,KIF14,TPR,CDC20,DNAJA1,RTF1,PTTG1,INCENP,CDK1,BRCA1
GO:0065004	protein-DNA complex assembly	6	213	0.74	0.0365	9606.ENSP00000265148,9606.ENSP00000281453,9606.ENSP00000296503,9606.ENSP00000309790,9606.ENSP00000355922,9606.ENSP00000480987	CENPE,CENPU,HMGB2,MIS18BP1,CENPF,MCM3
GO:0090267	Positive regulation of mitotic cell cycle spindle assembly checkpoint	2	7	1.75	0.0368	9606.ENSP00000261597,9606.ENSP00000356448	NDC80,TPR
GO:0060236	Regulation of mitotic spindle organization	3	35	1.22	0.0381	9606.ENSP00000300403,9606.ENSP00000326550,9606.ENSP00000356448	TPX2,TACC3,TPR
GO:0010212	Response to ionizing radiation	5	145	0.83	0.0408	9606.ENSP00000228843,9606.ENSP00000287647,9606.ENSP00000300738,9606.ENSP00000320898,9606.ENSP00000418960	RAD51AP1,FANCD2,RRM1,RNF168,BRCA1
GO:0072698	Protein localization to microtubule cytoskeleton	3	37	1.2	0.0437	9606.ENSP00000216911,9606.ENSP00000327077,9606.ENSP00000360793	AURKA,PCM1,KIF20B
GO:0009221	Pyrimidine deoxyribonucleotide biosynthetic process	2	8	1.69	0.0443	9606.ENSP00000315644,9606.ENSP00000370376	TYMS,DUT
GO:0032075	Positive regulation of nuclease activity	2	8	1.69	0.0443	9606.ENSP00000296503,9606.ENSP00000368458	HMGB2,PCNA
GO:0034645	Cellular macromolecule biosynthetic process	18	1592	0.34	0.0454	9606.ENSP00000219097,9606.ENSP00000256442,9606.ENSP00000265728,9606.ENSP00000300738,9606.ENSP00000305480,9606.ENSP00000312995,9606.ENSP00000315644,9606.ENSP00000317872,9606.ENSP00000333920,9606.ENSP00000353770,9606.ENSP00000355922,9606.ENSP00000368458,9606.ENSP00000370376,9606.ENSP00000374280,9606.ENSP00000377536,9606.ENSP00000378699,9606.ENSP00000418960,9606.ENSP00000480987	ORC6,CCNB1,DBF4,RRM1,FEN1,CLSPN,TYMS,RBBP6,TTF1,RRM2,CENPF,PCNA,DUT,RTF1,PTTG1,CDK1,BRCA1,MCM3
GO:0031399	Regulation of protein modification process	20	1870	0.32	0.0458	9606.ENSP00000229758,9606.ENSP00000256442,9606.ENSP00000265148,9606.ENSP00000265728,9606.ENSP00000274026,9606.ENSP00000275034,9606.ENSP00000287936,9606.ENSP00000300403,9606.ENSP00000310842,9606.ENSP00000311083,9606.ENSP00000312995,9606.ENSP00000320147,9606.ENSP00000348838,9606.ENSP00000356319,9606.ENSP00000361540,9606.ENSP00000369127,9606.ENSP00000374280,9606.ENSP00000378295,9606.ENSP00000378699,…	FBXO5,CCNB1,CENPE,DBF4,CCNA2,PHIP,HMGCR,TPX2,FANCI,CKS1B,CLSPN,EZH2,UBE2C,KIF14,CDC20,DNAJA1,RTF1,INCENP,CDK1,BRCA1
GO:0065007	Biological regulation	77	12171	0.09	0.0464	9606.ENSP00000194214,9606.ENSP00000216911,9606.ENSP00000219097,9606.ENSP00000228843,9606.ENSP00000229758,9606.ENSP00000240423,9606.ENSP00000245838,9606.ENSP00000247191,9606.ENSP00000256442,9606.ENSP00000260363,9606.ENSP00000260731,9606.ENSP00000261597,9606.ENSP00000265148,9606.ENSP00000265295,9606.ENSP00000265728,9606.ENSP00000265896,9606.ENSP00000274026,9606.ENSP00000275034,9606.ENSP00000287394,…	HSPB11,AURKA,ORC6,RAD51AP1,FBXO5,NCAPH,THOC2,DLGAP5,CCNB1,KIF23,KIF11,NDC80,CENPE,SPDL1,DBF4,SQLE,CCNA2,PHIP,ATAD2,BUB1B,FANCD2,HMGCR,HMGB2,RAD21,TPX2,BIRC5,BUB1,FEN1,ESCO2,FANCI,CKS1B,CLSPN,AURKB,TYMS,RBBP6,EZH2,RNF168,FADS1,HMGCS1,TACC3,PCM1,TTF1,TUBB,CDK5RAP2,INSIG1,UBE2C,FDPS,SYNE2,PCNT,RRM2,SMC3,CENPF,KIF14,TPR,HDGF,SCD,KIF20B,KIF2C,CDC20,CNTRL,CEP78,PCNA,DNAJA1,PSIP1,IDI1,RTF1,HMMR,PTTG1,PR…
GO:0051130	Positive regulation of cellular component organization	15	1209	0.39	0.0489	9606.ENSP00000216911,9606.ENSP00000247191,9606.ENSP00000256442,9606.ENSP00000275034,9606.ENSP00000297338,9606.ENSP00000301633,9606.ENSP00000305480,9606.ENSP00000313950,9606.ENSP00000320147,9606.ENSP00000343818,9606.ENSP00000348838,9606.ENSP00000356448,9606.ENSP00000361540,9606.ENSP00000374280,9606.ENSP00000418960	AURKA,DLGAP5,CCNB1,PHIP,RAD21,BIRC5,FEN1,AURKB,EZH2,CDK5RAP2,UBE2C,TPR,CDC20,RTF1,BRCA1

## Sheet: PCA 2 Enrichments
#term ID	term description	observed gene count	background gene count	strength	false discovery rate	matching proteins in your network (IDs)	matching proteins in your network (labels)
GO:0010604	Positive regulation of macromolecule metabolic process	49	3600	0.43	3.57e-08	9606.ENSP00000025008,9606.ENSP00000200453,9606.ENSP00000222553,9606.ENSP00000239938,9606.ENSP00000244745,9606.ENSP00000264183,9606.ENSP00000265734,9606.ENSP00000279873,9606.ENSP00000282516,9606.ENSP00000299601,9606.ENSP00000311513,9606.ENSP00000313603,9606.ENSP00000324173,9606.ENSP00000324890,9606.ENSP00000326119,9606.ENSP00000334808,9606.ENSP00000338728,9606.ENSP00000339992,9606.ENSP00000341280,…	RB1CC1,PPP1R15A,NAMPT,EGR1,SOX4,ARID4B,CDK6,ARID5B,NIPBL,LEO1,RSF1,ABCF1,HSPA5,CD28,PMAIP1,USP16,CCDC88A,MYB,JARID2,MAP4K4,DDX21,AKAP9,PTPN22,TOPORS,KDM5B,CD2,SLK,BCL10,GADD45A,JUN,HIVEP3,ATRX,ANXA1,DNAJC2,GATA3,RGCC,LRRFIP1,TAOK3,WDR43,SETD2,ZFP36L1,LPIN1,HERPUD1,TAF1D,PTPRC,DHX36,VIM,CEP290,DDIT3
GO:0006950	Response to stress	47	3485	0.43	9.86e-08	9606.ENSP00000200453,9606.ENSP00000216341,9606.ENSP00000222553,9606.ENSP00000239938,9606.ENSP00000244745,9606.ENSP00000245185,9606.ENSP00000249330,9606.ENSP00000282516,9606.ENSP00000297151,9606.ENSP00000299259,9606.ENSP00000304133,9606.ENSP00000313603,9606.ENSP00000317872,9606.ENSP00000320171,9606.ENSP00000324173,9606.ENSP00000326119,9606.ENSP00000334808,9606.ENSP00000339992,9606.ENSP00000343658,…	PPP1R15A,GZMB,NAMPT,EGR1,SOX4,MT2A,VGF,NIPBL,SLU7,COPS2,SCG2,ABCF1,RBBP6,PKM,HSPA5,PMAIP1,USP16,MYB,MAP4K4,DDX21,TOPORS,MT-ND6,MT-ND1,MT-ND5,MT-ND3,TPR,SLK,BCL10,GADD45A,JUN,ATRX,ANXA1,GATA3,RGCC,TRIP12,TAOK3,JMJD1C,SETD2,ZFP36L1,ATP2B1,HLA-B,HERPUD1,PTPRC,DHX36,MANF,VIM,DDIT3
GO:0060255	Regulation of macromolecule metabolic process	65	6407	0.3	1.05e-07	9606.ENSP00000025008,9606.ENSP00000200453,9606.ENSP00000216341,9606.ENSP00000222553,9606.ENSP00000239938,9606.ENSP00000244745,9606.ENSP00000245838,9606.ENSP00000256015,9606.ENSP00000264183,9606.ENSP00000265734,9606.ENSP00000279873,9606.ENSP00000282516,9606.ENSP00000288943,9606.ENSP00000299259,9606.ENSP00000299601,9606.ENSP00000311513,9606.ENSP00000313603,9606.ENSP00000317872,9606.ENSP00000323148,…	RB1CC1,PPP1R15A,GZMB,NAMPT,EGR1,SOX4,THOC2,BTG1,ARID4B,CDK6,ARID5B,NIPBL,DUSP2,COPS2,LEO1,RSF1,ABCF1,RBBP6,ZKSCAN1,HSPA5,CD28,PMAIP1,TTF1,USP16,CCDC88A,MYB,JARID2,MAP4K4,DDX21,AKAP9,PTPN22,TOPORS,TOP1,KDM5B,TPR,CD2,SLK,BCL10,GADD45A,JUN,HIVEP3,ATRX,ANXA1,DNAJC2,GATA3,RGCC,TRIP12,LRRFIP1,TAOK3,GOLGB1,JMJD1C,WDR43,SETD2,CWC22,ZFP36L1,ATP2B1,LPIN1,HLA-B,HERPUD1,TAF1D,PTPRC,DHX36,VIM,CEP290,DDIT3
GO:0010628	Positive regulation of gene expression	37	2337	0.5	2.24e-07	9606.ENSP00000200453,9606.ENSP00000222553,9606.ENSP00000239938,9606.ENSP00000244745,9606.ENSP00000264183,9606.ENSP00000265734,9606.ENSP00000282516,9606.ENSP00000299601,9606.ENSP00000311513,9606.ENSP00000313603,9606.ENSP00000324173,9606.ENSP00000324890,9606.ENSP00000334808,9606.ENSP00000339992,9606.ENSP00000346120,9606.ENSP00000352833,9606.ENSP00000353735,9606.ENSP00000356234,9606.ENSP00000358490,…	PPP1R15A,NAMPT,EGR1,SOX4,ARID4B,CDK6,NIPBL,LEO1,RSF1,ABCF1,HSPA5,CD28,USP16,MYB,DDX21,PTPN22,TOPORS,KDM5B,CD2,BCL10,JUN,HIVEP3,ATRX,ANXA1,DNAJC2,GATA3,RGCC,LRRFIP1,WDR43,SETD2,LPIN1,TAF1D,PTPRC,DHX36,VIM,CEP290,DDIT3
GO:0019222	Regulation of metabolic process	66	6948	0.27	7e-07	9606.ENSP00000025008,9606.ENSP00000200453,9606.ENSP00000216341,9606.ENSP00000222553,9606.ENSP00000239938,9606.ENSP00000244745,9606.ENSP00000245838,9606.ENSP00000256015,9606.ENSP00000264183,9606.ENSP00000265734,9606.ENSP00000265896,9606.ENSP00000279873,9606.ENSP00000282516,9606.ENSP00000288943,9606.ENSP00000299259,9606.ENSP00000299601,9606.ENSP00000311513,9606.ENSP00000313603,9606.ENSP00000317872,…	RB1CC1,PPP1R15A,GZMB,NAMPT,EGR1,SOX4,THOC2,BTG1,ARID4B,CDK6,SQLE,ARID5B,NIPBL,DUSP2,COPS2,LEO1,RSF1,ABCF1,RBBP6,ZKSCAN1,HSPA5,CD28,PMAIP1,TTF1,USP16,CCDC88A,MYB,JARID2,MAP4K4,DDX21,AKAP9,PTPN22,TOPORS,TOP1,KDM5B,TPR,CD2,SLK,BCL10,GADD45A,JUN,HIVEP3,ATRX,ANXA1,DNAJC2,GATA3,RGCC,TRIP12,LRRFIP1,TAOK3,GOLGB1,JMJD1C,WDR43,SETD2,CWC22,ZFP36L1,ATP2B1,LPIN1,HLA-B,HERPUD1,TAF1D,PTPRC,DHX36,VIM,CEP290,DDIT3
GO:0048518	Positive regulation of biological process	61	6112	0.3	9.81e-07	9606.ENSP00000025008,9606.ENSP00000200453,9606.ENSP00000216341,9606.ENSP00000222553,9606.ENSP00000239938,9606.ENSP00000244745,9606.ENSP00000256015,9606.ENSP00000264183,9606.ENSP00000265734,9606.ENSP00000266671,9606.ENSP00000279873,9606.ENSP00000282516,9606.ENSP00000299601,9606.ENSP00000304133,9606.ENSP00000311513,9606.ENSP00000313603,9606.ENSP00000320171,9606.ENSP00000324173,9606.ENSP00000324890,…	RB1CC1,PPP1R15A,GZMB,NAMPT,EGR1,SOX4,BTG1,ARID4B,CDK6,PHLDA1,ARID5B,NIPBL,LEO1,SCG2,RSF1,ABCF1,PKM,HSPA5,CD28,PMAIP1,PCM1,USP16,CCDC88A,MYB,JARID2,MAP4K4,DDX21,ITSN2,AKAP9,GOLGA4,PTPN22,TOPORS,KDM5B,TPR,PFDN2,CD2,SLK,BCL10,GADD45A,JUN,HIVEP3,ATRX,ANXA1,DNAJC2,GATA3,RGCC,LRRFIP1,TAOK3,WDR43,SETD2,ZFP36L1,ATP2B1,LPIN1,HLA-B,HERPUD1,TAF1D,PTPRC,DHX36,VIM,CEP290,DDIT3
GO:0010468	Regulation of gene expression	53	4813	0.34	1.18e-06	9606.ENSP00000200453,9606.ENSP00000216341,9606.ENSP00000222553,9606.ENSP00000239938,9606.ENSP00000244745,9606.ENSP00000245838,9606.ENSP00000256015,9606.ENSP00000264183,9606.ENSP00000265734,9606.ENSP00000279873,9606.ENSP00000282516,9606.ENSP00000299259,9606.ENSP00000299601,9606.ENSP00000311513,9606.ENSP00000313603,9606.ENSP00000323148,9606.ENSP00000324173,9606.ENSP00000324890,9606.ENSP00000334808,…	PPP1R15A,GZMB,NAMPT,EGR1,SOX4,THOC2,BTG1,ARID4B,CDK6,ARID5B,NIPBL,COPS2,LEO1,RSF1,ABCF1,ZKSCAN1,HSPA5,CD28,USP16,MYB,JARID2,DDX21,PTPN22,TOPORS,TOP1,KDM5B,TPR,CD2,BCL10,GADD45A,JUN,HIVEP3,ATRX,ANXA1,DNAJC2,GATA3,RGCC,LRRFIP1,GOLGB1,JMJD1C,WDR43,SETD2,CWC22,ZFP36L1,ATP2B1,LPIN1,HLA-B,TAF1D,PTPRC,DHX36,VIM,CEP290,DDIT3
GO:0051726	Regulation of cell cycle	25	1230	0.6	2.81e-06	9606.ENSP00000200453,9606.ENSP00000244745,9606.ENSP00000256015,9606.ENSP00000265734,9606.ENSP00000282516,9606.ENSP00000324890,9606.ENSP00000327077,9606.ENSP00000334808,9606.ENSP00000343658,9606.ENSP00000348573,9606.ENSP00000356448,9606.ENSP00000358770,9606.ENSP00000360025,9606.ENSP00000360266,9606.ENSP00000362441,9606.ENSP00000362962,9606.ENSP00000366109,9606.ENSP00000368632,9606.ENSP00000368664,…	PPP1R15A,SOX4,BTG1,CDK6,NIPBL,CD28,PCM1,USP16,MAP4K4,AKAP9,TPR,SLK,GADD45A,JUN,ATRX,CNTRL,ANXA1,GATA3,RGCC,TAOK3,SETD2,ZFP36L1,PTPRC,CEP290,DDIT3
GO:2000112	Regulation of cellular macromolecule biosynthetic process	46	3878	0.37	3.02e-06	9606.ENSP00000200453,9606.ENSP00000216341,9606.ENSP00000222553,9606.ENSP00000239938,9606.ENSP00000244745,9606.ENSP00000256015,9606.ENSP00000264183,9606.ENSP00000265734,9606.ENSP00000279873,9606.ENSP00000282516,9606.ENSP00000299259,9606.ENSP00000299601,9606.ENSP00000311513,9606.ENSP00000313603,9606.ENSP00000317872,9606.ENSP00000323148,9606.ENSP00000324173,9606.ENSP00000324890,9606.ENSP00000333920,…	PPP1R15A,GZMB,NAMPT,EGR1,SOX4,BTG1,ARID4B,CDK6,ARID5B,NIPBL,COPS2,LEO1,RSF1,ABCF1,RBBP6,ZKSCAN1,HSPA5,CD28,TTF1,USP16,CCDC88A,MYB,JARID2,TOPORS,KDM5B,TPR,BCL10,GADD45A,JUN,HIVEP3,ATRX,DNAJC2,GATA3,RGCC,LRRFIP1,GOLGB1,JMJD1C,WDR43,SETD2,ZFP36L1,LPIN1,TAF1D,DHX36,VIM,CEP290,DDIT3
GO:0009889	Regulation of biosynthetic process	48	4210	0.35	3.56e-06	9606.ENSP00000200453,9606.ENSP00000216341,9606.ENSP00000222553,9606.ENSP00000239938,9606.ENSP00000244745,9606.ENSP00000256015,9606.ENSP00000264183,9606.ENSP00000265734,9606.ENSP00000265896,9606.ENSP00000279873,9606.ENSP00000282516,9606.ENSP00000299259,9606.ENSP00000299601,9606.ENSP00000311513,9606.ENSP00000313603,9606.ENSP00000317872,9606.ENSP00000323148,9606.ENSP00000324173,9606.ENSP00000324890,…	PPP1R15A,GZMB,NAMPT,EGR1,SOX4,BTG1,ARID4B,CDK6,SQLE,ARID5B,NIPBL,COPS2,LEO1,RSF1,ABCF1,RBBP6,ZKSCAN1,HSPA5,CD28,TTF1,USP16,CCDC88A,MYB,JARID2,TOPORS,KDM5B,TPR,BCL10,GADD45A,JUN,HIVEP3,ATRX,ANXA1,DNAJC2,GATA3,RGCC,LRRFIP1,GOLGB1,JMJD1C,WDR43,SETD2,ZFP36L1,LPIN1,TAF1D,DHX36,VIM,CEP290,DDIT3
GO:0031326	Regulation of cellular biosynthetic process	47	4125	0.35	4.57e-06	9606.ENSP00000200453,9606.ENSP00000216341,9606.ENSP00000222553,9606.ENSP00000239938,9606.ENSP00000244745,9606.ENSP00000256015,9606.ENSP00000264183,9606.ENSP00000265734,9606.ENSP00000279873,9606.ENSP00000282516,9606.ENSP00000299259,9606.ENSP00000299601,9606.ENSP00000311513,9606.ENSP00000313603,9606.ENSP00000317872,9606.ENSP00000323148,9606.ENSP00000324173,9606.ENSP00000324890,9606.ENSP00000333920,…	PPP1R15A,GZMB,NAMPT,EGR1,SOX4,BTG1,ARID4B,CDK6,ARID5B,NIPBL,COPS2,LEO1,RSF1,ABCF1,RBBP6,ZKSCAN1,HSPA5,CD28,TTF1,USP16,CCDC88A,MYB,JARID2,TOPORS,KDM5B,TPR,BCL10,GADD45A,JUN,HIVEP3,ATRX,ANXA1,DNAJC2,GATA3,RGCC,LRRFIP1,GOLGB1,JMJD1C,WDR43,SETD2,ZFP36L1,LPIN1,TAF1D,DHX36,VIM,CEP290,DDIT3
GO:0048522	Positive regulation of cellular process	56	5579	0.3	4.57e-06	9606.ENSP00000025008,9606.ENSP00000200453,9606.ENSP00000216341,9606.ENSP00000222553,9606.ENSP00000239938,9606.ENSP00000244745,9606.ENSP00000256015,9606.ENSP00000264183,9606.ENSP00000265734,9606.ENSP00000266671,9606.ENSP00000279873,9606.ENSP00000282516,9606.ENSP00000299601,9606.ENSP00000304133,9606.ENSP00000311513,9606.ENSP00000313603,9606.ENSP00000324173,9606.ENSP00000324890,9606.ENSP00000326119,…	RB1CC1,PPP1R15A,GZMB,NAMPT,EGR1,SOX4,BTG1,ARID4B,CDK6,PHLDA1,ARID5B,NIPBL,LEO1,SCG2,RSF1,ABCF1,HSPA5,CD28,PMAIP1,PCM1,USP16,CCDC88A,MYB,JARID2,MAP4K4,DDX21,ITSN2,AKAP9,GOLGA4,PTPN22,TOPORS,KDM5B,TPR,PFDN2,CD2,SLK,BCL10,GADD45A,JUN,HIVEP3,ATRX,ANXA1,DNAJC2,GATA3,RGCC,TAOK3,WDR43,ZFP36L1,LPIN1,HLA-B,HERPUD1,PTPRC,DHX36,VIM,CEP290,DDIT3
GO:0050789	Regulation of biological process	85	11475	0.17	4.57e-06	9606.ENSP00000025008,9606.ENSP00000200453,9606.ENSP00000216341,9606.ENSP00000222553,9606.ENSP00000228438,9606.ENSP00000239938,9606.ENSP00000244745,9606.ENSP00000245185,9606.ENSP00000245838,9606.ENSP00000249330,9606.ENSP00000256015,9606.ENSP00000259874,9606.ENSP00000264183,9606.ENSP00000265734,9606.ENSP00000265896,9606.ENSP00000266671,9606.ENSP00000279873,9606.ENSP00000282516,9606.ENSP00000288943,…	RB1CC1,PPP1R15A,GZMB,NAMPT,CLEC2B,EGR1,SOX4,MT2A,THOC2,VGF,BTG1,IER3,ARID4B,CDK6,SQLE,PHLDA1,ARID5B,NIPBL,DUSP2,COPS2,LEO1,ARAP2,SCG2,GCC2,RSF1,ABCF1,RBBP6,PKM,ZKSCAN1,HSPA5,CD28,PMAIP1,PCM1,TTF1,USP16,CCDC88A,MYB,JARID2,MAP4K4,DDX21,ITSN2,AKAP9,GOLGA4,PTPN22,TOPORS,TOP1,KCNK1,KDM5B,TPR,PFDN2,ARHGAP30,CD2,SLK,BCL10,GADD45A,JUN,HIVEP3,ATRX,CNTRL,ANKRD26,ANXA1,DNAJC2,GATA3,RGCC,TRIP12,LRRFIP1,TAOK3…
GO:0051173	Positive regulation of nitrogen compound metabolic process	41	3239	0.4	4.57e-06	9606.ENSP00000025008,9606.ENSP00000200453,9606.ENSP00000222553,9606.ENSP00000239938,9606.ENSP00000244745,9606.ENSP00000264183,9606.ENSP00000279873,9606.ENSP00000282516,9606.ENSP00000299601,9606.ENSP00000311513,9606.ENSP00000313603,9606.ENSP00000324173,9606.ENSP00000324890,9606.ENSP00000326119,9606.ENSP00000334808,9606.ENSP00000338728,9606.ENSP00000339992,9606.ENSP00000341280,9606.ENSP00000343658,…	RB1CC1,PPP1R15A,NAMPT,EGR1,SOX4,ARID4B,ARID5B,NIPBL,LEO1,RSF1,ABCF1,HSPA5,CD28,PMAIP1,USP16,CCDC88A,MYB,JARID2,MAP4K4,AKAP9,PTPN22,TOPORS,SLK,BCL10,GADD45A,JUN,HIVEP3,ATRX,DNAJC2,GATA3,RGCC,TAOK3,WDR43,ZFP36L1,LPIN1,HERPUD1,PTPRC,DHX36,VIM,CEP290,DDIT3
GO:0051239	Regulation of multicellular organismal process	41	3227	0.4	4.57e-06	9606.ENSP00000239938,9606.ENSP00000244745,9606.ENSP00000245838,9606.ENSP00000256015,9606.ENSP00000265734,9606.ENSP00000282516,9606.ENSP00000299601,9606.ENSP00000320171,9606.ENSP00000324173,9606.ENSP00000324890,9606.ENSP00000327077,9606.ENSP00000338728,9606.ENSP00000339992,9606.ENSP00000341280,9606.ENSP00000343658,9606.ENSP00000346120,9606.ENSP00000347244,9606.ENSP00000348573,9606.ENSP00000349305,…	EGR1,SOX4,THOC2,BTG1,CDK6,NIPBL,LEO1,PKM,HSPA5,CD28,PCM1,CCDC88A,MYB,JARID2,MAP4K4,DDX21,ITSN2,AKAP9,GOLGA4,PTPN22,KCNK1,KDM5B,CD2,BCL10,GADD45A,JUN,ANXA1,GATA3,RGCC,TRIP12,LRRFIP1,WDR43,SETD2,ZFP36L1,ATP2B1,LPIN1,HLA-B,PTPRC,DHX36,VIM,DDIT3
GO:0031325	Positive regulation of cellular metabolic process	42	3413	0.39	4.58e-06	9606.ENSP00000025008,9606.ENSP00000200453,9606.ENSP00000222553,9606.ENSP00000239938,9606.ENSP00000244745,9606.ENSP00000264183,9606.ENSP00000279873,9606.ENSP00000282516,9606.ENSP00000299601,9606.ENSP00000311513,9606.ENSP00000313603,9606.ENSP00000324173,9606.ENSP00000324890,9606.ENSP00000326119,9606.ENSP00000334808,9606.ENSP00000338728,9606.ENSP00000339992,9606.ENSP00000341280,9606.ENSP00000343658,…	RB1CC1,PPP1R15A,NAMPT,EGR1,SOX4,ARID4B,ARID5B,NIPBL,LEO1,RSF1,ABCF1,HSPA5,CD28,PMAIP1,USP16,CCDC88A,MYB,JARID2,MAP4K4,AKAP9,PTPN22,TOPORS,SLK,BCL10,GADD45A,JUN,HIVEP3,ATRX,ANXA1,DNAJC2,GATA3,RGCC,TAOK3,WDR43,ZFP36L1,LPIN1,HERPUD1,PTPRC,DHX36,VIM,CEP290,DDIT3
GO:0032270	Positive regulation of cellular protein metabolic process	28	1635	0.53	4.78e-06	9606.ENSP00000025008,9606.ENSP00000200453,9606.ENSP00000239938,9606.ENSP00000244745,9606.ENSP00000282516,9606.ENSP00000313603,9606.ENSP00000324173,9606.ENSP00000324890,9606.ENSP00000326119,9606.ENSP00000334808,9606.ENSP00000338728,9606.ENSP00000339992,9606.ENSP00000341280,9606.ENSP00000343658,9606.ENSP00000348573,9606.ENSP00000352833,9606.ENSP00000353735,9606.ENSP00000358770,9606.ENSP00000359612,…	RB1CC1,PPP1R15A,EGR1,SOX4,NIPBL,ABCF1,HSPA5,CD28,PMAIP1,USP16,CCDC88A,MYB,JARID2,MAP4K4,AKAP9,PTPN22,TOPORS,SLK,BCL10,GADD45A,JUN,GATA3,RGCC,TAOK3,HERPUD1,PTPRC,DHX36,VIM
GO:0007346	Regulation of mitotic cell cycle	18	676	0.72	6.45e-06	9606.ENSP00000244745,9606.ENSP00000256015,9606.ENSP00000265734,9606.ENSP00000282516,9606.ENSP00000324890,9606.ENSP00000327077,9606.ENSP00000343658,9606.ENSP00000348573,9606.ENSP00000356448,9606.ENSP00000358770,9606.ENSP00000360025,9606.ENSP00000362441,9606.ENSP00000362962,9606.ENSP00000366109,9606.ENSP00000368664,9606.ENSP00000376317,9606.ENSP00000388402,9606.ENSP00000448012	SOX4,BTG1,CDK6,NIPBL,CD28,PCM1,MAP4K4,AKAP9,TPR,SLK,GADD45A,ATRX,CNTRL,ANXA1,RGCC,TAOK3,ZFP36L1,CEP290
GO:0080090	Regulation of primary metabolic process	58	6032	0.28	7.18e-06	9606.ENSP00000025008,9606.ENSP00000200453,9606.ENSP00000216341,9606.ENSP00000222553,9606.ENSP00000239938,9606.ENSP00000244745,9606.ENSP00000256015,9606.ENSP00000264183,9606.ENSP00000265734,9606.ENSP00000265896,9606.ENSP00000279873,9606.ENSP00000282516,9606.ENSP00000288943,9606.ENSP00000299259,9606.ENSP00000299601,9606.ENSP00000311513,9606.ENSP00000313603,9606.ENSP00000323148,9606.ENSP00000324173,…	RB1CC1,PPP1R15A,GZMB,NAMPT,EGR1,SOX4,BTG1,ARID4B,CDK6,SQLE,ARID5B,NIPBL,DUSP2,COPS2,LEO1,RSF1,ABCF1,ZKSCAN1,HSPA5,CD28,PMAIP1,USP16,CCDC88A,MYB,JARID2,MAP4K4,AKAP9,PTPN22,TOPORS,KDM5B,TPR,SLK,BCL10,GADD45A,JUN,HIVEP3,ATRX,ANXA1,DNAJC2,GATA3,RGCC,TRIP12,LRRFIP1,TAOK3,GOLGB1,JMJD1C,WDR43,SETD2,CWC22,ZFP36L1,LPIN1,HERPUD1,TAF1D,PTPRC,DHX36,VIM,CEP290,DDIT3
GO:0009628	Response to abiotic stimulus	23	1147	0.6	7.53e-06	9606.ENSP00000222553,9606.ENSP00000239938,9606.ENSP00000249330,9606.ENSP00000282516,9606.ENSP00000297151,9606.ENSP00000320171,9606.ENSP00000324173,9606.ENSP00000326119,9606.ENSP00000339992,9606.ENSP00000348573,9606.ENSP00000354813,9606.ENSP00000355206,9606.ENSP00000356448,9606.ENSP00000359612,9606.ENSP00000360025,9606.ENSP00000360266,9606.ENSP00000366109,9606.ENSP00000368632,9606.ENSP00000368664,…	NAMPT,EGR1,VGF,NIPBL,SLU7,PKM,HSPA5,PMAIP1,MYB,AKAP9,MT-ND5,MT-ND3,TPR,BCL10,GADD45A,JUN,ANXA1,GATA3,RGCC,ZFP36L1,ATP2B1,PTPRC,DHX36
GO:0031323	Regulation of cellular metabolic process	59	6239	0.27	8.03e-06	9606.ENSP00000025008,9606.ENSP00000200453,9606.ENSP00000216341,9606.ENSP00000222553,9606.ENSP00000239938,9606.ENSP00000244745,9606.ENSP00000256015,9606.ENSP00000264183,9606.ENSP00000265734,9606.ENSP00000279873,9606.ENSP00000282516,9606.ENSP00000288943,9606.ENSP00000299259,9606.ENSP00000299601,9606.ENSP00000311513,9606.ENSP00000313603,9606.ENSP00000317872,9606.ENSP00000323148,9606.ENSP00000324173,…	RB1CC1,PPP1R15A,GZMB,NAMPT,EGR1,SOX4,BTG1,ARID4B,CDK6,ARID5B,NIPBL,DUSP2,COPS2,LEO1,RSF1,ABCF1,RBBP6,ZKSCAN1,HSPA5,CD28,PMAIP1,TTF1,USP16,CCDC88A,MYB,JARID2,MAP4K4,AKAP9,PTPN22,TOPORS,KDM5B,TPR,SLK,BCL10,GADD45A,JUN,HIVEP3,ATRX,ANXA1,DNAJC2,GATA3,RGCC,TRIP12,LRRFIP1,TAOK3,GOLGB1,JMJD1C,WDR43,SETD2,CWC22,ZFP36L1,LPIN1,HERPUD1,TAF1D,PTPRC,DHX36,VIM,CEP290,DDIT3
GO:0001819	Positive regulation of cytokine production	15	461	0.81	8.25e-06	9606.ENSP00000239938,9606.ENSP00000324890,9606.ENSP00000339992,9606.ENSP00000346120,9606.ENSP00000352833,9606.ENSP00000358490,9606.ENSP00000359612,9606.ENSP00000366109,9606.ENSP00000368632,9606.ENSP00000368664,9606.ENSP00000375857,9606.ENSP00000386759,9606.ENSP00000411355,9606.ENSP00000417078,9606.ENSP00000448665	EGR1,CD28,MYB,DDX21,PTPN22,CD2,BCL10,ANXA1,GATA3,RGCC,LRRFIP1,SETD2,PTPRC,DHX36,DDIT3
GO:2000026	Regulation of multicellular organismal development	31	2096	0.47	1.29e-05	9606.ENSP00000239938,9606.ENSP00000244745,9606.ENSP00000245838,9606.ENSP00000256015,9606.ENSP00000265734,9606.ENSP00000282516,9606.ENSP00000299601,9606.ENSP00000320171,9606.ENSP00000324173,9606.ENSP00000324890,9606.ENSP00000327077,9606.ENSP00000338728,9606.ENSP00000339992,9606.ENSP00000341280,9606.ENSP00000347244,9606.ENSP00000349305,9606.ENSP00000356234,9606.ENSP00000358490,9606.ENSP00000360025,…	EGR1,SOX4,THOC2,BTG1,CDK6,NIPBL,LEO1,PKM,HSPA5,CD28,PCM1,CCDC88A,MYB,JARID2,ITSN2,GOLGA4,KDM5B,CD2,GADD45A,JUN,ANXA1,GATA3,RGCC,TRIP12,ZFP36L1,ATP2B1,HLA-B,PTPRC,DHX36,VIM,DDIT3
GO:0051171	Regulation of nitrogen compound metabolic process	56	5836	0.28	1.52e-05	9606.ENSP00000025008,9606.ENSP00000200453,9606.ENSP00000216341,9606.ENSP00000222553,9606.ENSP00000239938,9606.ENSP00000244745,9606.ENSP00000256015,9606.ENSP00000264183,9606.ENSP00000265734,9606.ENSP00000279873,9606.ENSP00000282516,9606.ENSP00000288943,9606.ENSP00000299259,9606.ENSP00000299601,9606.ENSP00000311513,9606.ENSP00000313603,9606.ENSP00000323148,9606.ENSP00000324173,9606.ENSP00000324890,…	RB1CC1,PPP1R15A,GZMB,NAMPT,EGR1,SOX4,BTG1,ARID4B,CDK6,ARID5B,NIPBL,DUSP2,COPS2,LEO1,RSF1,ABCF1,ZKSCAN1,HSPA5,CD28,PMAIP1,USP16,CCDC88A,MYB,JARID2,MAP4K4,AKAP9,PTPN22,TOPORS,KDM5B,TPR,SLK,BCL10,GADD45A,JUN,HIVEP3,ATRX,DNAJC2,GATA3,RGCC,TRIP12,LRRFIP1,TAOK3,GOLGB1,JMJD1C,WDR43,SETD2,CWC22,ZFP36L1,LPIN1,HERPUD1,TAF1D,PTPRC,DHX36,VIM,CEP290,DDIT3
GO:0051240	Positive regulation of multicellular organismal process	28	1770	0.5	1.74e-05	9606.ENSP00000239938,9606.ENSP00000244745,9606.ENSP00000256015,9606.ENSP00000282516,9606.ENSP00000320171,9606.ENSP00000324173,9606.ENSP00000324890,9606.ENSP00000339992,9606.ENSP00000343658,9606.ENSP00000346120,9606.ENSP00000347244,9606.ENSP00000349305,9606.ENSP00000352833,9606.ENSP00000356234,9606.ENSP00000358490,9606.ENSP00000359612,9606.ENSP00000360266,9606.ENSP00000366109,9606.ENSP00000368632,…	EGR1,SOX4,BTG1,NIPBL,PKM,HSPA5,CD28,MYB,MAP4K4,DDX21,ITSN2,GOLGA4,PTPN22,KDM5B,CD2,BCL10,JUN,ANXA1,GATA3,RGCC,LRRFIP1,SETD2,ZFP36L1,ATP2B1,LPIN1,PTPRC,DHX36,DDIT3
GO:0080135	Regulation of cellular response to stress	18	739	0.68	1.74e-05	9606.ENSP00000025008,9606.ENSP00000200453,9606.ENSP00000222553,9606.ENSP00000259874,9606.ENSP00000265734,9606.ENSP00000324173,9606.ENSP00000326119,9606.ENSP00000343658,9606.ENSP00000352833,9606.ENSP00000356448,9606.ENSP00000360025,9606.ENSP00000368565,9606.ENSP00000373696,9606.ENSP00000376317,9606.ENSP00000386759,9606.ENSP00000409555,9606.ENSP00000432799,9606.ENSP00000448665	RB1CC1,PPP1R15A,NAMPT,IER3,CDK6,HSPA5,PMAIP1,MAP4K4,PTPN22,TPR,GADD45A,DNAJC2,TRIP12,TAOK3,SETD2,HERPUD1,MANF,DDIT3
GO:0008152	Metabolic process	69	8298	0.22	1.76e-05	9606.ENSP00000025008,9606.ENSP00000200453,9606.ENSP00000216341,9606.ENSP00000222553,9606.ENSP00000245838,9606.ENSP00000249330,9606.ENSP00000264183,9606.ENSP00000265734,9606.ENSP00000265896,9606.ENSP00000266671,9606.ENSP00000279441,9606.ENSP00000279873,9606.ENSP00000282516,9606.ENSP00000288943,9606.ENSP00000297151,9606.ENSP00000299259,9606.ENSP00000299601,9606.ENSP00000304133,9606.ENSP00000305682,…	RB1CC1,PPP1R15A,GZMB,NAMPT,THOC2,VGF,ARID4B,CDK6,SQLE,PHLDA1,MMP10,ARID5B,NIPBL,DUSP2,SLU7,COPS2,LEO1,SCG2,MRPL39,RSF1,ABCF1,RBBP6,PKM,HSPA5,CD28,PMAIP1,TTF1,USP16,CCDC88A,JARID2,MAP4K4,DDX21,PTPN22,TOPORS,TOP1,MT-ND6,MT-ND1,MT-ND5,MT-ND2,MT-ND3,MT-ATP8,KDM5B,TPR,SMNDC1,SLK,BCL10,GADD45A,JUN,ATRX,ANXA1,DNAJC2,GATA3,RGCC,TRIP12,TAOK3,JMJD1C,WDR43,ZNF638,SETD2,CWC22,ZFP36L1,SLA,LPIN1,HERPUD1,TAF1D,…
GO:0050794	Regulation of cellular process	81	10932	0.17	2.06e-05	9606.ENSP00000025008,9606.ENSP00000200453,9606.ENSP00000216341,9606.ENSP00000222553,9606.ENSP00000239938,9606.ENSP00000244745,9606.ENSP00000245185,9606.ENSP00000245838,9606.ENSP00000249330,9606.ENSP00000256015,9606.ENSP00000259874,9606.ENSP00000264183,9606.ENSP00000265734,9606.ENSP00000265896,9606.ENSP00000266671,9606.ENSP00000279873,9606.ENSP00000282516,9606.ENSP00000288943,9606.ENSP00000299259,…	RB1CC1,PPP1R15A,GZMB,NAMPT,EGR1,SOX4,MT2A,THOC2,VGF,BTG1,IER3,ARID4B,CDK6,SQLE,PHLDA1,ARID5B,NIPBL,DUSP2,COPS2,LEO1,ARAP2,SCG2,GCC2,RSF1,ABCF1,RBBP6,ZKSCAN1,HSPA5,CD28,PMAIP1,PCM1,TTF1,USP16,CCDC88A,MYB,JARID2,MAP4K4,DDX21,ITSN2,AKAP9,GOLGA4,PTPN22,TOPORS,KDM5B,TPR,PFDN2,ARHGAP30,CD2,SLK,BCL10,GADD45A,JUN,HIVEP3,ATRX,CNTRL,ANKRD26,ANXA1,DNAJC2,GATA3,RGCC,TRIP12,LRRFIP1,TAOK3,GOLGB1,JMJD1C,WDR43,S…
GO:0030217	T cell differentiation	9	142	1.1	2.82e-05	9606.ENSP00000239938,9606.ENSP00000244745,9606.ENSP00000265734,9606.ENSP00000324890,9606.ENSP00000352833,9606.ENSP00000366109,9606.ENSP00000368632,9606.ENSP00000388402,9606.ENSP00000411355	EGR1,SOX4,CDK6,CD28,PTPN22,ANXA1,GATA3,ZFP36L1,PTPRC
GO:0043170	Macromolecule metabolic process	57	6137	0.26	2.82e-05	9606.ENSP00000025008,9606.ENSP00000200453,9606.ENSP00000216341,9606.ENSP00000245838,9606.ENSP00000249330,9606.ENSP00000264183,9606.ENSP00000265734,9606.ENSP00000266671,9606.ENSP00000279441,9606.ENSP00000282516,9606.ENSP00000288943,9606.ENSP00000297151,9606.ENSP00000299259,9606.ENSP00000299601,9606.ENSP00000304133,9606.ENSP00000305682,9606.ENSP00000311513,9606.ENSP00000313603,9606.ENSP00000317872,…	RB1CC1,PPP1R15A,GZMB,THOC2,VGF,ARID4B,CDK6,PHLDA1,MMP10,NIPBL,DUSP2,SLU7,COPS2,LEO1,SCG2,MRPL39,RSF1,ABCF1,RBBP6,HSPA5,CD28,PMAIP1,TTF1,USP16,CCDC88A,JARID2,MAP4K4,DDX21,PTPN22,TOPORS,TOP1,KDM5B,TPR,SMNDC1,SLK,BCL10,GADD45A,JUN,ATRX,ANXA1,DNAJC2,GATA3,RGCC,TRIP12,TAOK3,JMJD1C,WDR43,ZNF638,SETD2,CWC22,ZFP36L1,SLA,HERPUD1,TAF1D,PTPRC,DHX36,DDIT3
GO:0000278	Mitotic cell cycle	17	695	0.68	3.4e-05	9606.ENSP00000244745,9606.ENSP00000265734,9606.ENSP00000266671,9606.ENSP00000282516,9606.ENSP00000327077,9606.ENSP00000334808,9606.ENSP00000339992,9606.ENSP00000348573,9606.ENSP00000356448,9606.ENSP00000360025,9606.ENSP00000362962,9606.ENSP00000368664,9606.ENSP00000376317,9606.ENSP00000386759,9606.ENSP00000397908,9606.ENSP00000443459,9606.ENSP00000448012	SOX4,CDK6,PHLDA1,NIPBL,PCM1,USP16,MYB,AKAP9,TPR,GADD45A,CNTRL,RGCC,TAOK3,SETD2,LPIN1,BCAT1,CEP290
GO:0033554	Cellular response to stress	27	1725	0.49	3.4e-05	9606.ENSP00000200453,9606.ENSP00000239938,9606.ENSP00000244745,9606.ENSP00000282516,9606.ENSP00000297151,9606.ENSP00000299259,9606.ENSP00000317872,9606.ENSP00000324173,9606.ENSP00000326119,9606.ENSP00000334808,9606.ENSP00000339992,9606.ENSP00000343658,9606.ENSP00000353735,9606.ENSP00000356448,9606.ENSP00000358770,9606.ENSP00000360025,9606.ENSP00000360266,9606.ENSP00000362441,9606.ENSP00000366109,…	PPP1R15A,EGR1,SOX4,NIPBL,SLU7,COPS2,RBBP6,HSPA5,PMAIP1,USP16,MYB,MAP4K4,TOPORS,TPR,SLK,GADD45A,JUN,ATRX,ANXA1,RGCC,TRIP12,TAOK3,SETD2,ZFP36L1,HERPUD1,DHX36,DDIT3
GO:0006996	Organelle organization	40	3450	0.36	3.46e-05	9606.ENSP00000025008,9606.ENSP00000216341,9606.ENSP00000264183,9606.ENSP00000265896,9606.ENSP00000282516,9606.ENSP00000299259,9606.ENSP00000299601,9606.ENSP00000307939,9606.ENSP00000311513,9606.ENSP00000326119,9606.ENSP00000327077,9606.ENSP00000334808,9606.ENSP00000338728,9606.ENSP00000339992,9606.ENSP00000341280,9606.ENSP00000348573,9606.ENSP00000354522,9606.ENSP00000354665,9606.ENSP00000354687,…	RB1CC1,GZMB,ARID4B,SQLE,NIPBL,COPS2,LEO1,GCC2,RSF1,PMAIP1,PCM1,USP16,CCDC88A,MYB,JARID2,AKAP9,TOP1,MT-ND6,MT-ND1,MT-ND5,MT-ND2,MT-ND3,MT-ATP8,KDM5B,TPR,SLK,GADD45A,JUN,ATRX,CNTRL,ANXA1,DNAJC2,GATA3,GOLGB1,JMJD1C,SETD2,LPIN1,DHX36,VIM,CEP290
GO:0022402	Cell cycle process	20	976	0.61	3.46e-05	9606.ENSP00000200453,9606.ENSP00000244745,9606.ENSP00000265734,9606.ENSP00000266671,9606.ENSP00000282516,9606.ENSP00000327077,9606.ENSP00000334808,9606.ENSP00000348573,9606.ENSP00000356448,9606.ENSP00000360025,9606.ENSP00000362441,9606.ENSP00000362962,9606.ENSP00000368664,9606.ENSP00000376317,9606.ENSP00000386759,9606.ENSP00000397908,9606.ENSP00000411355,9606.ENSP00000443459,9606.ENSP00000448012,…	PPP1R15A,SOX4,CDK6,PHLDA1,NIPBL,PCM1,USP16,AKAP9,TPR,GADD45A,ATRX,CNTRL,RGCC,TAOK3,SETD2,LPIN1,PTPRC,BCAT1,CEP290,DDIT3
GO:1903047	Mitotic cell cycle process	16	616	0.71	3.46e-05	9606.ENSP00000244745,9606.ENSP00000265734,9606.ENSP00000266671,9606.ENSP00000282516,9606.ENSP00000327077,9606.ENSP00000334808,9606.ENSP00000348573,9606.ENSP00000356448,9606.ENSP00000360025,9606.ENSP00000362962,9606.ENSP00000368664,9606.ENSP00000376317,9606.ENSP00000386759,9606.ENSP00000397908,9606.ENSP00000443459,9606.ENSP00000448012	SOX4,CDK6,PHLDA1,NIPBL,PCM1,USP16,AKAP9,TPR,GADD45A,CNTRL,RGCC,TAOK3,SETD2,LPIN1,BCAT1,CEP290
GO:0044237	Cellular metabolic process	64	7513	0.23	4.05e-05	9606.ENSP00000025008,9606.ENSP00000200453,9606.ENSP00000222553,9606.ENSP00000245838,9606.ENSP00000249330,9606.ENSP00000264183,9606.ENSP00000265734,9606.ENSP00000265896,9606.ENSP00000266671,9606.ENSP00000282516,9606.ENSP00000288943,9606.ENSP00000297151,9606.ENSP00000299259,9606.ENSP00000299601,9606.ENSP00000304133,9606.ENSP00000305682,9606.ENSP00000311513,9606.ENSP00000313603,9606.ENSP00000317872,…	RB1CC1,PPP1R15A,NAMPT,THOC2,VGF,ARID4B,CDK6,SQLE,PHLDA1,NIPBL,DUSP2,SLU7,COPS2,LEO1,SCG2,MRPL39,RSF1,ABCF1,RBBP6,PKM,HSPA5,PMAIP1,TTF1,USP16,CCDC88A,JARID2,MAP4K4,DDX21,PTPN22,TOPORS,TOP1,MT-ND6,MT-ND1,MT-ND5,MT-ND2,MT-ND3,MT-ATP8,KDM5B,TPR,SMNDC1,SLK,BCL10,GADD45A,JUN,ATRX,ANXA1,DNAJC2,GATA3,TRIP12,TAOK3,JMJD1C,WDR43,ZNF638,SETD2,CWC22,ZFP36L1,SLA,LPIN1,HERPUD1,TAF1D,PTPRC,DHX36,BCAT1,DDIT3
GO:0031328	Positive regulation of cellular biosynthetic process	29	2005	0.46	4.39e-05	9606.ENSP00000200453,9606.ENSP00000222553,9606.ENSP00000239938,9606.ENSP00000244745,9606.ENSP00000264183,9606.ENSP00000279873,9606.ENSP00000282516,9606.ENSP00000299601,9606.ENSP00000311513,9606.ENSP00000313603,9606.ENSP00000324173,9606.ENSP00000324890,9606.ENSP00000334808,9606.ENSP00000339992,9606.ENSP00000353735,9606.ENSP00000359612,9606.ENSP00000360266,9606.ENSP00000361664,9606.ENSP00000362441,…	PPP1R15A,NAMPT,EGR1,SOX4,ARID4B,ARID5B,NIPBL,LEO1,RSF1,ABCF1,HSPA5,CD28,USP16,MYB,TOPORS,BCL10,JUN,HIVEP3,ATRX,ANXA1,DNAJC2,GATA3,RGCC,WDR43,LPIN1,DHX36,VIM,CEP290,DDIT3
GO:0050793	Regulation of developmental process	34	2648	0.4	4.39e-05	9606.ENSP00000222553,9606.ENSP00000239938,9606.ENSP00000244745,9606.ENSP00000245838,9606.ENSP00000256015,9606.ENSP00000265734,9606.ENSP00000282516,9606.ENSP00000299601,9606.ENSP00000320171,9606.ENSP00000324173,9606.ENSP00000324890,9606.ENSP00000327077,9606.ENSP00000338728,9606.ENSP00000339992,9606.ENSP00000341280,9606.ENSP00000347244,9606.ENSP00000349305,9606.ENSP00000356234,9606.ENSP00000358490,…	NAMPT,EGR1,SOX4,THOC2,BTG1,CDK6,NIPBL,LEO1,PKM,HSPA5,CD28,PCM1,CCDC88A,MYB,JARID2,ITSN2,GOLGA4,KDM5B,CD2,GADD45A,JUN,ANKRD26,ANXA1,GATA3,RGCC,TRIP12,WDR43,ZFP36L1,ATP2B1,HLA-B,PTPRC,DHX36,VIM,DDIT3
GO:0009987	Cellular process	95	15024	0.1	5.14e-05	9606.ENSP00000025008,9606.ENSP00000200453,9606.ENSP00000216341,9606.ENSP00000222553,9606.ENSP00000239938,9606.ENSP00000244745,9606.ENSP00000245185,9606.ENSP00000245838,9606.ENSP00000249330,9606.ENSP00000256015,9606.ENSP00000259874,9606.ENSP00000264183,9606.ENSP00000265734,9606.ENSP00000265896,9606.ENSP00000266671,9606.ENSP00000279441,9606.ENSP00000279873,9606.ENSP00000282516,9606.ENSP00000288943,…	RB1CC1,PPP1R15A,GZMB,NAMPT,EGR1,SOX4,MT2A,THOC2,VGF,BTG1,IER3,ARID4B,CDK6,SQLE,PHLDA1,MMP10,ARID5B,NIPBL,DUSP2,SLU7,COPS2,LEO1,ARAP2,SCG2,MRPL39,GCC2,RSF1,ABCF1,RBBP6,PKM,HSPA5,CD28,PMAIP1,PCM1,TTF1,USP16,CCDC88A,MYB,JARID2,MAP4K4,DDX21,ITSN2,AKAP9,GOLGA4,PTPN22,TOPORS,TOP1,MT-ND6,MT-ND1,MT-ND5,MT-ND2,MT-ND3,MT-ATP8,KCNK1,KDM5B,TPR,PFDN2,ARHGAP30,CD2,SMNDC1,SLK,BCL10,GADD45A,JUN,HIVEP3,ATRX,CNTRL…
GO:0010557	Positive regulation of macromolecule biosynthetic process	28	1906	0.46	5.26e-05	9606.ENSP00000200453,9606.ENSP00000222553,9606.ENSP00000239938,9606.ENSP00000244745,9606.ENSP00000264183,9606.ENSP00000279873,9606.ENSP00000282516,9606.ENSP00000299601,9606.ENSP00000311513,9606.ENSP00000313603,9606.ENSP00000324173,9606.ENSP00000324890,9606.ENSP00000334808,9606.ENSP00000339992,9606.ENSP00000353735,9606.ENSP00000359612,9606.ENSP00000360266,9606.ENSP00000361664,9606.ENSP00000362441,…	PPP1R15A,NAMPT,EGR1,SOX4,ARID4B,ARID5B,NIPBL,LEO1,RSF1,ABCF1,HSPA5,CD28,USP16,MYB,TOPORS,BCL10,JUN,HIVEP3,ATRX,DNAJC2,GATA3,RGCC,WDR43,LPIN1,DHX36,VIM,CEP290,DDIT3
GO:0042981	Regulation of apoptotic process	25	1550	0.5	5.26e-05	9606.ENSP00000025008,9606.ENSP00000216341,9606.ENSP00000239938,9606.ENSP00000244745,9606.ENSP00000256015,9606.ENSP00000259874,9606.ENSP00000266671,9606.ENSP00000304133,9606.ENSP00000324173,9606.ENSP00000324890,9606.ENSP00000326119,9606.ENSP00000339992,9606.ENSP00000343658,9606.ENSP00000353735,9606.ENSP00000358770,9606.ENSP00000359612,9606.ENSP00000360025,9606.ENSP00000360266,9606.ENSP00000366109,…	RB1CC1,GZMB,EGR1,SOX4,BTG1,IER3,PHLDA1,SCG2,HSPA5,CD28,PMAIP1,MYB,MAP4K4,TOPORS,SLK,BCL10,GADD45A,JUN,ANXA1,GATA3,RGCC,ZFP36L1,HERPUD1,PTPRC,DDIT3
GO:0080134	Regulation of response to stress	24	1437	0.52	5.26e-05	9606.ENSP00000025008,9606.ENSP00000200453,9606.ENSP00000222553,9606.ENSP00000259874,9606.ENSP00000265734,9606.ENSP00000324173,9606.ENSP00000324890,9606.ENSP00000326119,9606.ENSP00000343658,9606.ENSP00000352833,9606.ENSP00000356448,9606.ENSP00000359612,9606.ENSP00000360025,9606.ENSP00000366109,9606.ENSP00000368565,9606.ENSP00000368632,9606.ENSP00000373696,9606.ENSP00000376317,9606.ENSP00000386759,…	RB1CC1,PPP1R15A,NAMPT,IER3,CDK6,HSPA5,CD28,PMAIP1,MAP4K4,PTPN22,TPR,BCL10,GADD45A,ANXA1,DNAJC2,GATA3,TRIP12,TAOK3,SETD2,HLA-B,HERPUD1,PTPRC,MANF,DDIT3
GO:0006355	Regulation of transcription, dna-templated	39	3388	0.36	5.29e-05	9606.ENSP00000222553,9606.ENSP00000239938,9606.ENSP00000244745,9606.ENSP00000256015,9606.ENSP00000264183,9606.ENSP00000265734,9606.ENSP00000279873,9606.ENSP00000282516,9606.ENSP00000299259,9606.ENSP00000299601,9606.ENSP00000311513,9606.ENSP00000323148,9606.ENSP00000324173,9606.ENSP00000324890,9606.ENSP00000334808,9606.ENSP00000339992,9606.ENSP00000341280,9606.ENSP00000353735,9606.ENSP00000356234,…	NAMPT,EGR1,SOX4,BTG1,ARID4B,CDK6,ARID5B,NIPBL,COPS2,LEO1,RSF1,ZKSCAN1,HSPA5,CD28,USP16,MYB,JARID2,TOPORS,KDM5B,TPR,BCL10,GADD45A,JUN,HIVEP3,ATRX,DNAJC2,GATA3,RGCC,LRRFIP1,GOLGB1,JMJD1C,WDR43,SETD2,ZFP36L1,LPIN1,TAF1D,DHX36,CEP290,DDIT3
GO:0019219	Regulation of nucleobase-containing compound metabolic process	43	3982	0.33	5.29e-05	9606.ENSP00000222553,9606.ENSP00000239938,9606.ENSP00000244745,9606.ENSP00000256015,9606.ENSP00000264183,9606.ENSP00000265734,9606.ENSP00000279873,9606.ENSP00000282516,9606.ENSP00000299259,9606.ENSP00000299601,9606.ENSP00000311513,9606.ENSP00000323148,9606.ENSP00000324173,9606.ENSP00000324890,9606.ENSP00000334808,9606.ENSP00000339992,9606.ENSP00000341280,9606.ENSP00000353735,9606.ENSP00000356234,…	NAMPT,EGR1,SOX4,BTG1,ARID4B,CDK6,ARID5B,NIPBL,COPS2,LEO1,RSF1,ZKSCAN1,HSPA5,CD28,USP16,MYB,JARID2,TOPORS,KDM5B,TPR,BCL10,GADD45A,JUN,HIVEP3,ATRX,DNAJC2,GATA3,RGCC,TRIP12,LRRFIP1,GOLGB1,JMJD1C,WDR43,SETD2,CWC22,ZFP36L1,LPIN1,TAF1D,PTPRC,DHX36,VIM,CEP290,DDIT3
GO:0032268	Regulation of cellular protein metabolic process	34	2693	0.4	5.3e-05	9606.ENSP00000025008,9606.ENSP00000200453,9606.ENSP00000216341,9606.ENSP00000239938,9606.ENSP00000244745,9606.ENSP00000282516,9606.ENSP00000288943,9606.ENSP00000313603,9606.ENSP00000324173,9606.ENSP00000324890,9606.ENSP00000326119,9606.ENSP00000334808,9606.ENSP00000338728,9606.ENSP00000339992,9606.ENSP00000341280,9606.ENSP00000343658,9606.ENSP00000348573,9606.ENSP00000352833,9606.ENSP00000353735,…	RB1CC1,PPP1R15A,GZMB,EGR1,SOX4,NIPBL,DUSP2,ABCF1,HSPA5,CD28,PMAIP1,USP16,CCDC88A,MYB,JARID2,MAP4K4,AKAP9,PTPN22,TOPORS,TPR,SLK,BCL10,GADD45A,JUN,ATRX,GATA3,RGCC,TRIP12,TAOK3,ZFP36L1,HERPUD1,PTPRC,DHX36,VIM
GO:0001817	Regulation of cytokine production	17	742	0.66	5.57e-05	9606.ENSP00000239938,9606.ENSP00000324890,9606.ENSP00000339992,9606.ENSP00000346120,9606.ENSP00000352833,9606.ENSP00000358490,9606.ENSP00000359612,9606.ENSP00000366109,9606.ENSP00000368632,9606.ENSP00000368664,9606.ENSP00000375857,9606.ENSP00000386759,9606.ENSP00000392043,9606.ENSP00000399168,9606.ENSP00000411355,9606.ENSP00000417078,9606.ENSP00000448665	EGR1,CD28,MYB,DDX21,PTPN22,CD2,BCL10,ANXA1,GATA3,RGCC,LRRFIP1,SETD2,ATP2B1,HLA-B,PTPRC,DHX36,DDIT3
GO:0071840	Cellular component organization or biogenesis	53	5633	0.27	5.66e-05	9606.ENSP00000025008,9606.ENSP00000200453,9606.ENSP00000216341,9606.ENSP00000264183,9606.ENSP00000265896,9606.ENSP00000279441,9606.ENSP00000282516,9606.ENSP00000297151,9606.ENSP00000299259,9606.ENSP00000299601,9606.ENSP00000305682,9606.ENSP00000307939,9606.ENSP00000311513,9606.ENSP00000326119,9606.ENSP00000327077,9606.ENSP00000334808,9606.ENSP00000338728,9606.ENSP00000339992,9606.ENSP00000341280,…	RB1CC1,PPP1R15A,GZMB,ARID4B,SQLE,MMP10,NIPBL,SLU7,COPS2,LEO1,MRPL39,GCC2,RSF1,PMAIP1,PCM1,USP16,CCDC88A,MYB,JARID2,MAP4K4,DDX21,AKAP9,GOLGA4,TOPORS,TOP1,MT-ND6,MT-ND1,MT-ND5,MT-ND2,MT-ND3,MT-ATP8,KDM5B,TPR,CD2,SLK,GADD45A,JUN,ATRX,CNTRL,ANXA1,DNAJC2,GATA3,GOLGB1,JMJD1C,WDR43,SETD2,LPIN1,PTPRC,FNBP1,DHX36,MANF,VIM,CEP290
GO:0051252	Regulation of rna metabolic process	41	3722	0.34	6.17e-05	9606.ENSP00000222553,9606.ENSP00000239938,9606.ENSP00000244745,9606.ENSP00000256015,9606.ENSP00000264183,9606.ENSP00000265734,9606.ENSP00000279873,9606.ENSP00000282516,9606.ENSP00000299259,9606.ENSP00000299601,9606.ENSP00000311513,9606.ENSP00000323148,9606.ENSP00000324173,9606.ENSP00000324890,9606.ENSP00000334808,9606.ENSP00000339992,9606.ENSP00000341280,9606.ENSP00000353735,9606.ENSP00000356234,…	NAMPT,EGR1,SOX4,BTG1,ARID4B,CDK6,ARID5B,NIPBL,COPS2,LEO1,RSF1,ZKSCAN1,HSPA5,CD28,USP16,MYB,JARID2,TOPORS,KDM5B,TPR,BCL10,GADD45A,JUN,HIVEP3,ATRX,DNAJC2,GATA3,RGCC,LRRFIP1,GOLGB1,JMJD1C,WDR43,SETD2,CWC22,ZFP36L1,LPIN1,TAF1D,DHX36,VIM,CEP290,DDIT3
GO:0002699	Positive regulation of immune effector process	10	223	0.95	6.46e-05	9606.ENSP00000324890,9606.ENSP00000339992,9606.ENSP00000346120,9606.ENSP00000352833,9606.ENSP00000359612,9606.ENSP00000366109,9606.ENSP00000368632,9606.ENSP00000399168,9606.ENSP00000411355,9606.ENSP00000417078	CD28,MYB,DDX21,PTPN22,BCL10,ANXA1,GATA3,HLA-B,PTPRC,DHX36
GO:0050896	Response to stimulus	66	8046	0.21	6.46e-05	9606.ENSP00000200453,9606.ENSP00000216341,9606.ENSP00000222553,9606.ENSP00000239938,9606.ENSP00000244745,9606.ENSP00000245185,9606.ENSP00000249330,9606.ENSP00000265734,9606.ENSP00000265896,9606.ENSP00000279873,9606.ENSP00000282516,9606.ENSP00000297151,9606.ENSP00000299259,9606.ENSP00000299601,9606.ENSP00000302895,9606.ENSP00000304133,9606.ENSP00000313603,9606.ENSP00000317872,9606.ENSP00000320171,…	PPP1R15A,GZMB,NAMPT,EGR1,SOX4,MT2A,VGF,CDK6,SQLE,ARID5B,NIPBL,SLU7,COPS2,LEO1,ARAP2,SCG2,ABCF1,RBBP6,PKM,HSPA5,CD28,PMAIP1,USP16,CCDC88A,MYB,JARID2,MAP4K4,DDX21,AKAP9,PTPN22,TOPORS,TOP1,MT-ND6,MT-ND1,MT-ND5,MT-ND3,KCNK1,KDM5B,TPR,ARHGAP30,CD2,SLK,BCL10,GADD45A,JUN,ATRX,COMMD3,ANXA1,GATA3,RGCC,TRIP12,TAOK3,JMJD1C,SETD2,ZFP36L1,ATP2B1,SLA,LPIN1,HLA-B,HERPUD1,PTPRC,DHX36,MANF,VIM,CEP290,DDIT3
GO:0010033	Response to organic substance	36	3011	0.37	6.55e-05	9606.ENSP00000222553,9606.ENSP00000239938,9606.ENSP00000244745,9606.ENSP00000245185,9606.ENSP00000249330,9606.ENSP00000265896,9606.ENSP00000279873,9606.ENSP00000320171,9606.ENSP00000324173,9606.ENSP00000326119,9606.ENSP00000339992,9606.ENSP00000341280,9606.ENSP00000346120,9606.ENSP00000348573,9606.ENSP00000352833,9606.ENSP00000354665,9606.ENSP00000354687,9606.ENSP00000354813,9606.ENSP00000355206,…	NAMPT,EGR1,SOX4,MT2A,VGF,SQLE,ARID5B,PKM,HSPA5,PMAIP1,MYB,JARID2,DDX21,AKAP9,PTPN22,MT-ND6,MT-ND1,MT-ND5,MT-ND3,KDM5B,TPR,BCL10,JUN,ATRX,ANXA1,GATA3,SETD2,ZFP36L1,ATP2B1,LPIN1,HLA-B,HERPUD1,DHX36,MANF,VIM,DDIT3
GO:1902105	Regulation of leukocyte differentiation	11	285	0.88	6.55e-05	9606.ENSP00000244745,9606.ENSP00000265734,9606.ENSP00000324890,9606.ENSP00000339992,9606.ENSP00000358490,9606.ENSP00000360266,9606.ENSP00000366109,9606.ENSP00000368632,9606.ENSP00000388402,9606.ENSP00000399168,9606.ENSP00000411355	SOX4,CDK6,CD28,MYB,CD2,JUN,ANXA1,GATA3,ZFP36L1,HLA-B,PTPRC
GO:0051254	Positive regulation of rna metabolic process	26	1759	0.47	0.00011	9606.ENSP00000222553,9606.ENSP00000239938,9606.ENSP00000244745,9606.ENSP00000264183,9606.ENSP00000279873,9606.ENSP00000282516,9606.ENSP00000299601,9606.ENSP00000311513,9606.ENSP00000324173,9606.ENSP00000324890,9606.ENSP00000334808,9606.ENSP00000339992,9606.ENSP00000353735,9606.ENSP00000359612,9606.ENSP00000360266,9606.ENSP00000361664,9606.ENSP00000362441,9606.ENSP00000368565,9606.ENSP00000368632,…	NAMPT,EGR1,SOX4,ARID4B,ARID5B,NIPBL,LEO1,RSF1,HSPA5,CD28,USP16,MYB,TOPORS,BCL10,JUN,HIVEP3,ATRX,DNAJC2,GATA3,RGCC,WDR43,ZFP36L1,LPIN1,DHX36,CEP290,DDIT3
GO:0006807	Nitrogen compound metabolic process	59	6852	0.23	0.00012	9606.ENSP00000200453,9606.ENSP00000216341,9606.ENSP00000222553,9606.ENSP00000245838,9606.ENSP00000249330,9606.ENSP00000264183,9606.ENSP00000265734,9606.ENSP00000266671,9606.ENSP00000279441,9606.ENSP00000279873,9606.ENSP00000282516,9606.ENSP00000288943,9606.ENSP00000297151,9606.ENSP00000299259,9606.ENSP00000299601,9606.ENSP00000304133,9606.ENSP00000305682,9606.ENSP00000311513,9606.ENSP00000313603,…	PPP1R15A,GZMB,NAMPT,THOC2,VGF,ARID4B,CDK6,PHLDA1,MMP10,ARID5B,NIPBL,DUSP2,SLU7,COPS2,LEO1,SCG2,MRPL39,RSF1,ABCF1,RBBP6,PKM,HSPA5,CD28,PMAIP1,TTF1,USP16,JARID2,MAP4K4,DDX21,PTPN22,TOPORS,TOP1,MT-ATP8,KDM5B,TPR,SMNDC1,SLK,BCL10,GADD45A,JUN,ATRX,ANXA1,GATA3,TRIP12,TAOK3,JMJD1C,WDR43,ZNF638,SETD2,CWC22,ZFP36L1,SLA,LPIN1,HERPUD1,TAF1D,PTPRC,DHX36,BCAT1,DDIT3
GO:0007049	Cell cycle	22	1313	0.52	0.00012	9606.ENSP00000025008,9606.ENSP00000200453,9606.ENSP00000244745,9606.ENSP00000265734,9606.ENSP00000266671,9606.ENSP00000282516,9606.ENSP00000327077,9606.ENSP00000334808,9606.ENSP00000339992,9606.ENSP00000348573,9606.ENSP00000356448,9606.ENSP00000360025,9606.ENSP00000362441,9606.ENSP00000362962,9606.ENSP00000368664,9606.ENSP00000376317,9606.ENSP00000386759,9606.ENSP00000397908,9606.ENSP00000411355,…	RB1CC1,PPP1R15A,SOX4,CDK6,PHLDA1,NIPBL,PCM1,USP16,MYB,AKAP9,TPR,GADD45A,ATRX,CNTRL,RGCC,TAOK3,SETD2,LPIN1,PTPRC,BCAT1,CEP290,DDIT3
GO:0016043	Cellular component organization	51	5447	0.27	0.00012	9606.ENSP00000025008,9606.ENSP00000200453,9606.ENSP00000216341,9606.ENSP00000264183,9606.ENSP00000265896,9606.ENSP00000279441,9606.ENSP00000282516,9606.ENSP00000297151,9606.ENSP00000299259,9606.ENSP00000299601,9606.ENSP00000305682,9606.ENSP00000307939,9606.ENSP00000311513,9606.ENSP00000326119,9606.ENSP00000327077,9606.ENSP00000334808,9606.ENSP00000338728,9606.ENSP00000339992,9606.ENSP00000341280,…	RB1CC1,PPP1R15A,GZMB,ARID4B,SQLE,MMP10,NIPBL,SLU7,COPS2,LEO1,MRPL39,GCC2,RSF1,PMAIP1,PCM1,USP16,CCDC88A,MYB,JARID2,MAP4K4,AKAP9,GOLGA4,TOPORS,TOP1,MT-ND6,MT-ND1,MT-ND5,MT-ND2,MT-ND3,MT-ATP8,KDM5B,TPR,CD2,SLK,GADD45A,JUN,ATRX,CNTRL,ANXA1,DNAJC2,GATA3,GOLGB1,JMJD1C,SETD2,LPIN1,PTPRC,FNBP1,DHX36,MANF,VIM,CEP290
GO:0042110	T cell activation	10	243	0.91	0.00012	9606.ENSP00000239938,9606.ENSP00000244745,9606.ENSP00000265734,9606.ENSP00000324890,9606.ENSP00000352833,9606.ENSP00000358490,9606.ENSP00000366109,9606.ENSP00000368632,9606.ENSP00000388402,9606.ENSP00000411355	EGR1,SOX4,CDK6,CD28,PTPN22,CD2,ANXA1,GATA3,ZFP36L1,PTPRC
GO:1903508	Positive regulation of nucleic acid-templated transcription	25	1670	0.47	0.00013	9606.ENSP00000222553,9606.ENSP00000239938,9606.ENSP00000244745,9606.ENSP00000264183,9606.ENSP00000279873,9606.ENSP00000282516,9606.ENSP00000299601,9606.ENSP00000311513,9606.ENSP00000324173,9606.ENSP00000324890,9606.ENSP00000334808,9606.ENSP00000339992,9606.ENSP00000353735,9606.ENSP00000359612,9606.ENSP00000360266,9606.ENSP00000361664,9606.ENSP00000362441,9606.ENSP00000368565,9606.ENSP00000368632,…	NAMPT,EGR1,SOX4,ARID4B,ARID5B,NIPBL,LEO1,RSF1,HSPA5,CD28,USP16,MYB,TOPORS,BCL10,JUN,HIVEP3,ATRX,DNAJC2,GATA3,RGCC,WDR43,LPIN1,DHX36,CEP290,DDIT3
GO:0010638	Positive regulation of organelle organization	15	633	0.67	0.00015	9606.ENSP00000216341,9606.ENSP00000282516,9606.ENSP00000324890,9606.ENSP00000326119,9606.ENSP00000338728,9606.ENSP00000339992,9606.ENSP00000341280,9606.ENSP00000348573,9606.ENSP00000356448,9606.ENSP00000356989,9606.ENSP00000362441,9606.ENSP00000366109,9606.ENSP00000368632,9606.ENSP00000368664,9606.ENSP00000417078	GZMB,NIPBL,CD28,PMAIP1,CCDC88A,MYB,JARID2,AKAP9,TPR,PFDN2,ATRX,ANXA1,GATA3,RGCC,DHX36
GO:0045935	Positive regulation of nucleobase-containing compound metabolic process	27	1927	0.44	0.00015	9606.ENSP00000222553,9606.ENSP00000239938,9606.ENSP00000244745,9606.ENSP00000264183,9606.ENSP00000279873,9606.ENSP00000282516,9606.ENSP00000299601,9606.ENSP00000311513,9606.ENSP00000324173,9606.ENSP00000324890,9606.ENSP00000334808,9606.ENSP00000339992,9606.ENSP00000353735,9606.ENSP00000359612,9606.ENSP00000360266,9606.ENSP00000361664,9606.ENSP00000362441,9606.ENSP00000368565,9606.ENSP00000368632,…	NAMPT,EGR1,SOX4,ARID4B,ARID5B,NIPBL,LEO1,RSF1,HSPA5,CD28,USP16,MYB,TOPORS,BCL10,JUN,HIVEP3,ATRX,DNAJC2,GATA3,RGCC,WDR43,ZFP36L1,LPIN1,PTPRC,DHX36,CEP290,DDIT3
GO:0010212	Response to ionizing radiation	8	145	1.04	0.00019	9606.ENSP00000222553,9606.ENSP00000239938,9606.ENSP00000282516,9606.ENSP00000324173,9606.ENSP00000360025,9606.ENSP00000366109,9606.ENSP00000368632,9606.ENSP00000411355	NAMPT,EGR1,NIPBL,HSPA5,GADD45A,ANXA1,GATA3,PTPRC
GO:0045893	Positive regulation of transcription, dna-templated	24	1587	0.48	0.00019	9606.ENSP00000222553,9606.ENSP00000239938,9606.ENSP00000244745,9606.ENSP00000264183,9606.ENSP00000282516,9606.ENSP00000299601,9606.ENSP00000311513,9606.ENSP00000324173,9606.ENSP00000324890,9606.ENSP00000334808,9606.ENSP00000339992,9606.ENSP00000353735,9606.ENSP00000359612,9606.ENSP00000360266,9606.ENSP00000361664,9606.ENSP00000362441,9606.ENSP00000368565,9606.ENSP00000368632,9606.ENSP00000368664,…	NAMPT,EGR1,SOX4,ARID4B,NIPBL,LEO1,RSF1,HSPA5,CD28,USP16,MYB,TOPORS,BCL10,JUN,HIVEP3,ATRX,DNAJC2,GATA3,RGCC,WDR43,LPIN1,DHX36,CEP290,DDIT3
GO:0048523	Negative regulation of cellular process	47	4874	0.28	0.00019	9606.ENSP00000025008,9606.ENSP00000200453,9606.ENSP00000216341,9606.ENSP00000222553,9606.ENSP00000239938,9606.ENSP00000244745,9606.ENSP00000245838,9606.ENSP00000256015,9606.ENSP00000259874,9606.ENSP00000265734,9606.ENSP00000279873,9606.ENSP00000282516,9606.ENSP00000288943,9606.ENSP00000299259,9606.ENSP00000299601,9606.ENSP00000304133,9606.ENSP00000311513,9606.ENSP00000324173,9606.ENSP00000324890,…	RB1CC1,PPP1R15A,GZMB,NAMPT,EGR1,SOX4,THOC2,BTG1,IER3,CDK6,ARID5B,NIPBL,DUSP2,COPS2,LEO1,SCG2,RSF1,HSPA5,CD28,PCM1,TTF1,MYB,JARID2,MAP4K4,PTPN22,TOPORS,KDM5B,TPR,BCL10,GADD45A,JUN,ATRX,ANKRD26,ANXA1,DNAJC2,GATA3,RGCC,TRIP12,LRRFIP1,TAOK3,ZFP36L1,HLA-B,HERPUD1,PTPRC,DHX36,VIM,DDIT3
GO:0031401	Positive regulation of protein modification process	21	1252	0.52	0.0002	9606.ENSP00000025008,9606.ENSP00000200453,9606.ENSP00000239938,9606.ENSP00000244745,9606.ENSP00000282516,9606.ENSP00000324173,9606.ENSP00000338728,9606.ENSP00000339992,9606.ENSP00000341280,9606.ENSP00000343658,9606.ENSP00000348573,9606.ENSP00000352833,9606.ENSP00000353735,9606.ENSP00000358770,9606.ENSP00000359612,9606.ENSP00000360025,9606.ENSP00000360266,9606.ENSP00000368632,9606.ENSP00000368664,…	RB1CC1,PPP1R15A,EGR1,SOX4,NIPBL,HSPA5,CCDC88A,MYB,JARID2,MAP4K4,AKAP9,PTPN22,TOPORS,SLK,BCL10,GADD45A,JUN,GATA3,RGCC,TAOK3,PTPRC
GO:0071704	Organic substance metabolic process	63	7755	0.21	0.00022	9606.ENSP00000025008,9606.ENSP00000200453,9606.ENSP00000216341,9606.ENSP00000222553,9606.ENSP00000245838,9606.ENSP00000249330,9606.ENSP00000264183,9606.ENSP00000265734,9606.ENSP00000265896,9606.ENSP00000266671,9606.ENSP00000279441,9606.ENSP00000282516,9606.ENSP00000288943,9606.ENSP00000297151,9606.ENSP00000299259,9606.ENSP00000299601,9606.ENSP00000304133,9606.ENSP00000305682,9606.ENSP00000311513,…	RB1CC1,PPP1R15A,GZMB,NAMPT,THOC2,VGF,ARID4B,CDK6,SQLE,PHLDA1,MMP10,NIPBL,DUSP2,SLU7,COPS2,LEO1,SCG2,MRPL39,RSF1,ABCF1,RBBP6,PKM,HSPA5,CD28,PMAIP1,TTF1,USP16,CCDC88A,JARID2,MAP4K4,DDX21,PTPN22,TOPORS,TOP1,MT-ATP8,KDM5B,TPR,SMNDC1,SLK,BCL10,GADD45A,JUN,ATRX,ANXA1,DNAJC2,GATA3,RGCC,TRIP12,TAOK3,JMJD1C,WDR43,ZNF638,SETD2,CWC22,ZFP36L1,SLA,LPIN1,HERPUD1,TAF1D,PTPRC,DHX36,BCAT1,DDIT3
GO:0048583	Regulation of response to stimulus	42	4114	0.3	0.00023	9606.ENSP00000025008,9606.ENSP00000200453,9606.ENSP00000216341,9606.ENSP00000222553,9606.ENSP00000228438,9606.ENSP00000239938,9606.ENSP00000244745,9606.ENSP00000259874,9606.ENSP00000265734,9606.ENSP00000288943,9606.ENSP00000302895,9606.ENSP00000304133,9606.ENSP00000324173,9606.ENSP00000324890,9606.ENSP00000326119,9606.ENSP00000338728,9606.ENSP00000339992,9606.ENSP00000341280,9606.ENSP00000343658,…	RB1CC1,PPP1R15A,GZMB,NAMPT,CLEC2B,EGR1,SOX4,IER3,CDK6,DUSP2,ARAP2,SCG2,HSPA5,CD28,PMAIP1,CCDC88A,MYB,JARID2,MAP4K4,DDX21,AKAP9,PTPN22,TPR,ARHGAP30,BCL10,GADD45A,JUN,ANXA1,DNAJC2,GATA3,RGCC,TRIP12,TAOK3,SETD2,ATP2B1,SLA,HLA-B,HERPUD1,PTPRC,DHX36,MANF,DDIT3
GO:0002702	Positive regulation of production of molecular mediator of immune response	7	105	1.12	0.00025	9606.ENSP00000324890,9606.ENSP00000346120,9606.ENSP00000352833,9606.ENSP00000359612,9606.ENSP00000368632,9606.ENSP00000411355,9606.ENSP00000417078	CD28,DDX21,PTPN22,BCL10,GATA3,PTPRC,DHX36
GO:0010564	Regulation of cell cycle process	16	760	0.62	0.00025	9606.ENSP00000244745,9606.ENSP00000265734,9606.ENSP00000282516,9606.ENSP00000324890,9606.ENSP00000327077,9606.ENSP00000348573,9606.ENSP00000356448,9606.ENSP00000360025,9606.ENSP00000362441,9606.ENSP00000362962,9606.ENSP00000366109,9606.ENSP00000368664,9606.ENSP00000376317,9606.ENSP00000386759,9606.ENSP00000388402,9606.ENSP00000448012	SOX4,CDK6,NIPBL,CD28,PCM1,AKAP9,TPR,GADD45A,ATRX,CNTRL,ANXA1,RGCC,TAOK3,SETD2,ZFP36L1,CEP290
GO:1903706	Regulation of hemopoiesis	13	493	0.72	0.00025	9606.ENSP00000244745,9606.ENSP00000265734,9606.ENSP00000299601,9606.ENSP00000324890,9606.ENSP00000339992,9606.ENSP00000358490,9606.ENSP00000360266,9606.ENSP00000366109,9606.ENSP00000368632,9606.ENSP00000388402,9606.ENSP00000399168,9606.ENSP00000411355,9606.ENSP00000417078	SOX4,CDK6,LEO1,CD28,MYB,CD2,JUN,ANXA1,GATA3,ZFP36L1,HLA-B,PTPRC,DHX36
GO:1901990	Regulation of mitotic cell cycle phase transition	12	416	0.76	0.00026	9606.ENSP00000244745,9606.ENSP00000265734,9606.ENSP00000327077,9606.ENSP00000348573,9606.ENSP00000356448,9606.ENSP00000360025,9606.ENSP00000362962,9606.ENSP00000366109,9606.ENSP00000368664,9606.ENSP00000376317,9606.ENSP00000388402,9606.ENSP00000448012	SOX4,CDK6,PCM1,AKAP9,TPR,GADD45A,CNTRL,ANXA1,RGCC,TAOK3,ZFP36L1,CEP290
GO:1901698	Response to nitrogen compound	19	1070	0.55	0.00028	9606.ENSP00000222553,9606.ENSP00000239938,9606.ENSP00000249330,9606.ENSP00000320171,9606.ENSP00000324173,9606.ENSP00000326119,9606.ENSP00000346120,9606.ENSP00000348573,9606.ENSP00000352833,9606.ENSP00000354665,9606.ENSP00000354813,9606.ENSP00000360266,9606.ENSP00000362441,9606.ENSP00000366109,9606.ENSP00000388402,9606.ENSP00000397908,9606.ENSP00000409555,9606.ENSP00000417078,9606.ENSP00000446007	NAMPT,EGR1,VGF,PKM,HSPA5,PMAIP1,DDX21,AKAP9,PTPN22,MT-ND6,MT-ND5,JUN,ATRX,ANXA1,ZFP36L1,LPIN1,HERPUD1,DHX36,VIM
GO:0006357	Regulation of transcription by rna polymerase ii	28	2172	0.41	0.00037	9606.ENSP00000222553,9606.ENSP00000239938,9606.ENSP00000244745,9606.ENSP00000264183,9606.ENSP00000265734,9606.ENSP00000279873,9606.ENSP00000282516,9606.ENSP00000299259,9606.ENSP00000299601,9606.ENSP00000311513,9606.ENSP00000324173,9606.ENSP00000324890,9606.ENSP00000334808,9606.ENSP00000339992,9606.ENSP00000341280,9606.ENSP00000356234,9606.ENSP00000356448,9606.ENSP00000360025,9606.ENSP00000360266,…	NAMPT,EGR1,SOX4,ARID4B,CDK6,ARID5B,NIPBL,COPS2,LEO1,RSF1,HSPA5,CD28,USP16,MYB,JARID2,KDM5B,TPR,GADD45A,JUN,ATRX,GATA3,RGCC,LRRFIP1,WDR43,ZFP36L1,LPIN1,DHX36,DDIT3
GO:0008219	Cell death	19	1091	0.54	0.00037	9606.ENSP00000200453,9606.ENSP00000216341,9606.ENSP00000222553,9606.ENSP00000259874,9606.ENSP00000266671,9606.ENSP00000320171,9606.ENSP00000324173,9606.ENSP00000324890,9606.ENSP00000326119,9606.ENSP00000353735,9606.ENSP00000354522,9606.ENSP00000358490,9606.ENSP00000358616,9606.ENSP00000358770,9606.ENSP00000359612,9606.ENSP00000360025,9606.ENSP00000360266,9606.ENSP00000388402,9606.ENSP00000448665	PPP1R15A,GZMB,NAMPT,IER3,PHLDA1,PKM,HSPA5,CD28,PMAIP1,TOPORS,TOP1,CD2,SMNDC1,SLK,BCL10,GADD45A,JUN,ZFP36L1,DDIT3
GO:0051130	Positive regulation of cellular component organization	20	1209	0.51	0.0004	9606.ENSP00000200453,9606.ENSP00000216341,9606.ENSP00000282516,9606.ENSP00000324173,9606.ENSP00000324890,9606.ENSP00000326119,9606.ENSP00000338728,9606.ENSP00000339992,9606.ENSP00000341280,9606.ENSP00000343658,9606.ENSP00000347244,9606.ENSP00000348573,9606.ENSP00000349305,9606.ENSP00000356448,9606.ENSP00000356989,9606.ENSP00000362441,9606.ENSP00000366109,9606.ENSP00000368632,9606.ENSP00000368664,…	PPP1R15A,GZMB,NIPBL,HSPA5,CD28,PMAIP1,CCDC88A,MYB,JARID2,MAP4K4,ITSN2,AKAP9,GOLGA4,TPR,PFDN2,ATRX,ANXA1,GATA3,RGCC,DHX36
GO:0044238	Primary metabolic process	60	7332	0.21	0.00041	9606.ENSP00000025008,9606.ENSP00000200453,9606.ENSP00000216341,9606.ENSP00000222553,9606.ENSP00000245838,9606.ENSP00000249330,9606.ENSP00000264183,9606.ENSP00000265734,9606.ENSP00000265896,9606.ENSP00000266671,9606.ENSP00000279441,9606.ENSP00000282516,9606.ENSP00000288943,9606.ENSP00000297151,9606.ENSP00000299259,9606.ENSP00000299601,9606.ENSP00000304133,9606.ENSP00000305682,9606.ENSP00000311513,…	RB1CC1,PPP1R15A,GZMB,NAMPT,THOC2,VGF,ARID4B,CDK6,SQLE,PHLDA1,MMP10,NIPBL,DUSP2,SLU7,COPS2,LEO1,SCG2,MRPL39,RSF1,ABCF1,RBBP6,PKM,HSPA5,CD28,PMAIP1,TTF1,USP16,JARID2,MAP4K4,DDX21,PTPN22,TOPORS,TOP1,MT-ATP8,KDM5B,TPR,SMNDC1,SLK,BCL10,GADD45A,JUN,ATRX,ANXA1,GATA3,TRIP12,TAOK3,JMJD1C,WDR43,ZNF638,SETD2,CWC22,ZFP36L1,SLA,LPIN1,HERPUD1,TAF1D,PTPRC,DHX36,BCAT1,DDIT3
GO:0010605	Negative regulation of macromolecule metabolic process	33	2875	0.36	0.00043	9606.ENSP00000200453,9606.ENSP00000216341,9606.ENSP00000239938,9606.ENSP00000244745,9606.ENSP00000265734,9606.ENSP00000279873,9606.ENSP00000282516,9606.ENSP00000288943,9606.ENSP00000299259,9606.ENSP00000311513,9606.ENSP00000324890,9606.ENSP00000333920,9606.ENSP00000339992,9606.ENSP00000341280,9606.ENSP00000352833,9606.ENSP00000356234,9606.ENSP00000356448,9606.ENSP00000360025,9606.ENSP00000360266,…	PPP1R15A,GZMB,EGR1,SOX4,CDK6,ARID5B,NIPBL,DUSP2,COPS2,RSF1,CD28,TTF1,MYB,JARID2,PTPN22,KDM5B,TPR,GADD45A,JUN,ATRX,ANXA1,DNAJC2,GATA3,RGCC,TRIP12,LRRFIP1,TAOK3,ZFP36L1,ATP2B1,HERPUD1,PTPRC,DHX36,DDIT3
GO:0048519	Negative regulation of biological process	49	5389	0.25	0.00046	9606.ENSP00000025008,9606.ENSP00000200453,9606.ENSP00000216341,9606.ENSP00000222553,9606.ENSP00000239938,9606.ENSP00000244745,9606.ENSP00000245185,9606.ENSP00000245838,9606.ENSP00000256015,9606.ENSP00000259874,9606.ENSP00000265734,9606.ENSP00000279873,9606.ENSP00000282516,9606.ENSP00000288943,9606.ENSP00000299259,9606.ENSP00000299601,9606.ENSP00000304133,9606.ENSP00000311513,9606.ENSP00000324173,…	RB1CC1,PPP1R15A,GZMB,NAMPT,EGR1,SOX4,MT2A,THOC2,BTG1,IER3,CDK6,ARID5B,NIPBL,DUSP2,COPS2,LEO1,SCG2,RSF1,HSPA5,CD28,PCM1,TTF1,MYB,JARID2,MAP4K4,PTPN22,TOPORS,KDM5B,TPR,BCL10,GADD45A,JUN,ATRX,ANKRD26,ANXA1,DNAJC2,GATA3,RGCC,TRIP12,LRRFIP1,TAOK3,ZFP36L1,ATP2B1,HLA-B,HERPUD1,PTPRC,DHX36,VIM,DDIT3
GO:0032677	Regulation of interleukin-8 production	6	76	1.19	0.00052	9606.ENSP00000352833,9606.ENSP00000358490,9606.ENSP00000359612,9606.ENSP00000366109,9606.ENSP00000411355,9606.ENSP00000448665	PTPN22,CD2,BCL10,ANXA1,PTPRC,DDIT3
GO:0051716	Cellular response to stimulus	55	6489	0.22	0.00058	9606.ENSP00000200453,9606.ENSP00000216341,9606.ENSP00000222553,9606.ENSP00000239938,9606.ENSP00000244745,9606.ENSP00000245185,9606.ENSP00000249330,9606.ENSP00000265734,9606.ENSP00000279873,9606.ENSP00000282516,9606.ENSP00000297151,9606.ENSP00000299259,9606.ENSP00000299601,9606.ENSP00000302895,9606.ENSP00000304133,9606.ENSP00000317872,9606.ENSP00000320171,9606.ENSP00000324173,9606.ENSP00000324890,…	PPP1R15A,GZMB,NAMPT,EGR1,SOX4,MT2A,VGF,CDK6,ARID5B,NIPBL,SLU7,COPS2,LEO1,ARAP2,SCG2,RBBP6,PKM,HSPA5,CD28,PMAIP1,USP16,CCDC88A,MYB,JARID2,MAP4K4,AKAP9,PTPN22,TOPORS,MT-ND3,KDM5B,TPR,ARHGAP30,CD2,SLK,BCL10,GADD45A,JUN,ATRX,ANXA1,GATA3,RGCC,TRIP12,TAOK3,SETD2,ZFP36L1,ATP2B1,SLA,LPIN1,HLA-B,HERPUD1,PTPRC,DHX36,MANF,VIM,DDIT3
GO:0045619	Regulation of lymphocyte differentiation	8	178	0.95	0.00063	9606.ENSP00000244745,9606.ENSP00000324890,9606.ENSP00000339992,9606.ENSP00000358490,9606.ENSP00000366109,9606.ENSP00000368632,9606.ENSP00000388402,9606.ENSP00000411355	SOX4,CD28,MYB,CD2,ANXA1,GATA3,ZFP36L1,PTPRC
GO:0031399	Regulation of protein modification process	25	1870	0.42	0.00072	9606.ENSP00000025008,9606.ENSP00000200453,9606.ENSP00000239938,9606.ENSP00000244745,9606.ENSP00000282516,9606.ENSP00000288943,9606.ENSP00000324173,9606.ENSP00000338728,9606.ENSP00000339992,9606.ENSP00000341280,9606.ENSP00000343658,9606.ENSP00000348573,9606.ENSP00000352833,9606.ENSP00000353735,9606.ENSP00000358770,9606.ENSP00000359612,9606.ENSP00000360025,9606.ENSP00000360266,9606.ENSP00000362441,…	RB1CC1,PPP1R15A,EGR1,SOX4,NIPBL,DUSP2,HSPA5,CCDC88A,MYB,JARID2,MAP4K4,AKAP9,PTPN22,TOPORS,SLK,BCL10,GADD45A,JUN,ATRX,GATA3,RGCC,TRIP12,TAOK3,HERPUD1,PTPRC
GO:0044260	Cellular macromolecule metabolic process	46	4976	0.26	0.00072	9606.ENSP00000025008,9606.ENSP00000200453,9606.ENSP00000249330,9606.ENSP00000264183,9606.ENSP00000265734,9606.ENSP00000266671,9606.ENSP00000282516,9606.ENSP00000288943,9606.ENSP00000299259,9606.ENSP00000299601,9606.ENSP00000304133,9606.ENSP00000305682,9606.ENSP00000311513,9606.ENSP00000313603,9606.ENSP00000317872,9606.ENSP00000324173,9606.ENSP00000326119,9606.ENSP00000333920,9606.ENSP00000334808,…	RB1CC1,PPP1R15A,VGF,ARID4B,CDK6,PHLDA1,NIPBL,DUSP2,COPS2,LEO1,SCG2,MRPL39,RSF1,ABCF1,RBBP6,HSPA5,PMAIP1,TTF1,USP16,CCDC88A,JARID2,MAP4K4,DDX21,PTPN22,TOPORS,TOP1,KDM5B,TPR,SLK,BCL10,GADD45A,JUN,ATRX,ANXA1,DNAJC2,GATA3,TRIP12,TAOK3,JMJD1C,SETD2,ZFP36L1,SLA,HERPUD1,TAF1D,PTPRC,DDIT3
GO:0045595	Regulation of cell differentiation	25	1874	0.42	0.00074	9606.ENSP00000244745,9606.ENSP00000245838,9606.ENSP00000256015,9606.ENSP00000265734,9606.ENSP00000282516,9606.ENSP00000299601,9606.ENSP00000324173,9606.ENSP00000324890,9606.ENSP00000327077,9606.ENSP00000338728,9606.ENSP00000339992,9606.ENSP00000347244,9606.ENSP00000349305,9606.ENSP00000358490,9606.ENSP00000360266,9606.ENSP00000365255,9606.ENSP00000366109,9606.ENSP00000368632,9606.ENSP00000368664,…	SOX4,THOC2,BTG1,CDK6,NIPBL,LEO1,HSPA5,CD28,PCM1,CCDC88A,MYB,ITSN2,GOLGA4,CD2,JUN,ANKRD26,ANXA1,GATA3,RGCC,ZFP36L1,HLA-B,PTPRC,DHX36,VIM,DDIT3
GO:0012501	Programmed cell death	18	1054	0.53	0.00079	9606.ENSP00000200453,9606.ENSP00000216341,9606.ENSP00000259874,9606.ENSP00000266671,9606.ENSP00000320171,9606.ENSP00000324173,9606.ENSP00000324890,9606.ENSP00000326119,9606.ENSP00000353735,9606.ENSP00000354522,9606.ENSP00000358490,9606.ENSP00000358616,9606.ENSP00000358770,9606.ENSP00000359612,9606.ENSP00000360025,9606.ENSP00000360266,9606.ENSP00000388402,9606.ENSP00000448665	PPP1R15A,GZMB,IER3,PHLDA1,PKM,HSPA5,CD28,PMAIP1,TOPORS,TOP1,CD2,SMNDC1,SLK,BCL10,GADD45A,JUN,ZFP36L1,DDIT3
GO:0009892	Negative regulation of metabolic process	34	3124	0.33	0.00082	9606.ENSP00000200453,9606.ENSP00000216341,9606.ENSP00000222553,9606.ENSP00000239938,9606.ENSP00000244745,9606.ENSP00000265734,9606.ENSP00000279873,9606.ENSP00000282516,9606.ENSP00000288943,9606.ENSP00000299259,9606.ENSP00000311513,9606.ENSP00000324890,9606.ENSP00000333920,9606.ENSP00000339992,9606.ENSP00000341280,9606.ENSP00000352833,9606.ENSP00000356234,9606.ENSP00000356448,9606.ENSP00000360025,…	PPP1R15A,GZMB,NAMPT,EGR1,SOX4,CDK6,ARID5B,NIPBL,DUSP2,COPS2,RSF1,CD28,TTF1,MYB,JARID2,PTPN22,KDM5B,TPR,GADD45A,JUN,ATRX,ANXA1,DNAJC2,GATA3,RGCC,TRIP12,LRRFIP1,TAOK3,ZFP36L1,ATP2B1,HERPUD1,PTPRC,DHX36,DDIT3
GO:0045727	Positive regulation of translation	7	131	1.02	0.00082	9606.ENSP00000200453,9606.ENSP00000244745,9606.ENSP00000313603,9606.ENSP00000324890,9606.ENSP00000334808,9606.ENSP00000417078,9606.ENSP00000446007	PPP1R15A,SOX4,ABCF1,CD28,USP16,DHX36,VIM
GO:0061008	Hepaticobiliary system development	7	132	1.02	0.00084	9606.ENSP00000025008,9606.ENSP00000279873,9606.ENSP00000282516,9606.ENSP00000320171,9606.ENSP00000341280,9606.ENSP00000360266,9606.ENSP00000366109	RB1CC1,ARID5B,NIPBL,PKM,JARID2,JUN,ANXA1
GO:0006120	Mitochondrial electron transport, nadh to ubiquinone	5	49	1.3	0.00097	9606.ENSP00000354665,9606.ENSP00000354687,9606.ENSP00000354813,9606.ENSP00000355046,9606.ENSP00000355206	MT-ND6,MT-ND1,MT-ND5,MT-ND2,MT-ND3
GO:0033077	T cell differentiation in thymus	5	51	1.29	0.0011	9606.ENSP00000265734,9606.ENSP00000324890,9606.ENSP00000368632,9606.ENSP00000388402,9606.ENSP00000411355	CDK6,CD28,GATA3,ZFP36L1,PTPRC
GO:1905897	Regulation of response to endoplasmic reticulum stress	6	89	1.12	0.0011	9606.ENSP00000200453,9606.ENSP00000324173,9606.ENSP00000326119,9606.ENSP00000409555,9606.ENSP00000432799,9606.ENSP00000448665	PPP1R15A,HSPA5,PMAIP1,HERPUD1,MANF,DDIT3
GO:1903708	Positive regulation of hemopoiesis	8	199	0.9	0.0012	9606.ENSP00000244745,9606.ENSP00000339992,9606.ENSP00000360266,9606.ENSP00000366109,9606.ENSP00000368632,9606.ENSP00000388402,9606.ENSP00000411355,9606.ENSP00000417078	SOX4,MYB,JUN,ANXA1,GATA3,ZFP36L1,PTPRC,DHX36
GO:0002521	Leukocyte differentiation	10	338	0.77	0.0013	9606.ENSP00000239938,9606.ENSP00000244745,9606.ENSP00000265734,9606.ENSP00000324890,9606.ENSP00000352833,9606.ENSP00000360266,9606.ENSP00000366109,9606.ENSP00000368632,9606.ENSP00000388402,9606.ENSP00000411355	EGR1,SOX4,CDK6,CD28,PTPN22,JUN,ANXA1,GATA3,ZFP36L1,PTPRC
GO:0031324	Negative regulation of cellular metabolic process	30	2630	0.35	0.0013	9606.ENSP00000200453,9606.ENSP00000216341,9606.ENSP00000222553,9606.ENSP00000239938,9606.ENSP00000244745,9606.ENSP00000265734,9606.ENSP00000279873,9606.ENSP00000282516,9606.ENSP00000288943,9606.ENSP00000299259,9606.ENSP00000311513,9606.ENSP00000333920,9606.ENSP00000339992,9606.ENSP00000341280,9606.ENSP00000352833,9606.ENSP00000356234,9606.ENSP00000356448,9606.ENSP00000360025,9606.ENSP00000360266,…	PPP1R15A,GZMB,NAMPT,EGR1,SOX4,CDK6,ARID5B,NIPBL,DUSP2,COPS2,RSF1,TTF1,MYB,JARID2,PTPN22,KDM5B,TPR,GADD45A,JUN,ATRX,DNAJC2,GATA3,TRIP12,LRRFIP1,TAOK3,ZFP36L1,HERPUD1,PTPRC,DHX36,DDIT3
GO:0048608	Reproductive structure development	11	420	0.71	0.0013	9606.ENSP00000249330,9606.ENSP00000264183,9606.ENSP00000279873,9606.ENSP00000282516,9606.ENSP00000324173,9606.ENSP00000356234,9606.ENSP00000362441,9606.ENSP00000366109,9606.ENSP00000368632,9606.ENSP00000386759,9606.ENSP00000388402	VGF,ARID4B,ARID5B,NIPBL,HSPA5,KDM5B,ATRX,ANXA1,GATA3,SETD2,ZFP36L1
GO:0006974	Cellular response to dna damage stimulus	15	793	0.57	0.0014	9606.ENSP00000200453,9606.ENSP00000244745,9606.ENSP00000282516,9606.ENSP00000299259,9606.ENSP00000317872,9606.ENSP00000326119,9606.ENSP00000334808,9606.ENSP00000353735,9606.ENSP00000360025,9606.ENSP00000362441,9606.ENSP00000368664,9606.ENSP00000373696,9606.ENSP00000376317,9606.ENSP00000386759,9606.ENSP00000448665	PPP1R15A,SOX4,NIPBL,COPS2,RBBP6,PMAIP1,USP16,TOPORS,GADD45A,ATRX,RGCC,TRIP12,TAOK3,SETD2,DDIT3
GO:0045580	Regulation of t cell differentiation	7	147	0.97	0.0015	9606.ENSP00000244745,9606.ENSP00000324890,9606.ENSP00000339992,9606.ENSP00000358490,9606.ENSP00000366109,9606.ENSP00000368632,9606.ENSP00000411355	SOX4,CD28,MYB,CD2,ANXA1,GATA3,PTPRC
GO:0046634	Regulation of alpha-beta t cell activation	6	96	1.09	0.0015	9606.ENSP00000324890,9606.ENSP00000339992,9606.ENSP00000352833,9606.ENSP00000366109,9606.ENSP00000368632,9606.ENSP00000411355	CD28,MYB,PTPN22,ANXA1,GATA3,PTPRC
GO:2000113	Negative regulation of cellular macromolecule biosynthetic process	21	1470	0.45	0.0015	9606.ENSP00000216341,9606.ENSP00000239938,9606.ENSP00000265734,9606.ENSP00000279873,9606.ENSP00000282516,9606.ENSP00000299259,9606.ENSP00000311513,9606.ENSP00000333920,9606.ENSP00000339992,9606.ENSP00000341280,9606.ENSP00000356234,9606.ENSP00000356448,9606.ENSP00000360025,9606.ENSP00000360266,9606.ENSP00000362441,9606.ENSP00000368565,9606.ENSP00000368632,9606.ENSP00000375857,9606.ENSP00000388402,…	GZMB,EGR1,CDK6,ARID5B,NIPBL,COPS2,RSF1,TTF1,MYB,JARID2,KDM5B,TPR,GADD45A,JUN,ATRX,DNAJC2,GATA3,LRRFIP1,ZFP36L1,DHX36,DDIT3
GO:0009314	Response to radiation	11	431	0.7	0.0016	9606.ENSP00000222553,9606.ENSP00000239938,9606.ENSP00000282516,9606.ENSP00000324173,9606.ENSP00000355206,9606.ENSP00000360025,9606.ENSP00000360266,9606.ENSP00000366109,9606.ENSP00000368632,9606.ENSP00000411355,9606.ENSP00000417078	NAMPT,EGR1,NIPBL,HSPA5,MT-ND3,GADD45A,JUN,ANXA1,GATA3,PTPRC,DHX36
GO:0050870	Positive regulation of t cell activation	8	209	0.88	0.0016	9606.ENSP00000244745,9606.ENSP00000324890,9606.ENSP00000339992,9606.ENSP00000352833,9606.ENSP00000359612,9606.ENSP00000366109,9606.ENSP00000368632,9606.ENSP00000411355	SOX4,CD28,MYB,PTPN22,BCL10,ANXA1,GATA3,PTPRC
GO:0006325	Chromatin organization	14	713	0.59	0.0018	9606.ENSP00000264183,9606.ENSP00000282516,9606.ENSP00000299601,9606.ENSP00000311513,9606.ENSP00000334808,9606.ENSP00000339992,9606.ENSP00000341280,9606.ENSP00000354522,9606.ENSP00000356234,9606.ENSP00000362441,9606.ENSP00000368565,9606.ENSP00000368632,9606.ENSP00000382204,9606.ENSP00000386759	ARID4B,NIPBL,LEO1,RSF1,USP16,MYB,JARID2,TOP1,KDM5B,ATRX,DNAJC2,GATA3,JMJD1C,SETD2
GO:0006915	Apoptotic process	16	918	0.54	0.0018	9606.ENSP00000200453,9606.ENSP00000216341,9606.ENSP00000259874,9606.ENSP00000266671,9606.ENSP00000324173,9606.ENSP00000324890,9606.ENSP00000326119,9606.ENSP00000353735,9606.ENSP00000358490,9606.ENSP00000358616,9606.ENSP00000358770,9606.ENSP00000359612,9606.ENSP00000360025,9606.ENSP00000360266,9606.ENSP00000388402,9606.ENSP00000448665	PPP1R15A,GZMB,IER3,PHLDA1,HSPA5,CD28,PMAIP1,TOPORS,CD2,SMNDC1,SLK,BCL10,GADD45A,JUN,ZFP36L1,DDIT3
GO:0010942	Positive regulation of cell death	14	719	0.59	0.0019	9606.ENSP00000216341,9606.ENSP00000239938,9606.ENSP00000244745,9606.ENSP00000256015,9606.ENSP00000266671,9606.ENSP00000326119,9606.ENSP00000339992,9606.ENSP00000359612,9606.ENSP00000360025,9606.ENSP00000360266,9606.ENSP00000366109,9606.ENSP00000368664,9606.ENSP00000411355,9606.ENSP00000448665	GZMB,EGR1,SOX4,BTG1,PHLDA1,PMAIP1,MYB,BCL10,GADD45A,JUN,ANXA1,RGCC,PTPRC,DDIT3
GO:0010629	Negative regulation of gene expression	25	2014	0.39	0.002	9606.ENSP00000216341,9606.ENSP00000239938,9606.ENSP00000265734,9606.ENSP00000279873,9606.ENSP00000282516,9606.ENSP00000299259,9606.ENSP00000311513,9606.ENSP00000324890,9606.ENSP00000339992,9606.ENSP00000341280,9606.ENSP00000352833,9606.ENSP00000356234,9606.ENSP00000356448,9606.ENSP00000360025,9606.ENSP00000360266,9606.ENSP00000362441,9606.ENSP00000366109,9606.ENSP00000368632,9606.ENSP00000368664,…	GZMB,EGR1,CDK6,ARID5B,NIPBL,COPS2,RSF1,CD28,MYB,JARID2,PTPN22,KDM5B,TPR,GADD45A,JUN,ATRX,ANXA1,GATA3,RGCC,LRRFIP1,ZFP36L1,ATP2B1,PTPRC,DHX36,DDIT3
GO:0045321	Leukocyte activation	16	929	0.53	0.002	9606.ENSP00000222553,9606.ENSP00000239938,9606.ENSP00000244745,9606.ENSP00000265734,9606.ENSP00000320171,9606.ENSP00000324890,9606.ENSP00000352833,9606.ENSP00000358490,9606.ENSP00000360266,9606.ENSP00000366032,9606.ENSP00000366109,9606.ENSP00000368632,9606.ENSP00000388402,9606.ENSP00000399168,9606.ENSP00000411355,9606.ENSP00000448012	NAMPT,EGR1,SOX4,CDK6,PKM,CD28,PTPN22,CD2,JUN,COMMD3,ANXA1,GATA3,ZFP36L1,HLA-B,PTPRC,CEP290
GO:1902107	Positive regulation of leukocyte differentiation	7	156	0.95	0.002	9606.ENSP00000244745,9606.ENSP00000339992,9606.ENSP00000360266,9606.ENSP00000366109,9606.ENSP00000368632,9606.ENSP00000388402,9606.ENSP00000411355	SOX4,MYB,JUN,ANXA1,GATA3,ZFP36L1,PTPRC
GO:0046635	Positive regulation of alpha-beta t cell activation	5	61	1.21	0.0021	9606.ENSP00000324890,9606.ENSP00000339992,9606.ENSP00000352833,9606.ENSP00000366109,9606.ENSP00000411355	CD28,MYB,PTPN22,ANXA1,PTPRC
GO:0051172	Negative regulation of nitrogen compound metabolic process	28	2429	0.36	0.0021	9606.ENSP00000200453,9606.ENSP00000216341,9606.ENSP00000239938,9606.ENSP00000244745,9606.ENSP00000265734,9606.ENSP00000279873,9606.ENSP00000282516,9606.ENSP00000288943,9606.ENSP00000299259,9606.ENSP00000311513,9606.ENSP00000339992,9606.ENSP00000341280,9606.ENSP00000352833,9606.ENSP00000356234,9606.ENSP00000356448,9606.ENSP00000360025,9606.ENSP00000360266,9606.ENSP00000362441,9606.ENSP00000368565,…	PPP1R15A,GZMB,EGR1,SOX4,CDK6,ARID5B,NIPBL,DUSP2,COPS2,RSF1,MYB,JARID2,PTPN22,KDM5B,TPR,GADD45A,JUN,ATRX,DNAJC2,GATA3,TRIP12,LRRFIP1,TAOK3,ZFP36L1,HERPUD1,PTPRC,DHX36,DDIT3
GO:0019538	Protein metabolic process	40	4251	0.27	0.0024	9606.ENSP00000200453,9606.ENSP00000216341,9606.ENSP00000249330,9606.ENSP00000264183,9606.ENSP00000265734,9606.ENSP00000266671,9606.ENSP00000279441,9606.ENSP00000288943,9606.ENSP00000299259,9606.ENSP00000299601,9606.ENSP00000304133,9606.ENSP00000305682,9606.ENSP00000311513,9606.ENSP00000313603,9606.ENSP00000317872,9606.ENSP00000324173,9606.ENSP00000324890,9606.ENSP00000326119,9606.ENSP00000333920,…	PPP1R15A,GZMB,VGF,ARID4B,CDK6,PHLDA1,MMP10,DUSP2,COPS2,LEO1,SCG2,MRPL39,RSF1,ABCF1,RBBP6,HSPA5,CD28,PMAIP1,TTF1,USP16,JARID2,MAP4K4,PTPN22,TOPORS,TOP1,KDM5B,TPR,SLK,BCL10,ANXA1,GATA3,TRIP12,TAOK3,JMJD1C,SETD2,ZFP36L1,SLA,HERPUD1,PTPRC,DDIT3
GO:0006725	Cellular aromatic compound metabolic process	31	2882	0.33	0.0025	9606.ENSP00000222553,9606.ENSP00000245838,9606.ENSP00000264183,9606.ENSP00000265896,9606.ENSP00000282516,9606.ENSP00000297151,9606.ENSP00000299259,9606.ENSP00000299601,9606.ENSP00000311513,9606.ENSP00000317872,9606.ENSP00000320171,9606.ENSP00000333920,9606.ENSP00000346120,9606.ENSP00000353735,9606.ENSP00000354522,9606.ENSP00000355265,9606.ENSP00000358616,9606.ENSP00000360025,9606.ENSP00000360266,…	NAMPT,THOC2,ARID4B,SQLE,NIPBL,SLU7,COPS2,LEO1,RSF1,RBBP6,PKM,TTF1,DDX21,TOPORS,TOP1,MT-ATP8,SMNDC1,GADD45A,JUN,ATRX,GATA3,TRIP12,TAOK3,WDR43,ZNF638,SETD2,CWC22,ZFP36L1,TAF1D,DHX36,DDIT3
GO:0009607	Response to biotic stimulus	19	1289	0.46	0.0025	9606.ENSP00000216341,9606.ENSP00000239938,9606.ENSP00000245185,9606.ENSP00000249330,9606.ENSP00000265734,9606.ENSP00000324173,9606.ENSP00000326119,9606.ENSP00000346120,9606.ENSP00000352833,9606.ENSP00000359612,9606.ENSP00000360266,9606.ENSP00000366109,9606.ENSP00000368632,9606.ENSP00000386759,9606.ENSP00000399168,9606.ENSP00000411355,9606.ENSP00000417078,9606.ENSP00000446007,9606.ENSP00000448665	GZMB,EGR1,MT2A,VGF,CDK6,HSPA5,PMAIP1,DDX21,PTPN22,BCL10,JUN,ANXA1,GATA3,SETD2,HLA-B,PTPRC,DHX36,VIM,DDIT3
GO:0048731	System development	41	4426	0.26	0.0025	9606.ENSP00000025008,9606.ENSP00000239938,9606.ENSP00000244745,9606.ENSP00000245838,9606.ENSP00000249330,9606.ENSP00000264183,9606.ENSP00000265734,9606.ENSP00000279873,9606.ENSP00000282516,9606.ENSP00000299259,9606.ENSP00000304133,9606.ENSP00000317872,9606.ENSP00000320171,9606.ENSP00000324173,9606.ENSP00000324890,9606.ENSP00000327077,9606.ENSP00000338728,9606.ENSP00000339992,9606.ENSP00000341280,…	RB1CC1,EGR1,SOX4,THOC2,VGF,ARID4B,CDK6,ARID5B,NIPBL,COPS2,SCG2,RBBP6,PKM,HSPA5,CD28,PCM1,CCDC88A,MYB,JARID2,MAP4K4,ITSN2,GOLGA4,PTPN22,TOPORS,KDM5B,BCL10,JUN,HIVEP3,ATRX,ANXA1,GATA3,SETD2,ZFP36L1,ATP2B1,LPIN1,PTPRC,DHX36,MANF,VIM,CEP290,DDIT3
GO:0010467	Gene expression	25	2056	0.38	0.0026	9606.ENSP00000245838,9606.ENSP00000297151,9606.ENSP00000299259,9606.ENSP00000299601,9606.ENSP00000305682,9606.ENSP00000311513,9606.ENSP00000313603,9606.ENSP00000317872,9606.ENSP00000324890,9606.ENSP00000333920,9606.ENSP00000346120,9606.ENSP00000353735,9606.ENSP00000356448,9606.ENSP00000358616,9606.ENSP00000359612,9606.ENSP00000360266,9606.ENSP00000368632,9606.ENSP00000368664,9606.ENSP00000384302,…	THOC2,SLU7,COPS2,LEO1,MRPL39,RSF1,ABCF1,RBBP6,CD28,TTF1,DDX21,TOPORS,TPR,SMNDC1,BCL10,JUN,GATA3,RGCC,WDR43,ZNF638,SETD2,CWC22,ZFP36L1,TAF1D,DDIT3
GO:0051276	Chromosome organization	17	1066	0.5	0.0026	9606.ENSP00000264183,9606.ENSP00000282516,9606.ENSP00000299259,9606.ENSP00000299601,9606.ENSP00000311513,9606.ENSP00000334808,9606.ENSP00000339992,9606.ENSP00000341280,9606.ENSP00000354522,9606.ENSP00000356234,9606.ENSP00000362441,9606.ENSP00000366109,9606.ENSP00000368565,9606.ENSP00000368632,9606.ENSP00000382204,9606.ENSP00000386759,9606.ENSP00000417078	ARID4B,NIPBL,COPS2,LEO1,RSF1,USP16,MYB,JARID2,TOP1,KDM5B,ATRX,ANXA1,DNAJC2,GATA3,JMJD1C,SETD2,DHX36
GO:0001775	Cell activation	17	1075	0.49	0.0028	9606.ENSP00000222553,9606.ENSP00000239938,9606.ENSP00000244745,9606.ENSP00000265734,9606.ENSP00000320171,9606.ENSP00000324890,9606.ENSP00000352833,9606.ENSP00000358490,9606.ENSP00000360266,9606.ENSP00000366032,9606.ENSP00000366109,9606.ENSP00000368632,9606.ENSP00000368664,9606.ENSP00000388402,9606.ENSP00000399168,9606.ENSP00000411355,9606.ENSP00000448012	NAMPT,EGR1,SOX4,CDK6,PKM,CD28,PTPN22,CD2,JUN,COMMD3,ANXA1,GATA3,RGCC,ZFP36L1,HLA-B,PTPRC,CEP290
GO:0032981	Mitochondrial respiratory chain complex i assembly	5	66	1.18	0.0028	9606.ENSP00000354665,9606.ENSP00000354687,9606.ENSP00000354813,9606.ENSP00000355046,9606.ENSP00000355206	MT-ND6,MT-ND1,MT-ND5,MT-ND2,MT-ND3
GO:0043065	Positive regulation of apoptotic process	13	660	0.59	0.003	9606.ENSP00000216341,9606.ENSP00000244745,9606.ENSP00000256015,9606.ENSP00000266671,9606.ENSP00000326119,9606.ENSP00000339992,9606.ENSP00000359612,9606.ENSP00000360025,9606.ENSP00000360266,9606.ENSP00000366109,9606.ENSP00000368664,9606.ENSP00000411355,9606.ENSP00000448665	GZMB,SOX4,BTG1,PHLDA1,PMAIP1,MYB,BCL10,GADD45A,JUN,ANXA1,RGCC,PTPRC,DDIT3
GO:0045930	Negative regulation of mitotic cell cycle	9	308	0.76	0.003	9606.ENSP00000244745,9606.ENSP00000256015,9606.ENSP00000265734,9606.ENSP00000356448,9606.ENSP00000360025,9606.ENSP00000362441,9606.ENSP00000368664,9606.ENSP00000376317,9606.ENSP00000388402	SOX4,BTG1,CDK6,TPR,GADD45A,ATRX,RGCC,TAOK3,ZFP36L1
GO:0071479	Cellular response to ionizing radiation	5	67	1.17	0.003	9606.ENSP00000222553,9606.ENSP00000239938,9606.ENSP00000282516,9606.ENSP00000324173,9606.ENSP00000360025	NAMPT,EGR1,NIPBL,HSPA5,GADD45A
GO:0048589	Developmental growth	10	389	0.71	0.0031	9606.ENSP00000279873,9606.ENSP00000282516,9606.ENSP00000299259,9606.ENSP00000317872,9606.ENSP00000320171,9606.ENSP00000356234,9606.ENSP00000362441,9606.ENSP00000366109,9606.ENSP00000368632,9606.ENSP00000388402	ARID5B,NIPBL,COPS2,RBBP6,PKM,KDM5B,ATRX,ANXA1,GATA3,ZFP36L1
GO:0042221	Response to chemical	40	4333	0.26	0.0032	9606.ENSP00000222553,9606.ENSP00000239938,9606.ENSP00000244745,9606.ENSP00000245185,9606.ENSP00000249330,9606.ENSP00000265896,9606.ENSP00000279873,9606.ENSP00000304133,9606.ENSP00000320171,9606.ENSP00000324173,9606.ENSP00000326119,9606.ENSP00000339992,9606.ENSP00000341280,9606.ENSP00000346120,9606.ENSP00000348573,9606.ENSP00000352833,9606.ENSP00000354522,9606.ENSP00000354665,9606.ENSP00000354687,…	NAMPT,EGR1,SOX4,MT2A,VGF,SQLE,ARID5B,SCG2,PKM,HSPA5,PMAIP1,MYB,JARID2,DDX21,AKAP9,PTPN22,TOP1,MT-ND6,MT-ND1,MT-ND5,MT-ND3,KCNK1,KDM5B,TPR,BCL10,JUN,ATRX,ANXA1,GATA3,RGCC,SETD2,ZFP36L1,ATP2B1,LPIN1,HLA-B,HERPUD1,DHX36,MANF,VIM,DDIT3
GO:0044267	Cellular protein metabolic process	36	3696	0.28	0.0032	9606.ENSP00000200453,9606.ENSP00000249330,9606.ENSP00000264183,9606.ENSP00000265734,9606.ENSP00000288943,9606.ENSP00000299259,9606.ENSP00000299601,9606.ENSP00000304133,9606.ENSP00000305682,9606.ENSP00000311513,9606.ENSP00000313603,9606.ENSP00000317872,9606.ENSP00000324173,9606.ENSP00000326119,9606.ENSP00000333920,9606.ENSP00000334808,9606.ENSP00000341280,9606.ENSP00000343658,9606.ENSP00000352833,…	PPP1R15A,VGF,ARID4B,CDK6,DUSP2,COPS2,LEO1,SCG2,MRPL39,RSF1,ABCF1,RBBP6,HSPA5,PMAIP1,TTF1,USP16,JARID2,MAP4K4,PTPN22,TOPORS,TOP1,KDM5B,TPR,SLK,BCL10,ANXA1,GATA3,TRIP12,TAOK3,JMJD1C,SETD2,ZFP36L1,SLA,HERPUD1,PTPRC,DDIT3
GO:0045786	Negative regulation of cell cycle	12	571	0.62	0.0032	9606.ENSP00000200453,9606.ENSP00000244745,9606.ENSP00000256015,9606.ENSP00000265734,9606.ENSP00000356448,9606.ENSP00000360025,9606.ENSP00000362441,9606.ENSP00000368632,9606.ENSP00000368664,9606.ENSP00000376317,9606.ENSP00000388402,9606.ENSP00000448665	PPP1R15A,SOX4,BTG1,CDK6,TPR,GADD45A,ATRX,GATA3,RGCC,TAOK3,ZFP36L1,DDIT3
GO:1901700	Response to oxygen-containing compound	21	1567	0.42	0.0032	9606.ENSP00000222553,9606.ENSP00000239938,9606.ENSP00000244745,9606.ENSP00000249330,9606.ENSP00000320171,9606.ENSP00000324173,9606.ENSP00000339992,9606.ENSP00000348573,9606.ENSP00000352833,9606.ENSP00000354665,9606.ENSP00000354687,9606.ENSP00000354813,9606.ENSP00000359612,9606.ENSP00000360266,9606.ENSP00000366109,9606.ENSP00000368632,9606.ENSP00000388402,9606.ENSP00000392043,9606.ENSP00000397908,…	NAMPT,EGR1,SOX4,VGF,PKM,HSPA5,MYB,AKAP9,PTPN22,MT-ND6,MT-ND1,MT-ND5,BCL10,JUN,ANXA1,GATA3,ZFP36L1,ATP2B1,LPIN1,DHX36,VIM
GO:0006119	Oxidative phosphorylation	6	118	1	0.0034	9606.ENSP00000354665,9606.ENSP00000354687,9606.ENSP00000354813,9606.ENSP00000355046,9606.ENSP00000355206,9606.ENSP00000355265	MT-ND6,MT-ND1,MT-ND5,MT-ND2,MT-ND3,MT-ATP8
GO:0006139	Nucleobase-containing compound metabolic process	29	2659	0.33	0.0034	9606.ENSP00000222553,9606.ENSP00000245838,9606.ENSP00000264183,9606.ENSP00000282516,9606.ENSP00000297151,9606.ENSP00000299259,9606.ENSP00000299601,9606.ENSP00000311513,9606.ENSP00000317872,9606.ENSP00000320171,9606.ENSP00000333920,9606.ENSP00000346120,9606.ENSP00000353735,9606.ENSP00000354522,9606.ENSP00000355265,9606.ENSP00000358616,9606.ENSP00000360025,9606.ENSP00000360266,9606.ENSP00000362441,…	NAMPT,THOC2,ARID4B,NIPBL,SLU7,COPS2,LEO1,RSF1,RBBP6,PKM,TTF1,DDX21,TOPORS,TOP1,MT-ATP8,SMNDC1,GADD45A,JUN,ATRX,TRIP12,TAOK3,WDR43,ZNF638,SETD2,CWC22,ZFP36L1,TAF1D,DHX36,DDIT3
GO:0006417	Regulation of translation	10	398	0.7	0.0034	9606.ENSP00000200453,9606.ENSP00000216341,9606.ENSP00000244745,9606.ENSP00000313603,9606.ENSP00000324890,9606.ENSP00000334808,9606.ENSP00000356448,9606.ENSP00000388402,9606.ENSP00000417078,9606.ENSP00000446007	PPP1R15A,GZMB,SOX4,ABCF1,CD28,USP16,TPR,ZFP36L1,DHX36,VIM
GO:1903320	Regulation of protein modification by small protein conjugation or removal	8	242	0.82	0.0034	9606.ENSP00000239938,9606.ENSP00000244745,9606.ENSP00000324173,9606.ENSP00000352833,9606.ENSP00000353735,9606.ENSP00000359612,9606.ENSP00000373696,9606.ENSP00000409555	EGR1,SOX4,HSPA5,PTPN22,TOPORS,BCL10,TRIP12,HERPUD1
GO:0007275	Multicellular organism development	44	5023	0.24	0.0036	9606.ENSP00000025008,9606.ENSP00000239938,9606.ENSP00000244745,9606.ENSP00000245838,9606.ENSP00000249330,9606.ENSP00000264183,9606.ENSP00000265734,9606.ENSP00000279873,9606.ENSP00000282516,9606.ENSP00000288943,9606.ENSP00000299259,9606.ENSP00000299601,9606.ENSP00000304133,9606.ENSP00000317872,9606.ENSP00000320171,9606.ENSP00000324173,9606.ENSP00000324890,9606.ENSP00000327077,9606.ENSP00000338728,…	RB1CC1,EGR1,SOX4,THOC2,VGF,ARID4B,CDK6,ARID5B,NIPBL,DUSP2,COPS2,LEO1,SCG2,RBBP6,PKM,HSPA5,CD28,PCM1,CCDC88A,MYB,JARID2,MAP4K4,ITSN2,GOLGA4,PTPN22,TOPORS,TOP1,KDM5B,BCL10,JUN,HIVEP3,ATRX,ANXA1,GATA3,SETD2,ZFP36L1,ATP2B1,LPIN1,PTPRC,DHX36,MANF,VIM,CEP290,DDIT3
GO:0072331	Signal transduction by p53 class mediator	6	123	0.98	0.0041	9606.ENSP00000244745,9606.ENSP00000326119,9606.ENSP00000353735,9606.ENSP00000360025,9606.ENSP00000362441,9606.ENSP00000368664	SOX4,PMAIP1,TOPORS,GADD45A,ATRX,RGCC
GO:0050863	Regulation of t cell activation	9	329	0.73	0.0043	9606.ENSP00000244745,9606.ENSP00000324890,9606.ENSP00000339992,9606.ENSP00000352833,9606.ENSP00000358490,9606.ENSP00000359612,9606.ENSP00000366109,9606.ENSP00000368632,9606.ENSP00000411355	SOX4,CD28,MYB,PTPN22,CD2,BCL10,ANXA1,GATA3,PTPRC
GO:2001252	Positive regulation of chromosome organization	7	184	0.88	0.0043	9606.ENSP00000282516,9606.ENSP00000339992,9606.ENSP00000341280,9606.ENSP00000356448,9606.ENSP00000362441,9606.ENSP00000368632,9606.ENSP00000417078	NIPBL,MYB,JARID2,TPR,ATRX,GATA3,DHX36
GO:0036499	PERK-mediated unfolded protein response	3	12	1.69	0.0044	9606.ENSP00000324173,9606.ENSP00000409555,9606.ENSP00000448665	HSPA5,HERPUD1,DDIT3
GO:1901564	Organonitrogen compound metabolic process	45	5244	0.23	0.0044	9606.ENSP00000200453,9606.ENSP00000216341,9606.ENSP00000222553,9606.ENSP00000249330,9606.ENSP00000264183,9606.ENSP00000265734,9606.ENSP00000266671,9606.ENSP00000279441,9606.ENSP00000288943,9606.ENSP00000299259,9606.ENSP00000299601,9606.ENSP00000304133,9606.ENSP00000305682,9606.ENSP00000311513,9606.ENSP00000313603,9606.ENSP00000317872,9606.ENSP00000320171,9606.ENSP00000324173,9606.ENSP00000324890,…	PPP1R15A,GZMB,NAMPT,VGF,ARID4B,CDK6,PHLDA1,MMP10,DUSP2,COPS2,LEO1,SCG2,MRPL39,RSF1,ABCF1,RBBP6,PKM,HSPA5,CD28,PMAIP1,TTF1,USP16,JARID2,MAP4K4,PTPN22,TOPORS,TOP1,MT-ATP8,KDM5B,TPR,SLK,BCL10,ANXA1,GATA3,TRIP12,TAOK3,JMJD1C,SETD2,ZFP36L1,SLA,LPIN1,HERPUD1,PTPRC,BCAT1,DDIT3
GO:0002696	Positive regulation of leukocyte activation	9	332	0.73	0.0045	9606.ENSP00000244745,9606.ENSP00000324890,9606.ENSP00000339992,9606.ENSP00000352833,9606.ENSP00000358490,9606.ENSP00000359612,9606.ENSP00000366109,9606.ENSP00000368632,9606.ENSP00000411355	SOX4,CD28,MYB,PTPN22,CD2,BCL10,ANXA1,GATA3,PTPRC
GO:0045944	Positive regulation of transcription by rna polymerase ii	18	1253	0.45	0.0046	9606.ENSP00000222553,9606.ENSP00000239938,9606.ENSP00000244745,9606.ENSP00000264183,9606.ENSP00000282516,9606.ENSP00000299601,9606.ENSP00000311513,9606.ENSP00000324173,9606.ENSP00000324890,9606.ENSP00000334808,9606.ENSP00000339992,9606.ENSP00000360266,9606.ENSP00000362441,9606.ENSP00000368632,9606.ENSP00000368664,9606.ENSP00000397908,9606.ENSP00000417078,9606.ENSP00000448665	NAMPT,EGR1,SOX4,ARID4B,NIPBL,LEO1,RSF1,HSPA5,CD28,USP16,MYB,JUN,ATRX,GATA3,RGCC,LPIN1,DHX36,DDIT3
GO:0014070	Response to organic cyclic compound	15	911	0.51	0.0047	9606.ENSP00000222553,9606.ENSP00000239938,9606.ENSP00000249330,9606.ENSP00000324173,9606.ENSP00000326119,9606.ENSP00000346120,9606.ENSP00000348573,9606.ENSP00000354665,9606.ENSP00000354687,9606.ENSP00000355206,9606.ENSP00000360266,9606.ENSP00000366109,9606.ENSP00000388402,9606.ENSP00000392043,9606.ENSP00000417078	NAMPT,EGR1,VGF,HSPA5,PMAIP1,DDX21,AKAP9,MT-ND6,MT-ND1,MT-ND3,JUN,ANXA1,ZFP36L1,ATP2B1,DHX36
GO:0001889	Liver development	6	129	0.96	0.0048	9606.ENSP00000025008,9606.ENSP00000279873,9606.ENSP00000320171,9606.ENSP00000341280,9606.ENSP00000360266,9606.ENSP00000366109	RB1CC1,ARID5B,PKM,JARID2,JUN,ANXA1
GO:0009888	Tissue development	22	1760	0.39	0.0048	9606.ENSP00000239938,9606.ENSP00000244745,9606.ENSP00000264183,9606.ENSP00000265734,9606.ENSP00000279873,9606.ENSP00000288943,9606.ENSP00000299259,9606.ENSP00000299601,9606.ENSP00000317872,9606.ENSP00000320171,9606.ENSP00000356234,9606.ENSP00000359612,9606.ENSP00000360266,9606.ENSP00000361664,9606.ENSP00000362441,9606.ENSP00000366109,9606.ENSP00000368632,9606.ENSP00000386759,9606.ENSP00000388402,…	EGR1,SOX4,ARID4B,CDK6,ARID5B,DUSP2,COPS2,LEO1,RBBP6,PKM,KDM5B,BCL10,JUN,HIVEP3,ATRX,ANXA1,GATA3,SETD2,ZFP36L1,PTPRC,VIM,CEP290
GO:0045785	Positive regulation of cell adhesion	10	423	0.67	0.005	9606.ENSP00000244745,9606.ENSP00000265734,9606.ENSP00000324890,9606.ENSP00000339992,9606.ENSP00000343658,9606.ENSP00000352833,9606.ENSP00000359612,9606.ENSP00000366109,9606.ENSP00000368632,9606.ENSP00000411355	SOX4,CDK6,CD28,MYB,MAP4K4,PTPN22,BCL10,ANXA1,GATA3,PTPRC
GO:1905898	Positive regulation of response to endoplasmic reticulum stress	4	39	1.31	0.005	9606.ENSP00000200453,9606.ENSP00000326119,9606.ENSP00000409555,9606.ENSP00000448665	PPP1R15A,PMAIP1,HERPUD1,DDIT3
GO:0051094	Positive regulation of developmental process	19	1389	0.43	0.0051	9606.ENSP00000239938,9606.ENSP00000244745,9606.ENSP00000256015,9606.ENSP00000282516,9606.ENSP00000320171,9606.ENSP00000324173,9606.ENSP00000324890,9606.ENSP00000339992,9606.ENSP00000347244,9606.ENSP00000349305,9606.ENSP00000356234,9606.ENSP00000360266,9606.ENSP00000366109,9606.ENSP00000368632,9606.ENSP00000368664,9606.ENSP00000388402,9606.ENSP00000392043,9606.ENSP00000411355,9606.ENSP00000417078	EGR1,SOX4,BTG1,NIPBL,PKM,HSPA5,CD28,MYB,ITSN2,GOLGA4,KDM5B,JUN,ANXA1,GATA3,RGCC,ZFP36L1,ATP2B1,PTPRC,DHX36
GO:0042127	Regulation of cell population proliferation	21	1642	0.4	0.0052	9606.ENSP00000222553,9606.ENSP00000239938,9606.ENSP00000244745,9606.ENSP00000256015,9606.ENSP00000265734,9606.ENSP00000265896,9606.ENSP00000304133,9606.ENSP00000324890,9606.ENSP00000338728,9606.ENSP00000339992,9606.ENSP00000341280,9606.ENSP00000352833,9606.ENSP00000353735,9606.ENSP00000356234,9606.ENSP00000360266,9606.ENSP00000366109,9606.ENSP00000368632,9606.ENSP00000368664,9606.ENSP00000388402,…	NAMPT,EGR1,SOX4,BTG1,CDK6,SQLE,SCG2,CD28,CCDC88A,MYB,JARID2,PTPN22,TOPORS,KDM5B,JUN,ANXA1,GATA3,RGCC,ZFP36L1,SLA,PTPRC
GO:0090304	Nucleic acid metabolic process	25	2178	0.36	0.0052	9606.ENSP00000245838,9606.ENSP00000282516,9606.ENSP00000297151,9606.ENSP00000299259,9606.ENSP00000299601,9606.ENSP00000311513,9606.ENSP00000317872,9606.ENSP00000333920,9606.ENSP00000346120,9606.ENSP00000353735,9606.ENSP00000354522,9606.ENSP00000358616,9606.ENSP00000360025,9606.ENSP00000360266,9606.ENSP00000362441,9606.ENSP00000373696,9606.ENSP00000376317,9606.ENSP00000384302,9606.ENSP00000386433,…	THOC2,NIPBL,SLU7,COPS2,LEO1,RSF1,RBBP6,TTF1,DDX21,TOPORS,TOP1,SMNDC1,GADD45A,JUN,ATRX,TRIP12,TAOK3,WDR43,ZNF638,SETD2,CWC22,ZFP36L1,TAF1D,DHX36,DDIT3
GO:0032502	Developmental process	48	5841	0.21	0.0058	9606.ENSP00000025008,9606.ENSP00000222553,9606.ENSP00000239938,9606.ENSP00000244745,9606.ENSP00000245838,9606.ENSP00000249330,9606.ENSP00000259874,9606.ENSP00000264183,9606.ENSP00000265734,9606.ENSP00000279873,9606.ENSP00000282516,9606.ENSP00000288943,9606.ENSP00000299259,9606.ENSP00000299601,9606.ENSP00000304133,9606.ENSP00000317872,9606.ENSP00000320171,9606.ENSP00000324173,9606.ENSP00000324890,…	RB1CC1,NAMPT,EGR1,SOX4,THOC2,VGF,IER3,ARID4B,CDK6,ARID5B,NIPBL,DUSP2,COPS2,LEO1,SCG2,RBBP6,PKM,HSPA5,CD28,PCM1,CCDC88A,MYB,JARID2,MAP4K4,DDX21,ITSN2,GOLGA4,PTPN22,TOPORS,TOP1,KDM5B,BCL10,JUN,HIVEP3,ATRX,ANXA1,GATA3,SETD2,ZFP36L1,ATP2B1,SLA,LPIN1,PTPRC,DHX36,MANF,VIM,CEP290,DDIT3
GO:0033157	Regulation of intracellular protein transport	8	268	0.77	0.0058	9606.ENSP00000216341,9606.ENSP00000245838,9606.ENSP00000307939,9606.ENSP00000326119,9606.ENSP00000327077,9606.ENSP00000356448,9606.ENSP00000386759,9606.ENSP00000448012	GZMB,THOC2,GCC2,PMAIP1,PCM1,TPR,SETD2,CEP290
GO:1902275	Regulation of chromatin organization	7	198	0.84	0.0059	9606.ENSP00000282516,9606.ENSP00000339992,9606.ENSP00000341280,9606.ENSP00000356448,9606.ENSP00000362441,9606.ENSP00000368632,9606.ENSP00000373696	NIPBL,MYB,JARID2,TPR,ATRX,GATA3,TRIP12
GO:0002376	Immune system process	27	2481	0.33	0.006	9606.ENSP00000216341,9606.ENSP00000222553,9606.ENSP00000239938,9606.ENSP00000244745,9606.ENSP00000245185,9606.ENSP00000265734,9606.ENSP00000304133,9606.ENSP00000320171,9606.ENSP00000324890,9606.ENSP00000326119,9606.ENSP00000341280,9606.ENSP00000346120,9606.ENSP00000352833,9606.ENSP00000358490,9606.ENSP00000359612,9606.ENSP00000360266,9606.ENSP00000366032,9606.ENSP00000366109,9606.ENSP00000368632,…	GZMB,NAMPT,EGR1,SOX4,MT2A,CDK6,SCG2,PKM,CD28,PMAIP1,JARID2,DDX21,PTPN22,CD2,BCL10,JUN,COMMD3,ANXA1,GATA3,RGCC,SETD2,ZFP36L1,HLA-B,PTPRC,DHX36,VIM,CEP290
GO:0070887	Cellular response to chemical stimulus	30	2919	0.31	0.006	9606.ENSP00000222553,9606.ENSP00000239938,9606.ENSP00000244745,9606.ENSP00000245185,9606.ENSP00000279873,9606.ENSP00000304133,9606.ENSP00000320171,9606.ENSP00000324173,9606.ENSP00000326119,9606.ENSP00000339992,9606.ENSP00000341280,9606.ENSP00000348573,9606.ENSP00000352833,9606.ENSP00000355206,9606.ENSP00000356234,9606.ENSP00000356448,9606.ENSP00000359612,9606.ENSP00000360266,9606.ENSP00000362441,…	NAMPT,EGR1,SOX4,MT2A,ARID5B,SCG2,PKM,HSPA5,PMAIP1,MYB,JARID2,AKAP9,PTPN22,MT-ND3,KDM5B,TPR,BCL10,JUN,ATRX,ANXA1,GATA3,RGCC,ZFP36L1,ATP2B1,LPIN1,HLA-B,HERPUD1,DHX36,VIM,DDIT3
GO:0002705	Positive regulation of leukocyte mediated immunity	6	137	0.94	0.0062	9606.ENSP00000324890,9606.ENSP00000346120,9606.ENSP00000368632,9606.ENSP00000399168,9606.ENSP00000411355,9606.ENSP00000417078	CD28,DDX21,GATA3,HLA-B,PTPRC,DHX36
GO:1901701	Cellular response to oxygen-containing compound	16	1055	0.48	0.0062	9606.ENSP00000222553,9606.ENSP00000239938,9606.ENSP00000244745,9606.ENSP00000320171,9606.ENSP00000324173,9606.ENSP00000339992,9606.ENSP00000348573,9606.ENSP00000352833,9606.ENSP00000359612,9606.ENSP00000360266,9606.ENSP00000366109,9606.ENSP00000388402,9606.ENSP00000392043,9606.ENSP00000397908,9606.ENSP00000417078,9606.ENSP00000446007	NAMPT,EGR1,SOX4,PKM,HSPA5,MYB,AKAP9,PTPN22,BCL10,JUN,ANXA1,ZFP36L1,ATP2B1,LPIN1,DHX36,VIM
GO:0006952	Defense response	18	1296	0.44	0.0063	9606.ENSP00000216341,9606.ENSP00000222553,9606.ENSP00000239938,9606.ENSP00000245185,9606.ENSP00000249330,9606.ENSP00000304133,9606.ENSP00000313603,9606.ENSP00000326119,9606.ENSP00000346120,9606.ENSP00000359612,9606.ENSP00000360266,9606.ENSP00000366109,9606.ENSP00000368632,9606.ENSP00000386759,9606.ENSP00000399168,9606.ENSP00000411355,9606.ENSP00000417078,9606.ENSP00000446007	GZMB,NAMPT,EGR1,MT2A,VGF,SCG2,ABCF1,PMAIP1,DDX21,BCL10,JUN,ANXA1,GATA3,SETD2,HLA-B,PTPRC,DHX36,VIM
GO:0002684	Positive regulation of immune system process	15	949	0.49	0.0065	9606.ENSP00000244745,9606.ENSP00000324890,9606.ENSP00000339992,9606.ENSP00000346120,9606.ENSP00000352833,9606.ENSP00000358490,9606.ENSP00000359612,9606.ENSP00000360266,9606.ENSP00000366109,9606.ENSP00000368632,9606.ENSP00000368664,9606.ENSP00000388402,9606.ENSP00000399168,9606.ENSP00000411355,9606.ENSP00000417078	SOX4,CD28,MYB,DDX21,PTPN22,CD2,BCL10,JUN,ANXA1,GATA3,RGCC,ZFP36L1,HLA-B,PTPRC,DHX36
GO:0030154	Cell differentiation	35	3702	0.27	0.0065	9606.ENSP00000239938,9606.ENSP00000244745,9606.ENSP00000245838,9606.ENSP00000264183,9606.ENSP00000265734,9606.ENSP00000279873,9606.ENSP00000282516,9606.ENSP00000299259,9606.ENSP00000299601,9606.ENSP00000324173,9606.ENSP00000324890,9606.ENSP00000327077,9606.ENSP00000338728,9606.ENSP00000339992,9606.ENSP00000341280,9606.ENSP00000343658,9606.ENSP00000346120,9606.ENSP00000347244,9606.ENSP00000349305,…	EGR1,SOX4,THOC2,ARID4B,CDK6,ARID5B,NIPBL,COPS2,LEO1,HSPA5,CD28,PCM1,CCDC88A,MYB,JARID2,MAP4K4,DDX21,ITSN2,GOLGA4,PTPN22,TOPORS,KDM5B,JUN,HIVEP3,ATRX,ANXA1,GATA3,SETD2,ZFP36L1,SLA,PTPRC,DHX36,MANF,VIM,CEP290
GO:0023051	Regulation of signaling	34	3553	0.28	0.0067	9606.ENSP00000025008,9606.ENSP00000200453,9606.ENSP00000216341,9606.ENSP00000239938,9606.ENSP00000244745,9606.ENSP00000249330,9606.ENSP00000259874,9606.ENSP00000288943,9606.ENSP00000302895,9606.ENSP00000304133,9606.ENSP00000324173,9606.ENSP00000324890,9606.ENSP00000326119,9606.ENSP00000338728,9606.ENSP00000339992,9606.ENSP00000343658,9606.ENSP00000346120,9606.ENSP00000348573,9606.ENSP00000352833,…	RB1CC1,PPP1R15A,GZMB,EGR1,SOX4,VGF,IER3,DUSP2,ARAP2,SCG2,HSPA5,CD28,PMAIP1,CCDC88A,MYB,MAP4K4,DDX21,AKAP9,PTPN22,KDM5B,ARHGAP30,BCL10,GADD45A,JUN,ANXA1,GATA3,RGCC,TAOK3,ATP2B1,SLA,HERPUD1,PTPRC,DHX36,DDIT3
GO:0046034	ATP metabolic process	7	204	0.83	0.0067	9606.ENSP00000320171,9606.ENSP00000354665,9606.ENSP00000354687,9606.ENSP00000354813,9606.ENSP00000355046,9606.ENSP00000355206,9606.ENSP00000355265	PKM,MT-ND6,MT-ND1,MT-ND5,MT-ND2,MT-ND3,MT-ATP8
GO:0051249	Regulation of lymphocyte activation	10	445	0.65	0.0069	9606.ENSP00000244745,9606.ENSP00000324890,9606.ENSP00000339992,9606.ENSP00000352833,9606.ENSP00000358490,9606.ENSP00000359612,9606.ENSP00000366109,9606.ENSP00000368632,9606.ENSP00000388402,9606.ENSP00000411355	SOX4,CD28,MYB,PTPN22,CD2,BCL10,ANXA1,GATA3,ZFP36L1,PTPRC
GO:0006338	Chromatin remodeling	7	206	0.83	0.007	9606.ENSP00000311513,9606.ENSP00000339992,9606.ENSP00000341280,9606.ENSP00000354522,9606.ENSP00000356234,9606.ENSP00000362441,9606.ENSP00000368632	RSF1,MYB,JARID2,TOP1,KDM5B,ATRX,GATA3
GO:0007399	Nervous system development	26	2371	0.34	0.007	9606.ENSP00000244745,9606.ENSP00000245838,9606.ENSP00000265734,9606.ENSP00000282516,9606.ENSP00000299259,9606.ENSP00000324173,9606.ENSP00000327077,9606.ENSP00000338728,9606.ENSP00000339992,9606.ENSP00000341280,9606.ENSP00000343658,9606.ENSP00000347244,9606.ENSP00000349305,9606.ENSP00000353735,9606.ENSP00000359612,9606.ENSP00000360266,9606.ENSP00000362441,9606.ENSP00000366109,9606.ENSP00000368632,…	SOX4,THOC2,CDK6,NIPBL,COPS2,HSPA5,PCM1,CCDC88A,MYB,JARID2,MAP4K4,ITSN2,GOLGA4,TOPORS,BCL10,JUN,ATRX,ANXA1,GATA3,SETD2,ZFP36L1,ATP2B1,DHX36,MANF,VIM,CEP290
GO:0051052	Regulation of dna metabolic process	9	360	0.69	0.007	9606.ENSP00000324890,9606.ENSP00000362441,9606.ENSP00000368565,9606.ENSP00000368632,9606.ENSP00000368664,9606.ENSP00000373696,9606.ENSP00000386759,9606.ENSP00000411355,9606.ENSP00000417078	CD28,ATRX,DNAJC2,GATA3,RGCC,TRIP12,SETD2,PTPRC,DHX36
GO:0007005	Mitochondrion organization	10	452	0.64	0.0075	9606.ENSP00000025008,9606.ENSP00000216341,9606.ENSP00000326119,9606.ENSP00000354665,9606.ENSP00000354687,9606.ENSP00000354813,9606.ENSP00000355046,9606.ENSP00000355206,9606.ENSP00000355265,9606.ENSP00000360266	RB1CC1,GZMB,PMAIP1,MT-ND6,MT-ND1,MT-ND5,MT-ND2,MT-ND3,MT-ATP8,JUN
GO:0045582	Positive regulation of t cell differentiation	5	89	1.05	0.0075	9606.ENSP00000244745,9606.ENSP00000339992,9606.ENSP00000366109,9606.ENSP00000368632,9606.ENSP00000411355	SOX4,MYB,ANXA1,GATA3,PTPRC
GO:0046831	Regulation of rna export from nucleus	3	16	1.57	0.0075	9606.ENSP00000245838,9606.ENSP00000356448,9606.ENSP00000386759	THOC2,TPR,SETD2
GO:1901360	Organic cyclic compound metabolic process	31	3118	0.29	0.0075	9606.ENSP00000222553,9606.ENSP00000245838,9606.ENSP00000264183,9606.ENSP00000265896,9606.ENSP00000282516,9606.ENSP00000297151,9606.ENSP00000299259,9606.ENSP00000299601,9606.ENSP00000311513,9606.ENSP00000317872,9606.ENSP00000320171,9606.ENSP00000333920,9606.ENSP00000346120,9606.ENSP00000353735,9606.ENSP00000354522,9606.ENSP00000355265,9606.ENSP00000358616,9606.ENSP00000360025,9606.ENSP00000360266,…	NAMPT,THOC2,ARID4B,SQLE,NIPBL,SLU7,COPS2,LEO1,RSF1,RBBP6,PKM,TTF1,DDX21,TOPORS,TOP1,MT-ATP8,SMNDC1,GADD45A,JUN,ATRX,GATA3,TRIP12,TAOK3,WDR43,ZNF638,SETD2,CWC22,ZFP36L1,TAF1D,DHX36,DDIT3
GO:0048856	Anatomical structure development	45	5402	0.22	0.0077	9606.ENSP00000025008,9606.ENSP00000239938,9606.ENSP00000244745,9606.ENSP00000245838,9606.ENSP00000249330,9606.ENSP00000259874,9606.ENSP00000264183,9606.ENSP00000265734,9606.ENSP00000279873,9606.ENSP00000282516,9606.ENSP00000288943,9606.ENSP00000299259,9606.ENSP00000299601,9606.ENSP00000304133,9606.ENSP00000317872,9606.ENSP00000320171,9606.ENSP00000324173,9606.ENSP00000324890,9606.ENSP00000327077,…	RB1CC1,EGR1,SOX4,THOC2,VGF,IER3,ARID4B,CDK6,ARID5B,NIPBL,DUSP2,COPS2,LEO1,SCG2,RBBP6,PKM,HSPA5,CD28,PCM1,CCDC88A,MYB,JARID2,MAP4K4,ITSN2,GOLGA4,PTPN22,TOPORS,TOP1,KDM5B,BCL10,JUN,HIVEP3,ATRX,ANXA1,GATA3,SETD2,ZFP36L1,ATP2B1,LPIN1,PTPRC,DHX36,MANF,VIM,CEP290,DDIT3
GO:0031396	Regulation of protein ubiquitination	7	212	0.81	0.0078	9606.ENSP00000244745,9606.ENSP00000324173,9606.ENSP00000352833,9606.ENSP00000353735,9606.ENSP00000359612,9606.ENSP00000373696,9606.ENSP00000409555	SOX4,HSPA5,PTPN22,TOPORS,BCL10,TRIP12,HERPUD1
GO:0051128	Regulation of cellular component organization	26	2402	0.33	0.0081	9606.ENSP00000200453,9606.ENSP00000216341,9606.ENSP00000245838,9606.ENSP00000256015,9606.ENSP00000282516,9606.ENSP00000324173,9606.ENSP00000324890,9606.ENSP00000326119,9606.ENSP00000338728,9606.ENSP00000339992,9606.ENSP00000341280,9606.ENSP00000343658,9606.ENSP00000347244,9606.ENSP00000348573,9606.ENSP00000349305,9606.ENSP00000356448,9606.ENSP00000356989,9606.ENSP00000358770,9606.ENSP00000362441,…	PPP1R15A,GZMB,THOC2,BTG1,NIPBL,HSPA5,CD28,PMAIP1,CCDC88A,MYB,JARID2,MAP4K4,ITSN2,AKAP9,GOLGA4,TPR,PFDN2,SLK,ATRX,CNTRL,ANXA1,GATA3,RGCC,TRIP12,DHX36,VIM
GO:0044770	Cell cycle phase transition	8	289	0.74	0.0082	9606.ENSP00000265734,9606.ENSP00000266671,9606.ENSP00000327077,9606.ENSP00000348573,9606.ENSP00000362962,9606.ENSP00000411355,9606.ENSP00000443459,9606.ENSP00000448012	CDK6,PHLDA1,PCM1,AKAP9,CNTRL,PTPRC,BCAT1,CEP290
GO:0065009	Regulation of molecular function	42	4913	0.23	0.0082	9606.ENSP00000200453,9606.ENSP00000222553,9606.ENSP00000239938,9606.ENSP00000244745,9606.ENSP00000249330,9606.ENSP00000256015,9606.ENSP00000279873,9606.ENSP00000282516,9606.ENSP00000288943,9606.ENSP00000299259,9606.ENSP00000302895,9606.ENSP00000304133,9606.ENSP00000311513,9606.ENSP00000323148,9606.ENSP00000326119,9606.ENSP00000334808,9606.ENSP00000338728,9606.ENSP00000339992,9606.ENSP00000341280,…	PPP1R15A,NAMPT,EGR1,SOX4,VGF,BTG1,ARID5B,NIPBL,DUSP2,COPS2,ARAP2,SCG2,RSF1,ZKSCAN1,PMAIP1,USP16,CCDC88A,MYB,JARID2,MAP4K4,ITSN2,AKAP9,PTPN22,TOPORS,KDM5B,ARHGAP30,SLK,BCL10,GADD45A,JUN,ANXA1,GATA3,RGCC,LRRFIP1,TAOK3,WDR43,ZFP36L1,LPIN1,HERPUD1,PTPRC,MANF,DDIT3
GO:0010243	Response to organonitrogen compound	15	987	0.48	0.0089	9606.ENSP00000222553,9606.ENSP00000239938,9606.ENSP00000249330,9606.ENSP00000320171,9606.ENSP00000324173,9606.ENSP00000348573,9606.ENSP00000352833,9606.ENSP00000354665,9606.ENSP00000354813,9606.ENSP00000360266,9606.ENSP00000366109,9606.ENSP00000388402,9606.ENSP00000397908,9606.ENSP00000409555,9606.ENSP00000446007	NAMPT,EGR1,VGF,PKM,HSPA5,AKAP9,PTPN22,MT-ND6,MT-ND5,JUN,ANXA1,ZFP36L1,LPIN1,HERPUD1,VIM
GO:0031056	Regulation of histone modification	6	151	0.9	0.009	9606.ENSP00000282516,9606.ENSP00000339992,9606.ENSP00000341280,9606.ENSP00000362441,9606.ENSP00000368632,9606.ENSP00000373696	NIPBL,MYB,JARID2,ATRX,GATA3,TRIP12
GO:0090068	Positive regulation of cell cycle process	8	294	0.73	0.009	9606.ENSP00000244745,9606.ENSP00000282516,9606.ENSP00000324890,9606.ENSP00000356448,9606.ENSP00000360025,9606.ENSP00000362441,9606.ENSP00000366109,9606.ENSP00000368664	SOX4,NIPBL,CD28,TPR,GADD45A,ATRX,ANXA1,RGCC
GO:1901991	Negative regulation of mitotic cell cycle phase transition	7	219	0.8	0.0091	9606.ENSP00000244745,9606.ENSP00000265734,9606.ENSP00000356448,9606.ENSP00000360025,9606.ENSP00000368664,9606.ENSP00000376317,9606.ENSP00000388402	SOX4,CDK6,TPR,GADD45A,RGCC,TAOK3,ZFP36L1
GO:0032879	Regulation of localization	28	2740	0.31	0.0105	9606.ENSP00000216341,9606.ENSP00000244745,9606.ENSP00000245838,9606.ENSP00000265734,9606.ENSP00000282516,9606.ENSP00000307939,9606.ENSP00000324173,9606.ENSP00000326119,9606.ENSP00000327077,9606.ENSP00000338728,9606.ENSP00000339992,9606.ENSP00000343658,9606.ENSP00000348573,9606.ENSP00000356234,9606.ENSP00000356448,9606.ENSP00000358770,9606.ENSP00000360025,9606.ENSP00000360266,9606.ENSP00000366109,…	GZMB,SOX4,THOC2,CDK6,NIPBL,GCC2,HSPA5,PMAIP1,PCM1,CCDC88A,MYB,MAP4K4,AKAP9,KDM5B,TPR,SLK,GADD45A,JUN,ANXA1,GATA3,RGCC,SETD2,ZFP36L1,ATP2B1,PTPRC,DHX36,CEP290,DDIT3
GO:0051591	Response to camp	5	98	1	0.0106	9606.ENSP00000249330,9606.ENSP00000324173,9606.ENSP00000348573,9606.ENSP00000360266,9606.ENSP00000388402	VGF,HSPA5,AKAP9,JUN,ZFP36L1
GO:0000122	Negative regulation of transcription by rna polymerase ii	14	895	0.49	0.0109	9606.ENSP00000239938,9606.ENSP00000265734,9606.ENSP00000279873,9606.ENSP00000282516,9606.ENSP00000299259,9606.ENSP00000339992,9606.ENSP00000341280,9606.ENSP00000356448,9606.ENSP00000360025,9606.ENSP00000360266,9606.ENSP00000362441,9606.ENSP00000368632,9606.ENSP00000375857,9606.ENSP00000448665	EGR1,CDK6,ARID5B,NIPBL,COPS2,MYB,JARID2,TPR,GADD45A,JUN,ATRX,GATA3,LRRFIP1,DDIT3
GO:0045061	Thymic t cell selection	3	19	1.49	0.0109	9606.ENSP00000324890,9606.ENSP00000368632,9606.ENSP00000411355	CD28,GATA3,PTPRC
GO:0010646	Regulation of cell communication	33	3514	0.27	0.0111	9606.ENSP00000025008,9606.ENSP00000200453,9606.ENSP00000216341,9606.ENSP00000239938,9606.ENSP00000244745,9606.ENSP00000249330,9606.ENSP00000259874,9606.ENSP00000288943,9606.ENSP00000302895,9606.ENSP00000304133,9606.ENSP00000324173,9606.ENSP00000324890,9606.ENSP00000326119,9606.ENSP00000338728,9606.ENSP00000339992,9606.ENSP00000343658,9606.ENSP00000346120,9606.ENSP00000348573,9606.ENSP00000352833,…	RB1CC1,PPP1R15A,GZMB,EGR1,SOX4,VGF,IER3,DUSP2,ARAP2,SCG2,HSPA5,CD28,PMAIP1,CCDC88A,MYB,MAP4K4,DDX21,AKAP9,PTPN22,KDM5B,ARHGAP30,BCL10,GADD45A,JUN,ANXA1,GATA3,RGCC,TAOK3,SLA,HERPUD1,PTPRC,DHX36,DDIT3
GO:0044419	Interspecies interaction between organisms	22	1899	0.36	0.0111	9606.ENSP00000216341,9606.ENSP00000239938,9606.ENSP00000245185,9606.ENSP00000245838,9606.ENSP00000249330,9606.ENSP00000265734,9606.ENSP00000324890,9606.ENSP00000326119,9606.ENSP00000346120,9606.ENSP00000347244,9606.ENSP00000352833,9606.ENSP00000354522,9606.ENSP00000356448,9606.ENSP00000359612,9606.ENSP00000360266,9606.ENSP00000366109,9606.ENSP00000368632,9606.ENSP00000386759,9606.ENSP00000399168,…	GZMB,EGR1,MT2A,THOC2,VGF,CDK6,CD28,PMAIP1,DDX21,ITSN2,PTPN22,TOP1,TPR,BCL10,JUN,ANXA1,GATA3,SETD2,HLA-B,PTPRC,DHX36,VIM
GO:0009991	Response to extracellular stimulus	10	483	0.61	0.0113	9606.ENSP00000222553,9606.ENSP00000249330,9606.ENSP00000320171,9606.ENSP00000324173,9606.ENSP00000326119,9606.ENSP00000359612,9606.ENSP00000360266,9606.ENSP00000392043,9606.ENSP00000411355,9606.ENSP00000448665	NAMPT,VGF,PKM,HSPA5,PMAIP1,BCL10,JUN,ATP2B1,PTPRC,DDIT3
GO:0098542	Defense response to other organism	14	900	0.49	0.0113	9606.ENSP00000216341,9606.ENSP00000239938,9606.ENSP00000245185,9606.ENSP00000249330,9606.ENSP00000326119,9606.ENSP00000346120,9606.ENSP00000359612,9606.ENSP00000366109,9606.ENSP00000368632,9606.ENSP00000386759,9606.ENSP00000399168,9606.ENSP00000411355,9606.ENSP00000417078,9606.ENSP00000446007	GZMB,EGR1,MT2A,VGF,PMAIP1,DDX21,BCL10,ANXA1,GATA3,SETD2,HLA-B,PTPRC,DHX36,VIM
GO:0051707	Response to other organism	17	1256	0.43	0.0115	9606.ENSP00000216341,9606.ENSP00000239938,9606.ENSP00000245185,9606.ENSP00000249330,9606.ENSP00000265734,9606.ENSP00000326119,9606.ENSP00000346120,9606.ENSP00000352833,9606.ENSP00000359612,9606.ENSP00000360266,9606.ENSP00000366109,9606.ENSP00000368632,9606.ENSP00000386759,9606.ENSP00000399168,9606.ENSP00000411355,9606.ENSP00000417078,9606.ENSP00000446007	GZMB,EGR1,MT2A,VGF,CDK6,PMAIP1,DDX21,PTPN22,BCL10,JUN,ANXA1,GATA3,SETD2,HLA-B,PTPRC,DHX36,VIM
GO:0002824	Positive regulation of adaptive immune response based on somatic recombination of immune receptors built from immunoglobulin superfamily domains	5	101	0.99	0.0116	9606.ENSP00000324890,9606.ENSP00000366109,9606.ENSP00000368632,9606.ENSP00000399168,9606.ENSP00000411355	CD28,ANXA1,GATA3,HLA-B,PTPRC
GO:0006464	Cellular protein modification process	30	3063	0.29	0.0116	9606.ENSP00000200453,9606.ENSP00000249330,9606.ENSP00000264183,9606.ENSP00000265734,9606.ENSP00000288943,9606.ENSP00000299259,9606.ENSP00000299601,9606.ENSP00000304133,9606.ENSP00000311513,9606.ENSP00000317872,9606.ENSP00000334808,9606.ENSP00000341280,9606.ENSP00000343658,9606.ENSP00000352833,9606.ENSP00000353735,9606.ENSP00000354522,9606.ENSP00000356234,9606.ENSP00000356448,9606.ENSP00000358770,…	PPP1R15A,VGF,ARID4B,CDK6,DUSP2,COPS2,LEO1,SCG2,RSF1,RBBP6,USP16,JARID2,MAP4K4,PTPN22,TOPORS,TOP1,KDM5B,TPR,SLK,BCL10,ANXA1,GATA3,TRIP12,TAOK3,JMJD1C,SETD2,ZFP36L1,SLA,HERPUD1,PTPRC
GO:0009059	Macromolecule biosynthetic process	20	1643	0.38	0.0116	9606.ENSP00000266671,9606.ENSP00000299259,9606.ENSP00000299601,9606.ENSP00000305682,9606.ENSP00000311513,9606.ENSP00000313603,9606.ENSP00000317872,9606.ENSP00000324890,9606.ENSP00000333920,9606.ENSP00000338728,9606.ENSP00000346120,9606.ENSP00000353735,9606.ENSP00000354522,9606.ENSP00000360266,9606.ENSP00000362441,9606.ENSP00000368565,9606.ENSP00000386759,9606.ENSP00000410409,9606.ENSP00000411355,…	PHLDA1,COPS2,LEO1,MRPL39,RSF1,ABCF1,RBBP6,CD28,TTF1,CCDC88A,DDX21,TOPORS,TOP1,JUN,ATRX,DNAJC2,SETD2,TAF1D,PTPRC,DDIT3
GO:0071496	Cellular response to external stimulus	8	309	0.71	0.0116	9606.ENSP00000222553,9606.ENSP00000324173,9606.ENSP00000326119,9606.ENSP00000359612,9606.ENSP00000360025,9606.ENSP00000360266,9606.ENSP00000392043,9606.ENSP00000411355	NAMPT,HSPA5,PMAIP1,BCL10,GADD45A,JUN,ATP2B1,PTPRC
GO:0045655	Regulation of monocyte differentiation	3	20	1.47	0.0117	9606.ENSP00000265734,9606.ENSP00000360266,9606.ENSP00000388402	CDK6,JUN,ZFP36L1
GO:0061081	Positive regulation of myeloid leukocyte cytokine production involved in immune response	3	20	1.47	0.0117	9606.ENSP00000346120,9606.ENSP00000359612,9606.ENSP00000417078	DDX21,BCL10,DHX36
GO:0060341	Regulation of cellular localization	15	1027	0.46	0.0122	9606.ENSP00000216341,9606.ENSP00000245838,9606.ENSP00000282516,9606.ENSP00000307939,9606.ENSP00000326119,9606.ENSP00000327077,9606.ENSP00000338728,9606.ENSP00000348573,9606.ENSP00000356448,9606.ENSP00000386759,9606.ENSP00000388402,9606.ENSP00000411355,9606.ENSP00000417078,9606.ENSP00000448012,9606.ENSP00000448665	GZMB,THOC2,NIPBL,GCC2,PMAIP1,PCM1,CCDC88A,AKAP9,TPR,SETD2,ZFP36L1,PTPRC,DHX36,CEP290,DDIT3
GO:0071214	Cellular response to abiotic stimulus	8	313	0.7	0.0122	9606.ENSP00000222553,9606.ENSP00000239938,9606.ENSP00000282516,9606.ENSP00000324173,9606.ENSP00000359612,9606.ENSP00000360025,9606.ENSP00000388402,9606.ENSP00000417078	NAMPT,EGR1,NIPBL,HSPA5,BCL10,GADD45A,ZFP36L1,DHX36
GO:0022008	Neurogenesis	20	1657	0.38	0.0125	9606.ENSP00000244745,9606.ENSP00000245838,9606.ENSP00000265734,9606.ENSP00000282516,9606.ENSP00000299259,9606.ENSP00000324173,9606.ENSP00000327077,9606.ENSP00000338728,9606.ENSP00000339992,9606.ENSP00000343658,9606.ENSP00000347244,9606.ENSP00000349305,9606.ENSP00000353735,9606.ENSP00000360266,9606.ENSP00000366109,9606.ENSP00000368632,9606.ENSP00000417078,9606.ENSP00000432799,9606.ENSP00000446007,…	SOX4,THOC2,CDK6,NIPBL,COPS2,HSPA5,PCM1,CCDC88A,MYB,MAP4K4,ITSN2,GOLGA4,TOPORS,JUN,ANXA1,GATA3,DHX36,MANF,VIM,CEP290
GO:0045934	Negative regulation of nucleobase-containing compound metabolic process	19	1528	0.39	0.0126	9606.ENSP00000239938,9606.ENSP00000265734,9606.ENSP00000279873,9606.ENSP00000282516,9606.ENSP00000299259,9606.ENSP00000311513,9606.ENSP00000339992,9606.ENSP00000341280,9606.ENSP00000356234,9606.ENSP00000356448,9606.ENSP00000360025,9606.ENSP00000360266,9606.ENSP00000362441,9606.ENSP00000368565,9606.ENSP00000368632,9606.ENSP00000373696,9606.ENSP00000375857,9606.ENSP00000417078,9606.ENSP00000448665	EGR1,CDK6,ARID5B,NIPBL,COPS2,RSF1,MYB,JARID2,KDM5B,TPR,GADD45A,JUN,ATRX,DNAJC2,GATA3,TRIP12,LRRFIP1,DHX36,DDIT3
GO:0046641	Positive regulation of alpha-beta t cell proliferation	3	21	1.45	0.0127	9606.ENSP00000324890,9606.ENSP00000352833,9606.ENSP00000411355	CD28,PTPN22,PTPRC
GO:0060065	Uterus development	3	21	1.45	0.0127	9606.ENSP00000282516,9606.ENSP00000356234,9606.ENSP00000368632	NIPBL,KDM5B,GATA3
GO:0032663	Regulation of interleukin-2 production	4	56	1.15	0.0129	9606.ENSP00000324890,9606.ENSP00000366109,9606.ENSP00000368632,9606.ENSP00000411355	CD28,ANXA1,GATA3,PTPRC
GO:0006091	Generation of precursor metabolites and energy	9	405	0.64	0.0131	9606.ENSP00000025008,9606.ENSP00000249330,9606.ENSP00000320171,9606.ENSP00000354665,9606.ENSP00000354687,9606.ENSP00000354813,9606.ENSP00000355046,9606.ENSP00000355206,9606.ENSP00000355265	RB1CC1,VGF,PKM,MT-ND6,MT-ND1,MT-ND5,MT-ND2,MT-ND3,MT-ATP8
GO:1904582	Positive regulation of intracellular mrna localization	2	3	2.12	0.0133	9606.ENSP00000388402,9606.ENSP00000417078	ZFP36L1,DHX36
GO:0032269	Negative regulation of cellular protein metabolic process	15	1043	0.45	0.0136	9606.ENSP00000200453,9606.ENSP00000216341,9606.ENSP00000244745,9606.ENSP00000288943,9606.ENSP00000341280,9606.ENSP00000352833,9606.ENSP00000356448,9606.ENSP00000360025,9606.ENSP00000360266,9606.ENSP00000373696,9606.ENSP00000376317,9606.ENSP00000388402,9606.ENSP00000409555,9606.ENSP00000411355,9606.ENSP00000417078	PPP1R15A,GZMB,SOX4,DUSP2,JARID2,PTPN22,TPR,GADD45A,JUN,TRIP12,TAOK3,ZFP36L1,HERPUD1,PTPRC,DHX36
GO:0071310	Cellular response to organic substance	25	2369	0.32	0.0137	9606.ENSP00000222553,9606.ENSP00000239938,9606.ENSP00000244745,9606.ENSP00000245185,9606.ENSP00000279873,9606.ENSP00000320171,9606.ENSP00000324173,9606.ENSP00000339992,9606.ENSP00000341280,9606.ENSP00000348573,9606.ENSP00000352833,9606.ENSP00000355206,9606.ENSP00000356234,9606.ENSP00000356448,9606.ENSP00000359612,9606.ENSP00000360266,9606.ENSP00000366109,9606.ENSP00000368632,9606.ENSP00000388402,…	NAMPT,EGR1,SOX4,MT2A,ARID5B,PKM,HSPA5,MYB,JARID2,AKAP9,PTPN22,MT-ND3,KDM5B,TPR,BCL10,JUN,ANXA1,GATA3,ZFP36L1,ATP2B1,LPIN1,HLA-B,HERPUD1,VIM,DDIT3
GO:0071478	Cellular response to radiation	6	170	0.84	0.0139	9606.ENSP00000222553,9606.ENSP00000239938,9606.ENSP00000282516,9606.ENSP00000324173,9606.ENSP00000360025,9606.ENSP00000417078	NAMPT,EGR1,NIPBL,HSPA5,GADD45A,DHX36
GO:0010332	Response to gamma radiation	4	58	1.13	0.0141	9606.ENSP00000239938,9606.ENSP00000324173,9606.ENSP00000368632,9606.ENSP00000411355	EGR1,HSPA5,GATA3,PTPRC
GO:0030155	Regulation of cell adhesion	12	712	0.52	0.0144	9606.ENSP00000244745,9606.ENSP00000265734,9606.ENSP00000324890,9606.ENSP00000339992,9606.ENSP00000343658,9606.ENSP00000352833,9606.ENSP00000358770,9606.ENSP00000359612,9606.ENSP00000366109,9606.ENSP00000368632,9606.ENSP00000368664,9606.ENSP00000411355	SOX4,CDK6,CD28,MYB,MAP4K4,PTPN22,SLK,BCL10,ANXA1,GATA3,RGCC,PTPRC
GO:0043412	Macromolecule modification	31	3277	0.27	0.0144	9606.ENSP00000200453,9606.ENSP00000249330,9606.ENSP00000264183,9606.ENSP00000265734,9606.ENSP00000288943,9606.ENSP00000299259,9606.ENSP00000299601,9606.ENSP00000304133,9606.ENSP00000311513,9606.ENSP00000317872,9606.ENSP00000334808,9606.ENSP00000341280,9606.ENSP00000343658,9606.ENSP00000352833,9606.ENSP00000353735,9606.ENSP00000354522,9606.ENSP00000356234,9606.ENSP00000356448,9606.ENSP00000358770,…	PPP1R15A,VGF,ARID4B,CDK6,DUSP2,COPS2,LEO1,SCG2,RSF1,RBBP6,USP16,JARID2,MAP4K4,PTPN22,TOPORS,TOP1,KDM5B,TPR,SLK,BCL10,ATRX,ANXA1,GATA3,TRIP12,TAOK3,JMJD1C,SETD2,ZFP36L1,SLA,HERPUD1,PTPRC
GO:0048699	Generation of neurons	19	1551	0.38	0.0144	9606.ENSP00000244745,9606.ENSP00000245838,9606.ENSP00000265734,9606.ENSP00000282516,9606.ENSP00000299259,9606.ENSP00000324173,9606.ENSP00000327077,9606.ENSP00000338728,9606.ENSP00000339992,9606.ENSP00000343658,9606.ENSP00000347244,9606.ENSP00000349305,9606.ENSP00000353735,9606.ENSP00000360266,9606.ENSP00000368632,9606.ENSP00000417078,9606.ENSP00000432799,9606.ENSP00000446007,9606.ENSP00000448012	SOX4,THOC2,CDK6,NIPBL,COPS2,HSPA5,PCM1,CCDC88A,MYB,MAP4K4,ITSN2,GOLGA4,TOPORS,JUN,GATA3,DHX36,MANF,VIM,CEP290
GO:0050778	Positive regulation of immune response	11	607	0.55	0.0144	9606.ENSP00000324890,9606.ENSP00000339992,9606.ENSP00000346120,9606.ENSP00000352833,9606.ENSP00000359612,9606.ENSP00000366109,9606.ENSP00000368632,9606.ENSP00000368664,9606.ENSP00000399168,9606.ENSP00000411355,9606.ENSP00000417078	CD28,MYB,DDX21,PTPN22,BCL10,ANXA1,GATA3,RGCC,HLA-B,PTPRC,DHX36
GO:1905269	Positive regulation of chromatin organization	5	109	0.96	0.0144	9606.ENSP00000282516,9606.ENSP00000339992,9606.ENSP00000341280,9606.ENSP00000356448,9606.ENSP00000368632	NIPBL,MYB,JARID2,TPR,GATA3
GO:0034641	Cellular nitrogen compound metabolic process	31	3282	0.27	0.0145	9606.ENSP00000222553,9606.ENSP00000245838,9606.ENSP00000264183,9606.ENSP00000282516,9606.ENSP00000297151,9606.ENSP00000299259,9606.ENSP00000299601,9606.ENSP00000305682,9606.ENSP00000311513,9606.ENSP00000313603,9606.ENSP00000317872,9606.ENSP00000320171,9606.ENSP00000333920,9606.ENSP00000346120,9606.ENSP00000353735,9606.ENSP00000354522,9606.ENSP00000355265,9606.ENSP00000358616,9606.ENSP00000360025,…	NAMPT,THOC2,ARID4B,NIPBL,SLU7,COPS2,LEO1,MRPL39,RSF1,ABCF1,RBBP6,PKM,TTF1,DDX21,TOPORS,TOP1,MT-ATP8,SMNDC1,GADD45A,JUN,ATRX,TRIP12,TAOK3,WDR43,ZNF638,SETD2,CWC22,ZFP36L1,TAF1D,DHX36,DDIT3
GO:0002720	Positive regulation of cytokine production involved in immune response	4	59	1.13	0.0146	9606.ENSP00000346120,9606.ENSP00000359612,9606.ENSP00000368632,9606.ENSP00000417078	DDX21,BCL10,GATA3,DHX36
GO:0071385	Cellular response to glucocorticoid stimulus	4	59	1.13	0.0146	9606.ENSP00000355206,9606.ENSP00000366109,9606.ENSP00000388402,9606.ENSP00000392043	MT-ND3,ANXA1,ZFP36L1,ATP2B1
GO:0010948	Negative regulation of cell cycle process	8	328	0.68	0.015	9606.ENSP00000244745,9606.ENSP00000265734,9606.ENSP00000356448,9606.ENSP00000360025,9606.ENSP00000362441,9606.ENSP00000368664,9606.ENSP00000376317,9606.ENSP00000388402	SOX4,CDK6,TPR,GADD45A,ATRX,RGCC,TAOK3,ZFP36L1
GO:0006275	Regulation of dna replication	5	111	0.95	0.0151	9606.ENSP00000317872,9606.ENSP00000333920,9606.ENSP00000338728,9606.ENSP00000360266,9606.ENSP00000362441	RBBP6,TTF1,CCDC88A,JUN,ATRX
GO:0033043	Regulation of organelle organization	17	1306	0.41	0.0153	9606.ENSP00000216341,9606.ENSP00000282516,9606.ENSP00000324890,9606.ENSP00000326119,9606.ENSP00000338728,9606.ENSP00000339992,9606.ENSP00000341280,9606.ENSP00000348573,9606.ENSP00000356448,9606.ENSP00000356989,9606.ENSP00000362441,9606.ENSP00000362962,9606.ENSP00000366109,9606.ENSP00000368632,9606.ENSP00000368664,9606.ENSP00000373696,9606.ENSP00000417078	GZMB,NIPBL,CD28,PMAIP1,CCDC88A,MYB,JARID2,AKAP9,TPR,PFDN2,ATRX,CNTRL,ANXA1,GATA3,RGCC,TRIP12,DHX36
GO:0048584	Positive regulation of response to stimulus	24	2257	0.32	0.016	9606.ENSP00000025008,9606.ENSP00000200453,9606.ENSP00000216341,9606.ENSP00000244745,9606.ENSP00000304133,9606.ENSP00000324890,9606.ENSP00000326119,9606.ENSP00000338728,9606.ENSP00000339992,9606.ENSP00000343658,9606.ENSP00000346120,9606.ENSP00000352833,9606.ENSP00000359612,9606.ENSP00000360025,9606.ENSP00000360266,9606.ENSP00000366109,9606.ENSP00000368632,9606.ENSP00000368664,9606.ENSP00000376317,…	RB1CC1,PPP1R15A,GZMB,SOX4,SCG2,CD28,PMAIP1,CCDC88A,MYB,MAP4K4,DDX21,PTPN22,BCL10,GADD45A,JUN,ANXA1,GATA3,RGCC,TAOK3,HLA-B,HERPUD1,PTPRC,DHX36,DDIT3
GO:0048534	Hematopoietic or lymphoid organ development	11	619	0.55	0.0163	9606.ENSP00000239938,9606.ENSP00000244745,9606.ENSP00000265734,9606.ENSP00000324890,9606.ENSP00000341280,9606.ENSP00000352833,9606.ENSP00000360266,9606.ENSP00000366109,9606.ENSP00000368632,9606.ENSP00000388402,9606.ENSP00000411355	EGR1,SOX4,CDK6,CD28,JARID2,PTPN22,JUN,ANXA1,GATA3,ZFP36L1,PTPRC
GO:0044093	Positive regulation of molecular function	21	1842	0.35	0.0164	9606.ENSP00000200453,9606.ENSP00000239938,9606.ENSP00000279873,9606.ENSP00000282516,9606.ENSP00000302895,9606.ENSP00000326119,9606.ENSP00000338728,9606.ENSP00000343658,9606.ENSP00000348573,9606.ENSP00000353735,9606.ENSP00000356992,9606.ENSP00000358770,9606.ENSP00000359612,9606.ENSP00000360025,9606.ENSP00000360266,9606.ENSP00000368632,9606.ENSP00000368664,9606.ENSP00000375857,9606.ENSP00000376317,…	PPP1R15A,EGR1,ARID5B,NIPBL,ARAP2,PMAIP1,CCDC88A,MAP4K4,AKAP9,TOPORS,ARHGAP30,SLK,BCL10,GADD45A,JUN,GATA3,RGCC,LRRFIP1,TAOK3,PTPRC,DDIT3
GO:0051570	Regulation of histone h3-k9 methylation	3	24	1.39	0.0164	9606.ENSP00000339992,9606.ENSP00000341280,9606.ENSP00000362441	MYB,JARID2,ATRX
GO:0022407	Regulation of cell-cell adhesion	9	424	0.62	0.0165	9606.ENSP00000244745,9606.ENSP00000324890,9606.ENSP00000339992,9606.ENSP00000352833,9606.ENSP00000359612,9606.ENSP00000366109,9606.ENSP00000368632,9606.ENSP00000368664,9606.ENSP00000411355	SOX4,CD28,MYB,PTPN22,BCL10,ANXA1,GATA3,RGCC,PTPRC
GO:0016070	RNA metabolic process	19	1584	0.37	0.0175	9606.ENSP00000245838,9606.ENSP00000297151,9606.ENSP00000299259,9606.ENSP00000299601,9606.ENSP00000311513,9606.ENSP00000317872,9606.ENSP00000333920,9606.ENSP00000346120,9606.ENSP00000353735,9606.ENSP00000358616,9606.ENSP00000360266,9606.ENSP00000384302,9606.ENSP00000386433,9606.ENSP00000386759,9606.ENSP00000387006,9606.ENSP00000388402,9606.ENSP00000410409,9606.ENSP00000417078,9606.ENSP00000448665	THOC2,SLU7,COPS2,LEO1,RSF1,RBBP6,TTF1,DDX21,TOPORS,SMNDC1,JUN,WDR43,ZNF638,SETD2,CWC22,ZFP36L1,TAF1D,DHX36,DDIT3
GO:0034721	Histone h3-k4 demethylation, trimethyl-h3-k4-specific	2	4	1.99	0.018	9606.ENSP00000341280,9606.ENSP00000356234	JARID2,KDM5B
GO:0007548	Sex differentiation	7	259	0.73	0.019	9606.ENSP00000249330,9606.ENSP00000264183,9606.ENSP00000279873,9606.ENSP00000282516,9606.ENSP00000324173,9606.ENSP00000362441,9606.ENSP00000368632	VGF,ARID4B,ARID5B,NIPBL,HSPA5,ATRX,GATA3
GO:1901576	Organic substance biosynthetic process	27	2734	0.29	0.0194	9606.ENSP00000222553,9606.ENSP00000265896,9606.ENSP00000266671,9606.ENSP00000299259,9606.ENSP00000299601,9606.ENSP00000305682,9606.ENSP00000311513,9606.ENSP00000313603,9606.ENSP00000317872,9606.ENSP00000320171,9606.ENSP00000324890,9606.ENSP00000333920,9606.ENSP00000338728,9606.ENSP00000346120,9606.ENSP00000353735,9606.ENSP00000354522,9606.ENSP00000355265,9606.ENSP00000360266,9606.ENSP00000362441,…	NAMPT,SQLE,PHLDA1,COPS2,LEO1,MRPL39,RSF1,ABCF1,RBBP6,PKM,CD28,TTF1,CCDC88A,DDX21,TOPORS,TOP1,MT-ATP8,JUN,ATRX,DNAJC2,GATA3,SETD2,LPIN1,TAF1D,PTPRC,BCAT1,DDIT3
GO:0032727	Positive regulation of interferon-alpha production	3	26	1.36	0.0196	9606.ENSP00000352833,9606.ENSP00000386759,9606.ENSP00000417078	PTPN22,SETD2,DHX36
GO:0032967	Positive regulation of collagen biosynthetic process	3	26	1.36	0.0196	9606.ENSP00000339992,9606.ENSP00000368664,9606.ENSP00000446007	MYB,RGCC,VIM
GO:0042542	Response to hydrogen peroxide	5	119	0.92	0.0196	9606.ENSP00000339992,9606.ENSP00000354665,9606.ENSP00000354813,9606.ENSP00000360266,9606.ENSP00000366109	MYB,MT-ND6,MT-ND5,JUN,ANXA1
GO:0048513	Animal organ development	30	3197	0.27	0.0196	9606.ENSP00000025008,9606.ENSP00000239938,9606.ENSP00000244745,9606.ENSP00000249330,9606.ENSP00000264183,9606.ENSP00000265734,9606.ENSP00000279873,9606.ENSP00000282516,9606.ENSP00000299259,9606.ENSP00000317872,9606.ENSP00000320171,9606.ENSP00000324173,9606.ENSP00000324890,9606.ENSP00000327077,9606.ENSP00000341280,9606.ENSP00000352833,9606.ENSP00000353735,9606.ENSP00000356234,9606.ENSP00000360266,…	RB1CC1,EGR1,SOX4,VGF,ARID4B,CDK6,ARID5B,NIPBL,COPS2,RBBP6,PKM,HSPA5,CD28,PCM1,JARID2,PTPN22,TOPORS,KDM5B,JUN,HIVEP3,ATRX,ANXA1,GATA3,SETD2,ZFP36L1,ATP2B1,LPIN1,PTPRC,VIM,CEP290
GO:0035270	Endocrine system development	5	120	0.92	0.02	9606.ENSP00000244745,9606.ENSP00000265734,9606.ENSP00000279873,9606.ENSP00000366109,9606.ENSP00000368632	SOX4,CDK6,ARID5B,ANXA1,GATA3
GO:0009605	Response to external stimulus	24	2310	0.31	0.021	9606.ENSP00000216341,9606.ENSP00000222553,9606.ENSP00000239938,9606.ENSP00000245185,9606.ENSP00000249330,9606.ENSP00000265734,9606.ENSP00000304133,9606.ENSP00000320171,9606.ENSP00000324173,9606.ENSP00000326119,9606.ENSP00000346120,9606.ENSP00000352833,9606.ENSP00000359612,9606.ENSP00000360025,9606.ENSP00000360266,9606.ENSP00000366109,9606.ENSP00000368632,9606.ENSP00000386759,9606.ENSP00000392043,…	GZMB,NAMPT,EGR1,MT2A,VGF,CDK6,SCG2,PKM,HSPA5,PMAIP1,DDX21,PTPN22,BCL10,GADD45A,JUN,ANXA1,GATA3,SETD2,ATP2B1,HLA-B,PTPRC,DHX36,VIM,DDIT3
GO:0016570	Histone modification	8	351	0.65	0.0213	9606.ENSP00000264183,9606.ENSP00000299601,9606.ENSP00000311513,9606.ENSP00000334808,9606.ENSP00000341280,9606.ENSP00000356234,9606.ENSP00000382204,9606.ENSP00000386759	ARID4B,LEO1,RSF1,USP16,JARID2,KDM5B,JMJD1C,SETD2
GO:0051093	Negative regulation of developmental process	14	983	0.45	0.0213	9606.ENSP00000222553,9606.ENSP00000245838,9606.ENSP00000265734,9606.ENSP00000299601,9606.ENSP00000327077,9606.ENSP00000341280,9606.ENSP00000360025,9606.ENSP00000365255,9606.ENSP00000366109,9606.ENSP00000368632,9606.ENSP00000368664,9606.ENSP00000388402,9606.ENSP00000446007,9606.ENSP00000448665	NAMPT,THOC2,CDK6,LEO1,PCM1,JARID2,GADD45A,ANKRD26,ANXA1,GATA3,RGCC,ZFP36L1,VIM,DDIT3
GO:0036293	Response to decreased oxygen levels	8	354	0.65	0.0224	9606.ENSP00000222553,9606.ENSP00000239938,9606.ENSP00000320171,9606.ENSP00000326119,9606.ENSP00000339992,9606.ENSP00000354813,9606.ENSP00000368664,9606.ENSP00000388402	NAMPT,EGR1,PKM,PMAIP1,MYB,MT-ND5,RGCC,ZFP36L1
GO:0031440	Regulation of mrna 3-end processing	3	28	1.33	0.023	9606.ENSP00000299601,9606.ENSP00000388402,9606.ENSP00000417078	LEO1,ZFP36L1,DHX36
GO:0031667	Response to nutrient levels	9	449	0.6	0.023	9606.ENSP00000222553,9606.ENSP00000249330,9606.ENSP00000320171,9606.ENSP00000324173,9606.ENSP00000326119,9606.ENSP00000359612,9606.ENSP00000360266,9606.ENSP00000392043,9606.ENSP00000448665	NAMPT,VGF,PKM,HSPA5,PMAIP1,BCL10,JUN,ATP2B1,DDIT3
GO:0045597	Positive regulation of cell differentiation	14	993	0.45	0.023	9606.ENSP00000244745,9606.ENSP00000256015,9606.ENSP00000282516,9606.ENSP00000324173,9606.ENSP00000339992,9606.ENSP00000347244,9606.ENSP00000349305,9606.ENSP00000360266,9606.ENSP00000366109,9606.ENSP00000368632,9606.ENSP00000368664,9606.ENSP00000388402,9606.ENSP00000411355,9606.ENSP00000417078	SOX4,BTG1,NIPBL,HSPA5,MYB,ITSN2,GOLGA4,JUN,ANXA1,GATA3,RGCC,ZFP36L1,PTPRC,DHX36
GO:0070076	Histone lysine demethylation	3	28	1.33	0.023	9606.ENSP00000341280,9606.ENSP00000356234,9606.ENSP00000382204	JARID2,KDM5B,JMJD1C
GO:0007165	Signal transduction	40	4876	0.21	0.0236	9606.ENSP00000200453,9606.ENSP00000216341,9606.ENSP00000222553,9606.ENSP00000239938,9606.ENSP00000244745,9606.ENSP00000245185,9606.ENSP00000249330,9606.ENSP00000265734,9606.ENSP00000279873,9606.ENSP00000299259,9606.ENSP00000299601,9606.ENSP00000302895,9606.ENSP00000304133,9606.ENSP00000324173,9606.ENSP00000324890,9606.ENSP00000326119,9606.ENSP00000338728,9606.ENSP00000343658,9606.ENSP00000348573,…	PPP1R15A,GZMB,NAMPT,EGR1,SOX4,MT2A,VGF,CDK6,ARID5B,COPS2,LEO1,ARAP2,SCG2,HSPA5,CD28,PMAIP1,CCDC88A,MAP4K4,AKAP9,PTPN22,TOPORS,ARHGAP30,CD2,SLK,BCL10,GADD45A,JUN,ATRX,ANXA1,GATA3,RGCC,TAOK3,ZFP36L1,SLA,HLA-B,HERPUD1,PTPRC,MANF,VIM,DDIT3
GO:0031060	Regulation of histone methylation	4	70	1.05	0.0238	9606.ENSP00000339992,9606.ENSP00000341280,9606.ENSP00000362441,9606.ENSP00000368632	MYB,JARID2,ATRX,GATA3
GO:0033044	Regulation of chromosome organization	8	359	0.64	0.0239	9606.ENSP00000282516,9606.ENSP00000339992,9606.ENSP00000341280,9606.ENSP00000356448,9606.ENSP00000362441,9606.ENSP00000368632,9606.ENSP00000373696,9606.ENSP00000417078	NIPBL,MYB,JARID2,TPR,ATRX,GATA3,TRIP12,DHX36
GO:0051101	Regulation of dna binding	5	128	0.89	0.0248	9606.ENSP00000282516,9606.ENSP00000311513,9606.ENSP00000360266,9606.ENSP00000368632,9606.ENSP00000448665	NIPBL,RSF1,JUN,GATA3,DDIT3
GO:0002682	Regulation of immune system process	18	1514	0.37	0.0256	9606.ENSP00000228438,9606.ENSP00000244745,9606.ENSP00000265734,9606.ENSP00000299601,9606.ENSP00000324890,9606.ENSP00000339992,9606.ENSP00000346120,9606.ENSP00000352833,9606.ENSP00000358490,9606.ENSP00000359612,9606.ENSP00000360266,9606.ENSP00000366109,9606.ENSP00000368632,9606.ENSP00000368664,9606.ENSP00000388402,9606.ENSP00000399168,9606.ENSP00000411355,9606.ENSP00000417078	CLEC2B,SOX4,CDK6,LEO1,CD28,MYB,DDX21,PTPN22,CD2,BCL10,JUN,ANXA1,GATA3,RGCC,ZFP36L1,HLA-B,PTPRC,DHX36
GO:0001654	Eye development	8	365	0.64	0.0259	9606.ENSP00000282516,9606.ENSP00000353735,9606.ENSP00000356234,9606.ENSP00000360266,9606.ENSP00000368632,9606.ENSP00000392043,9606.ENSP00000446007,9606.ENSP00000448012	NIPBL,TOPORS,KDM5B,JUN,GATA3,ATP2B1,VIM,CEP290
GO:0044772	Mitotic cell cycle phase transition	7	280	0.69	0.027	9606.ENSP00000265734,9606.ENSP00000266671,9606.ENSP00000327077,9606.ENSP00000348573,9606.ENSP00000362962,9606.ENSP00000443459,9606.ENSP00000448012	CDK6,PHLDA1,PCM1,AKAP9,CNTRL,BCAT1,CEP290
GO:0072175	Epithelial tube formation	5	131	0.88	0.027	9606.ENSP00000244745,9606.ENSP00000359612,9606.ENSP00000368632,9606.ENSP00000386759,9606.ENSP00000448012	SOX4,BCL10,GATA3,SETD2,CEP290
GO:0050776	Regulation of immune response	13	896	0.46	0.0271	9606.ENSP00000228438,9606.ENSP00000324890,9606.ENSP00000339992,9606.ENSP00000346120,9606.ENSP00000352833,9606.ENSP00000359612,9606.ENSP00000360266,9606.ENSP00000366109,9606.ENSP00000368632,9606.ENSP00000368664,9606.ENSP00000399168,9606.ENSP00000411355,9606.ENSP00000417078	CLEC2B,CD28,MYB,DDX21,PTPN22,BCL10,JUN,ANXA1,GATA3,RGCC,HLA-B,PTPRC,DHX36
GO:0006351	Transcription, dna-templated	10	567	0.54	0.0282	9606.ENSP00000299259,9606.ENSP00000299601,9606.ENSP00000311513,9606.ENSP00000333920,9606.ENSP00000346120,9606.ENSP00000353735,9606.ENSP00000360266,9606.ENSP00000386759,9606.ENSP00000410409,9606.ENSP00000448665	COPS2,LEO1,RSF1,TTF1,DDX21,TOPORS,JUN,SETD2,TAF1D,DDIT3
GO:1903827	Regulation of cellular protein localization	10	568	0.54	0.0282	9606.ENSP00000216341,9606.ENSP00000245838,9606.ENSP00000282516,9606.ENSP00000307939,9606.ENSP00000326119,9606.ENSP00000327077,9606.ENSP00000338728,9606.ENSP00000356448,9606.ENSP00000386759,9606.ENSP00000448012	GZMB,THOC2,NIPBL,GCC2,PMAIP1,PCM1,CCDC88A,TPR,SETD2,CEP290
GO:0045892	Negative regulation of transcription, dna-templated	16	1273	0.4	0.0287	9606.ENSP00000239938,9606.ENSP00000265734,9606.ENSP00000279873,9606.ENSP00000282516,9606.ENSP00000299259,9606.ENSP00000311513,9606.ENSP00000339992,9606.ENSP00000341280,9606.ENSP00000356234,9606.ENSP00000356448,9606.ENSP00000360025,9606.ENSP00000360266,9606.ENSP00000362441,9606.ENSP00000368632,9606.ENSP00000375857,9606.ENSP00000448665	EGR1,CDK6,ARID5B,NIPBL,COPS2,RSF1,MYB,JARID2,KDM5B,TPR,GADD45A,JUN,ATRX,GATA3,LRRFIP1,DDIT3
GO:0000086	G2/M transition of mitotic cell cycle	5	134	0.87	0.0288	9606.ENSP00000266671,9606.ENSP00000327077,9606.ENSP00000348573,9606.ENSP00000362962,9606.ENSP00000448012	PHLDA1,PCM1,AKAP9,CNTRL,CEP290
GO:0002735	Positive regulation of myeloid dendritic cell cytokine production	2	6	1.82	0.0288	9606.ENSP00000346120,9606.ENSP00000417078	DDX21,DHX36
GO:0007492	Endoderm development	4	76	1.02	0.0288	9606.ENSP00000288943,9606.ENSP00000299601,9606.ENSP00000386759,9606.ENSP00000388402	DUSP2,LEO1,SETD2,ZFP36L1
GO:0008406	Gonad development	6	205	0.76	0.0288	9606.ENSP00000249330,9606.ENSP00000264183,9606.ENSP00000279873,9606.ENSP00000324173,9606.ENSP00000362441,9606.ENSP00000368632	VGF,ARID4B,ARID5B,HSPA5,ATRX,GATA3
GO:0010793	Regulation of mrna export from nucleus	2	6	1.82	0.0288	9606.ENSP00000245838,9606.ENSP00000386759	THOC2,SETD2
GO:0016310	Phosphorylation	16	1275	0.39	0.0288	9606.ENSP00000265734,9606.ENSP00000299259,9606.ENSP00000304133,9606.ENSP00000320171,9606.ENSP00000343658,9606.ENSP00000354522,9606.ENSP00000354665,9606.ENSP00000354687,9606.ENSP00000354813,9606.ENSP00000355046,9606.ENSP00000355206,9606.ENSP00000355265,9606.ENSP00000358770,9606.ENSP00000376317,9606.ENSP00000388402,9606.ENSP00000394049	CDK6,COPS2,SCG2,PKM,MAP4K4,TOP1,MT-ND6,MT-ND1,MT-ND5,MT-ND2,MT-ND3,MT-ATP8,SLK,TAOK3,ZFP36L1,SLA
GO:0031580	Membrane raft distribution	2	6	1.82	0.0288	9606.ENSP00000358490,9606.ENSP00000411355	CD2,PTPRC
GO:0061038	Uterus morphogenesis	2	6	1.82	0.0288	9606.ENSP00000282516,9606.ENSP00000356234	NIPBL,KDM5B
GO:0097190	Apoptotic signaling pathway	7	286	0.68	0.0288	9606.ENSP00000200453,9606.ENSP00000216341,9606.ENSP00000324890,9606.ENSP00000326119,9606.ENSP00000353735,9606.ENSP00000360266,9606.ENSP00000448665	PPP1R15A,GZMB,CD28,PMAIP1,TOPORS,JUN,DDIT3
GO:1905634	Regulation of protein localization to chromatin	2	6	1.82	0.0288	9606.ENSP00000282516,9606.ENSP00000386759	NIPBL,SETD2
GO:0032743	Positive regulation of interleukin-2 production	3	32	1.27	0.029	9606.ENSP00000324890,9606.ENSP00000366109,9606.ENSP00000411355	CD28,ANXA1,PTPRC
GO:1901652	Response to peptide	9	476	0.57	0.0301	9606.ENSP00000222553,9606.ENSP00000239938,9606.ENSP00000249330,9606.ENSP00000320171,9606.ENSP00000352833,9606.ENSP00000366109,9606.ENSP00000388402,9606.ENSP00000397908,9606.ENSP00000446007	NAMPT,EGR1,VGF,PKM,PTPN22,ANXA1,ZFP36L1,LPIN1,VIM
GO:0006796	Phosphate-containing compound metabolic process	22	2107	0.31	0.0302	9606.ENSP00000200453,9606.ENSP00000222553,9606.ENSP00000265734,9606.ENSP00000288943,9606.ENSP00000299259,9606.ENSP00000304133,9606.ENSP00000320171,9606.ENSP00000343658,9606.ENSP00000352833,9606.ENSP00000354522,9606.ENSP00000354665,9606.ENSP00000354687,9606.ENSP00000354813,9606.ENSP00000355046,9606.ENSP00000355206,9606.ENSP00000355265,9606.ENSP00000358770,9606.ENSP00000376317,9606.ENSP00000388402,…	PPP1R15A,NAMPT,CDK6,DUSP2,COPS2,SCG2,PKM,MAP4K4,PTPN22,TOP1,MT-ND6,MT-ND1,MT-ND5,MT-ND2,MT-ND3,MT-ATP8,SLK,TAOK3,ZFP36L1,SLA,LPIN1,PTPRC
GO:1902235	Regulation of endoplasmic reticulum stress-induced intrinsic apoptotic signaling pathway	3	33	1.25	0.0306	9606.ENSP00000326119,9606.ENSP00000409555,9606.ENSP00000448665	PMAIP1,HERPUD1,DDIT3
GO:0051253	Negative regulation of rna metabolic process	17	1422	0.37	0.031	9606.ENSP00000239938,9606.ENSP00000265734,9606.ENSP00000279873,9606.ENSP00000282516,9606.ENSP00000299259,9606.ENSP00000311513,9606.ENSP00000339992,9606.ENSP00000341280,9606.ENSP00000356234,9606.ENSP00000356448,9606.ENSP00000360025,9606.ENSP00000360266,9606.ENSP00000362441,9606.ENSP00000368632,9606.ENSP00000375857,9606.ENSP00000417078,9606.ENSP00000448665	EGR1,CDK6,ARID5B,NIPBL,COPS2,RSF1,MYB,JARID2,KDM5B,TPR,GADD45A,JUN,ATRX,GATA3,LRRFIP1,DHX36,DDIT3
GO:0009615	Response to virus	7	293	0.67	0.0312	9606.ENSP00000265734,9606.ENSP00000326119,9606.ENSP00000346120,9606.ENSP00000368632,9606.ENSP00000386759,9606.ENSP00000411355,9606.ENSP00000417078	CDK6,PMAIP1,DDX21,GATA3,SETD2,PTPRC,DHX36
GO:1902533	Positive regulation of intracellular signal transduction	14	1041	0.42	0.0312	9606.ENSP00000025008,9606.ENSP00000324890,9606.ENSP00000326119,9606.ENSP00000343658,9606.ENSP00000346120,9606.ENSP00000352833,9606.ENSP00000359612,9606.ENSP00000360025,9606.ENSP00000360266,9606.ENSP00000368632,9606.ENSP00000376317,9606.ENSP00000411355,9606.ENSP00000417078,9606.ENSP00000448665	RB1CC1,CD28,PMAIP1,MAP4K4,DDX21,PTPN22,BCL10,GADD45A,JUN,GATA3,TAOK3,PTPRC,DHX36,DDIT3
GO:0007050	Cell cycle arrest	5	141	0.85	0.0329	9606.ENSP00000200453,9606.ENSP00000265734,9606.ENSP00000360025,9606.ENSP00000368664,9606.ENSP00000448665	PPP1R15A,CDK6,GADD45A,RGCC,DDIT3
GO:0032481	Positive regulation of type i interferon production	4	80	0.99	0.0329	9606.ENSP00000352833,9606.ENSP00000375857,9606.ENSP00000386759,9606.ENSP00000417078	PTPN22,LRRFIP1,SETD2,DHX36
GO:0045588	Positive regulation of gamma-delta t cell differentiation	2	7	1.75	0.0336	9606.ENSP00000244745,9606.ENSP00000411355	SOX4,PTPRC
GO:0071495	Cellular response to endogenous stimulus	15	1181	0.4	0.0345	9606.ENSP00000222553,9606.ENSP00000239938,9606.ENSP00000320171,9606.ENSP00000324173,9606.ENSP00000348573,9606.ENSP00000352833,9606.ENSP00000355206,9606.ENSP00000356234,9606.ENSP00000360266,9606.ENSP00000366109,9606.ENSP00000368632,9606.ENSP00000388402,9606.ENSP00000392043,9606.ENSP00000397908,9606.ENSP00000446007	NAMPT,EGR1,PKM,HSPA5,AKAP9,PTPN22,MT-ND3,KDM5B,JUN,ANXA1,GATA3,ZFP36L1,ATP2B1,LPIN1,VIM
GO:0035556	Intracellular signal transduction	19	1712	0.34	0.0346	9606.ENSP00000200453,9606.ENSP00000244745,9606.ENSP00000304133,9606.ENSP00000326119,9606.ENSP00000338728,9606.ENSP00000343658,9606.ENSP00000353735,9606.ENSP00000356992,9606.ENSP00000358770,9606.ENSP00000359612,9606.ENSP00000360025,9606.ENSP00000360266,9606.ENSP00000362441,9606.ENSP00000368632,9606.ENSP00000368664,9606.ENSP00000376317,9606.ENSP00000388402,9606.ENSP00000411355,9606.ENSP00000448665	PPP1R15A,SOX4,SCG2,PMAIP1,CCDC88A,MAP4K4,TOPORS,ARHGAP30,SLK,BCL10,GADD45A,JUN,ATRX,GATA3,RGCC,TAOK3,ZFP36L1,PTPRC,DDIT3
GO:0045087	Innate immune response	11	703	0.49	0.0346	9606.ENSP00000216341,9606.ENSP00000239938,9606.ENSP00000245185,9606.ENSP00000346120,9606.ENSP00000359612,9606.ENSP00000366109,9606.ENSP00000368632,9606.ENSP00000386759,9606.ENSP00000399168,9606.ENSP00000417078,9606.ENSP00000446007	GZMB,EGR1,MT2A,DDX21,BCL10,ANXA1,GATA3,SETD2,HLA-B,DHX36,VIM
GO:0030330	DNA damage response, signal transduction by p53 class mediator	4	82	0.98	0.0348	9606.ENSP00000244745,9606.ENSP00000360025,9606.ENSP00000362441,9606.ENSP00000368664	SOX4,GADD45A,ATRX,RGCC
GO:0009719	Response to endogenous stimulus	17	1447	0.37	0.0358	9606.ENSP00000222553,9606.ENSP00000239938,9606.ENSP00000249330,9606.ENSP00000320171,9606.ENSP00000324173,9606.ENSP00000348573,9606.ENSP00000352833,9606.ENSP00000355206,9606.ENSP00000356234,9606.ENSP00000356448,9606.ENSP00000360266,9606.ENSP00000366109,9606.ENSP00000368632,9606.ENSP00000388402,9606.ENSP00000392043,9606.ENSP00000397908,9606.ENSP00000446007	NAMPT,EGR1,VGF,PKM,HSPA5,AKAP9,PTPN22,MT-ND3,KDM5B,TPR,JUN,ANXA1,GATA3,ZFP36L1,ATP2B1,LPIN1,VIM
GO:0031400	Negative regulation of protein modification process	10	602	0.52	0.038	9606.ENSP00000200453,9606.ENSP00000244745,9606.ENSP00000288943,9606.ENSP00000341280,9606.ENSP00000352833,9606.ENSP00000360025,9606.ENSP00000360266,9606.ENSP00000373696,9606.ENSP00000376317,9606.ENSP00000411355	PPP1R15A,SOX4,DUSP2,JARID2,PTPN22,GADD45A,JUN,TRIP12,TAOK3,PTPRC
GO:0019438	Aromatic compound biosynthetic process	14	1070	0.41	0.0382	9606.ENSP00000222553,9606.ENSP00000299259,9606.ENSP00000299601,9606.ENSP00000311513,9606.ENSP00000320171,9606.ENSP00000333920,9606.ENSP00000346120,9606.ENSP00000353735,9606.ENSP00000355265,9606.ENSP00000360266,9606.ENSP00000368632,9606.ENSP00000386759,9606.ENSP00000410409,9606.ENSP00000448665	NAMPT,COPS2,LEO1,RSF1,PKM,TTF1,DDX21,TOPORS,MT-ATP8,JUN,GATA3,SETD2,TAF1D,DDIT3
GO:0034645	Cellular macromolecule biosynthetic process	18	1592	0.35	0.0382	9606.ENSP00000266671,9606.ENSP00000299259,9606.ENSP00000299601,9606.ENSP00000305682,9606.ENSP00000311513,9606.ENSP00000313603,9606.ENSP00000317872,9606.ENSP00000333920,9606.ENSP00000338728,9606.ENSP00000346120,9606.ENSP00000353735,9606.ENSP00000354522,9606.ENSP00000360266,9606.ENSP00000362441,9606.ENSP00000368565,9606.ENSP00000386759,9606.ENSP00000410409,9606.ENSP00000448665	PHLDA1,COPS2,LEO1,MRPL39,RSF1,ABCF1,RBBP6,TTF1,CCDC88A,DDX21,TOPORS,TOP1,JUN,ATRX,DNAJC2,SETD2,TAF1D,DDIT3
GO:0015980	Energy derivation by oxidation of organic compounds	6	223	0.73	0.0387	9606.ENSP00000025008,9606.ENSP00000354665,9606.ENSP00000354687,9606.ENSP00000354813,9606.ENSP00000355046,9606.ENSP00000355206	RB1CC1,MT-ND6,MT-ND1,MT-ND5,MT-ND2,MT-ND3
GO:0009791	Post-embryonic development	4	86	0.96	0.0399	9606.ENSP00000279873,9606.ENSP00000356234,9606.ENSP00000362441,9606.ENSP00000368632	ARID5B,KDM5B,ATRX,GATA3
GO:0035264	Multicellular organism growth	4	86	0.96	0.0399	9606.ENSP00000279873,9606.ENSP00000317872,9606.ENSP00000362441,9606.ENSP00000388402	ARID5B,RBBP6,ATRX,ZFP36L1
GO:0010632	Regulation of epithelial cell migration	6	227	0.72	0.0411	9606.ENSP00000343658,9606.ENSP00000360025,9606.ENSP00000360266,9606.ENSP00000366109,9606.ENSP00000368632,9606.ENSP00000368664	MAP4K4,GADD45A,JUN,ANXA1,GATA3,RGCC
GO:0023052	Signaling	41	5239	0.19	0.0411	9606.ENSP00000200453,9606.ENSP00000216341,9606.ENSP00000222553,9606.ENSP00000239938,9606.ENSP00000244745,9606.ENSP00000245185,9606.ENSP00000249330,9606.ENSP00000265734,9606.ENSP00000279873,9606.ENSP00000299259,9606.ENSP00000299601,9606.ENSP00000302895,9606.ENSP00000304133,9606.ENSP00000324173,9606.ENSP00000324890,9606.ENSP00000326119,9606.ENSP00000338728,9606.ENSP00000343658,9606.ENSP00000348573,…	PPP1R15A,GZMB,NAMPT,EGR1,SOX4,MT2A,VGF,CDK6,ARID5B,COPS2,LEO1,ARAP2,SCG2,HSPA5,CD28,PMAIP1,CCDC88A,MAP4K4,AKAP9,PTPN22,TOPORS,KCNK1,ARHGAP30,CD2,SLK,BCL10,GADD45A,JUN,ATRX,ANXA1,GATA3,RGCC,TAOK3,ZFP36L1,SLA,HLA-B,HERPUD1,PTPRC,MANF,VIM,DDIT3
GO:1901532	Regulation of hematopoietic progenitor cell differentiation	4	87	0.96	0.0411	9606.ENSP00000265734,9606.ENSP00000339992,9606.ENSP00000368632,9606.ENSP00000417078	CDK6,MYB,GATA3,DHX36
GO:1904035	Regulation of epithelial cell apoptotic process	4	87	0.96	0.0411	9606.ENSP00000304133,9606.ENSP00000368632,9606.ENSP00000368664,9606.ENSP00000388402	SCG2,GATA3,RGCC,ZFP36L1
GO:1901362	Organic cyclic compound biosynthetic process	15	1211	0.39	0.0415	9606.ENSP00000222553,9606.ENSP00000265896,9606.ENSP00000299259,9606.ENSP00000299601,9606.ENSP00000311513,9606.ENSP00000320171,9606.ENSP00000333920,9606.ENSP00000346120,9606.ENSP00000353735,9606.ENSP00000355265,9606.ENSP00000360266,9606.ENSP00000368632,9606.ENSP00000386759,9606.ENSP00000410409,9606.ENSP00000448665	NAMPT,SQLE,COPS2,LEO1,RSF1,PKM,TTF1,DDX21,TOPORS,MT-ATP8,JUN,GATA3,SETD2,TAF1D,DDIT3
GO:0001655	Urogenital system development	7	315	0.64	0.0427	9606.ENSP00000239938,9606.ENSP00000244745,9606.ENSP00000279873,9606.ENSP00000282516,9606.ENSP00000366109,9606.ENSP00000368632,9606.ENSP00000448012	EGR1,SOX4,ARID5B,NIPBL,ANXA1,GATA3,CEP290
GO:2001233	Regulation of apoptotic signaling pathway	8	409	0.59	0.0427	9606.ENSP00000025008,9606.ENSP00000216341,9606.ENSP00000304133,9606.ENSP00000326119,9606.ENSP00000359612,9606.ENSP00000409555,9606.ENSP00000411355,9606.ENSP00000448665	RB1CC1,GZMB,SCG2,PMAIP1,BCL10,HERPUD1,PTPRC,DDIT3
GO:0031018	Endocrine pancreas development	3	39	1.18	0.043	9606.ENSP00000244745,9606.ENSP00000265734,9606.ENSP00000366109	SOX4,CDK6,ANXA1
GO:0048732	Gland development	8	410	0.59	0.043	9606.ENSP00000025008,9606.ENSP00000279873,9606.ENSP00000320171,9606.ENSP00000341280,9606.ENSP00000356234,9606.ENSP00000360266,9606.ENSP00000366109,9606.ENSP00000368632	RB1CC1,ARID5B,PKM,JARID2,KDM5B,JUN,ANXA1,GATA3
GO:0051223	Regulation of protein transport	10	617	0.51	0.043	9606.ENSP00000216341,9606.ENSP00000244745,9606.ENSP00000245838,9606.ENSP00000307939,9606.ENSP00000326119,9606.ENSP00000327077,9606.ENSP00000356448,9606.ENSP00000368664,9606.ENSP00000386759,9606.ENSP00000448012	GZMB,SOX4,THOC2,GCC2,PMAIP1,PCM1,TPR,RGCC,SETD2,CEP290
GO:0002252	Immune effector process	13	969	0.42	0.0441	9606.ENSP00000216341,9606.ENSP00000320171,9606.ENSP00000326119,9606.ENSP00000346120,9606.ENSP00000359612,9606.ENSP00000366032,9606.ENSP00000368632,9606.ENSP00000368664,9606.ENSP00000386759,9606.ENSP00000399168,9606.ENSP00000411355,9606.ENSP00000417078,9606.ENSP00000448012	GZMB,PKM,PMAIP1,DDX21,BCL10,COMMD3,GATA3,RGCC,SETD2,HLA-B,PTPRC,DHX36,CEP290
GO:0002244	Hematopoietic progenitor cell differentiation	4	90	0.94	0.0449	9606.ENSP00000244745,9606.ENSP00000265734,9606.ENSP00000368632,9606.ENSP00000411355	SOX4,CDK6,GATA3,PTPRC
GO:0009966	Regulation of signal transduction	28	3107	0.25	0.0451	9606.ENSP00000025008,9606.ENSP00000200453,9606.ENSP00000216341,9606.ENSP00000239938,9606.ENSP00000244745,9606.ENSP00000259874,9606.ENSP00000288943,9606.ENSP00000302895,9606.ENSP00000304133,9606.ENSP00000324173,9606.ENSP00000324890,9606.ENSP00000326119,9606.ENSP00000338728,9606.ENSP00000343658,9606.ENSP00000346120,9606.ENSP00000348573,9606.ENSP00000352833,9606.ENSP00000356992,9606.ENSP00000359612,…	RB1CC1,PPP1R15A,GZMB,EGR1,SOX4,IER3,DUSP2,ARAP2,SCG2,HSPA5,CD28,PMAIP1,CCDC88A,MAP4K4,DDX21,AKAP9,PTPN22,ARHGAP30,BCL10,GADD45A,JUN,GATA3,TAOK3,SLA,HERPUD1,PTPRC,DHX36,DDIT3
GO:0007093	Mitotic cell cycle checkpoint	5	156	0.8	0.0452	9606.ENSP00000244745,9606.ENSP00000356448,9606.ENSP00000360025,9606.ENSP00000368664,9606.ENSP00000376317	SOX4,TPR,GADD45A,RGCC,TAOK3
GO:0036500	ATF6-mediated unfolded protein response	2	9	1.64	0.0452	9606.ENSP00000324173,9606.ENSP00000448665	HSPA5,DDIT3
GO:0045839	Negative regulation of mitotic nuclear division	3	40	1.17	0.0452	9606.ENSP00000356448,9606.ENSP00000362441,9606.ENSP00000368664	TPR,ATRX,RGCC
GO:0045931	Positive regulation of mitotic cell cycle	5	156	0.8	0.0452	9606.ENSP00000282516,9606.ENSP00000324890,9606.ENSP00000356448,9606.ENSP00000366109,9606.ENSP00000368664	NIPBL,CD28,TPR,ANXA1,RGCC
GO:0051651	Maintenance of location in cell	4	91	0.94	0.0452	9606.ENSP00000324173,9606.ENSP00000338728,9606.ENSP00000348573,9606.ENSP00000353735	HSPA5,CCDC88A,AKAP9,TOPORS
GO:0071225	Cellular response to muramyl dipeptide	2	9	1.64	0.0452	9606.ENSP00000352833,9606.ENSP00000446007	PTPN22,VIM
GO:1902895	Positive regulation of pri-mirna transcription by rna polymerase ii	3	40	1.17	0.0452	9606.ENSP00000239938,9606.ENSP00000360266,9606.ENSP00000368632	EGR1,JUN,GATA3
GO:2000045	Regulation of g1/s transition of mitotic cell cycle	5	156	0.8	0.0452	9606.ENSP00000244745,9606.ENSP00000265734,9606.ENSP00000360025,9606.ENSP00000366109,9606.ENSP00000368664	SOX4,CDK6,GADD45A,ANXA1,RGCC
GO:0034097	Response to cytokine	14	1101	0.4	0.0453	9606.ENSP00000239938,9606.ENSP00000245185,9606.ENSP00000279873,9606.ENSP00000324173,9606.ENSP00000341280,9606.ENSP00000356234,9606.ENSP00000356448,9606.ENSP00000360266,9606.ENSP00000366109,9606.ENSP00000368632,9606.ENSP00000386759,9606.ENSP00000388402,9606.ENSP00000399168,9606.ENSP00000446007	EGR1,MT2A,ARID5B,HSPA5,JARID2,KDM5B,TPR,JUN,ANXA1,GATA3,SETD2,ZFP36L1,HLA-B,VIM
GO:0051241	Negative regulation of multicellular organismal process	15	1231	0.38	0.0459	9606.ENSP00000245838,9606.ENSP00000265734,9606.ENSP00000299601,9606.ENSP00000327077,9606.ENSP00000341280,9606.ENSP00000352833,9606.ENSP00000360025,9606.ENSP00000366109,9606.ENSP00000368632,9606.ENSP00000368664,9606.ENSP00000388402,9606.ENSP00000392043,9606.ENSP00000411355,9606.ENSP00000446007,9606.ENSP00000448665	THOC2,CDK6,LEO1,PCM1,JARID2,PTPN22,GADD45A,ANXA1,GATA3,RGCC,ZFP36L1,ATP2B1,PTPRC,VIM,DDIT3
GO:0031668	Cellular response to extracellular stimulus	6	236	0.7	0.0465	9606.ENSP00000222553,9606.ENSP00000324173,9606.ENSP00000326119,9606.ENSP00000360266,9606.ENSP00000392043,9606.ENSP00000411355	NAMPT,HSPA5,PMAIP1,JUN,ATP2B1,PTPRC
GO:0051641	Cellular localization	27	2967	0.25	0.0469	9606.ENSP00000200453,9606.ENSP00000245838,9606.ENSP00000282516,9606.ENSP00000297151,9606.ENSP00000307939,9606.ENSP00000320171,9606.ENSP00000324173,9606.ENSP00000326119,9606.ENSP00000327077,9606.ENSP00000338728,9606.ENSP00000347244,9606.ENSP00000348573,9606.ENSP00000349305,9606.ENSP00000353735,9606.ENSP00000355265,9606.ENSP00000356448,9606.ENSP00000358490,9606.ENSP00000362441,9606.ENSP00000362962,…	PPP1R15A,THOC2,NIPBL,SLU7,GCC2,PKM,HSPA5,PMAIP1,PCM1,CCDC88A,ITSN2,AKAP9,GOLGA4,TOPORS,MT-ATP8,TPR,CD2,ATRX,CNTRL,COMMD3,GOLGB1,HLA-B,HERPUD1,PTPRC,MANF,CEP290,DDIT3
GO:0033365	Protein localization to organelle	11	743	0.47	0.0471	9606.ENSP00000200453,9606.ENSP00000282516,9606.ENSP00000307939,9606.ENSP00000324173,9606.ENSP00000326119,9606.ENSP00000327077,9606.ENSP00000353735,9606.ENSP00000356448,9606.ENSP00000362441,9606.ENSP00000377275,9606.ENSP00000448665	PPP1R15A,NIPBL,GCC2,HSPA5,PMAIP1,PCM1,TOPORS,TPR,ATRX,GOLGB1,DDIT3
GO:0060429	Epithelium development	14	1109	0.4	0.0477	9606.ENSP00000244745,9606.ENSP00000264183,9606.ENSP00000265734,9606.ENSP00000317872,9606.ENSP00000356234,9606.ENSP00000359612,9606.ENSP00000360266,9606.ENSP00000362441,9606.ENSP00000366109,9606.ENSP00000368632,9606.ENSP00000386759,9606.ENSP00000388402,9606.ENSP00000446007,9606.ENSP00000448012	SOX4,ARID4B,CDK6,RBBP6,KDM5B,BCL10,JUN,ATRX,ANXA1,GATA3,SETD2,ZFP36L1,VIM,CEP290
GO:0046825	Regulation of protein export from nucleus	3	42	1.15	0.0491	9606.ENSP00000245838,9606.ENSP00000356448,9606.ENSP00000386759	THOC2,TPR,SETD2
GO:0032501	Multicellular organismal process	50	6933	0.15	0.0494	9606.ENSP00000025008,9606.ENSP00000222553,9606.ENSP00000239938,9606.ENSP00000244745,9606.ENSP00000245838,9606.ENSP00000249330,9606.ENSP00000264183,9606.ENSP00000265734,9606.ENSP00000279873,9606.ENSP00000282516,9606.ENSP00000288943,9606.ENSP00000299259,9606.ENSP00000299601,9606.ENSP00000304133,9606.ENSP00000317872,9606.ENSP00000320171,9606.ENSP00000324173,9606.ENSP00000324890,9606.ENSP00000327077,…	RB1CC1,NAMPT,EGR1,SOX4,THOC2,VGF,ARID4B,CDK6,ARID5B,NIPBL,DUSP2,COPS2,LEO1,SCG2,RBBP6,PKM,HSPA5,CD28,PCM1,CCDC88A,MYB,JARID2,MAP4K4,DDX21,ITSN2,AKAP9,GOLGA4,PTPN22,TOPORS,TOP1,KCNK1,KDM5B,BCL10,JUN,HIVEP3,ATRX,ANXA1,GATA3,RGCC,JMJD1C,SETD2,ZFP36L1,ATP2B1,LPIN1,PTPRC,DHX36,MANF,VIM,CEP290,DDIT3
GO:0051235	Maintenance of location	5	161	0.79	0.0494	9606.ENSP00000265896,9606.ENSP00000324173,9606.ENSP00000338728,9606.ENSP00000348573,9606.ENSP00000353735	SQLE,HSPA5,CCDC88A,AKAP9,TOPORS
GO:2001236	Regulation of extrinsic apoptotic signaling pathway	5	161	0.79	0.0494	9606.ENSP00000025008,9606.ENSP00000304133,9606.ENSP00000326119,9606.ENSP00000359612,9606.ENSP00000411355	RB1CC1,SCG2,PMAIP1,BCL10,PTPRC

## Sheet: VAE 0 Enrichments
#term ID	term description	observed gene count	background gene count	strength	false discovery rate	matching proteins in your network (IDs)	matching proteins in your network (labels)
GO:0044237	Cellular metabolic process	72	7513	0.28	6.48e-08	9606.ENSP00000025008,9606.ENSP00000245838,9606.ENSP00000249330,9606.ENSP00000264183,9606.ENSP00000264279,9606.ENSP00000265165,9606.ENSP00000265734,9606.ENSP00000265896,9606.ENSP00000266671,9606.ENSP00000278840,9606.ENSP00000288943,9606.ENSP00000289371,9606.ENSP00000296503,9606.ENSP00000297151,9606.ENSP00000297338,9606.ENSP00000299601,9606.ENSP00000304133,9606.ENSP00000308236,9606.ENSP00000312995,…	RB1CC1,THOC2,VGF,ARID4B,NOP58,LEF1,CDK6,SQLE,PHLDA1,FADS2,DUSP2,EIF5B,HMGB2,SLU7,RAD21,LEO1,SCG2,COMMD1,CLSPN,PDS5B,TYMS,EZH2,PKM,RNF168,FADS1,HMGCS1,HSPA5,PMAIP1,TTF1,USP16,EEF1A1,MAP4K4,INSIG1,DDX21,FDPS,NAE1,TOP1,MT-ND6,MT-ND1,SMC3,MT-ND5,MT-ND2,MT-ND3,MT-ATP8,CENPF,ACAT2,KDM5B,TPR,SMNDC1,CDC5L,ADA,ATRX,DNAJC2,NOP56,IDI1,HSPD1,RTF1,PTTG1,JMJD1C,WDR43,HIPK2,CWC22,LSM5,PTPRC,DDX46,DHX36,PPIA,HSP…
GO:1901360	Organic cyclic compound metabolic process	45	3118	0.46	6.48e-08	9606.ENSP00000245838,9606.ENSP00000264183,9606.ENSP00000264279,9606.ENSP00000265165,9606.ENSP00000265896,9606.ENSP00000296503,9606.ENSP00000297151,9606.ENSP00000297338,9606.ENSP00000299601,9606.ENSP00000308236,9606.ENSP00000312995,9606.ENSP00000313851,9606.ENSP00000315644,9606.ENSP00000320147,9606.ENSP00000320171,9606.ENSP00000320898,9606.ENSP00000322706,9606.ENSP00000333920,9606.ENSP00000344741,…	THOC2,ARID4B,NOP58,LEF1,SQLE,HMGB2,SLU7,RAD21,LEO1,COMMD1,CLSPN,PDS5B,TYMS,EZH2,PKM,RNF168,HMGCS1,TTF1,INSIG1,DDX21,FDPS,TOP1,SMC3,MT-ATP8,CENPF,ACAT2,SMNDC1,CDC5L,ADA,ATRX,NOP56,IDI1,HSPD1,RTF1,PTTG1,WDR43,CWC22,LSM5,DDX46,DHX36,PPIA,HSPA8,DDIT3,SRRT,MCM3
GO:0008152	Metabolic process	75	8298	0.25	7.7e-08	9606.ENSP00000025008,9606.ENSP00000216341,9606.ENSP00000245838,9606.ENSP00000249330,9606.ENSP00000264183,9606.ENSP00000264279,9606.ENSP00000265165,9606.ENSP00000265734,9606.ENSP00000265896,9606.ENSP00000266671,9606.ENSP00000278840,9606.ENSP00000279441,9606.ENSP00000288943,9606.ENSP00000289371,9606.ENSP00000296503,9606.ENSP00000297151,9606.ENSP00000297338,9606.ENSP00000299601,9606.ENSP00000304133,…	RB1CC1,GZMB,THOC2,VGF,ARID4B,NOP58,LEF1,CDK6,SQLE,PHLDA1,FADS2,MMP10,DUSP2,EIF5B,HMGB2,SLU7,RAD21,LEO1,SCG2,COMMD1,CLSPN,PDS5B,TYMS,EZH2,PKM,RNF168,PITPNB,FADS1,HMGCS1,HSPA5,PMAIP1,TTF1,USP16,EEF1A1,MAP4K4,INSIG1,DDX21,FDPS,NAE1,TOP1,MT-ND6,MT-ND1,SMC3,MT-ND5,MT-ND2,MT-ND3,MT-ATP8,CENPF,ACAT2,KDM5B,TPR,SMNDC1,CDC5L,ADA,ATRX,DNAJC2,NOP56,IDI1,HSPD1,RTF1,PTTG1,JMJD1C,WDR43,HIPK2,CWC22,LSM5,PTPRC,DD…
GO:0006139	Nucleobase-containing compound metabolic process	40	2659	0.47	1.54e-07	9606.ENSP00000245838,9606.ENSP00000264183,9606.ENSP00000264279,9606.ENSP00000265165,9606.ENSP00000296503,9606.ENSP00000297151,9606.ENSP00000297338,9606.ENSP00000299601,9606.ENSP00000308236,9606.ENSP00000312995,9606.ENSP00000313851,9606.ENSP00000315644,9606.ENSP00000320147,9606.ENSP00000320171,9606.ENSP00000320898,9606.ENSP00000322706,9606.ENSP00000333920,9606.ENSP00000346120,9606.ENSP00000354522,…	THOC2,ARID4B,NOP58,LEF1,HMGB2,SLU7,RAD21,LEO1,COMMD1,CLSPN,PDS5B,TYMS,EZH2,PKM,RNF168,HMGCS1,TTF1,DDX21,TOP1,SMC3,MT-ATP8,CENPF,SMNDC1,CDC5L,ADA,ATRX,NOP56,HSPD1,RTF1,PTTG1,WDR43,CWC22,LSM5,DDX46,DHX36,PPIA,HSPA8,DDIT3,SRRT,MCM3
GO:0006950	Response to stress	46	3485	0.42	1.62e-07	9606.ENSP00000216341,9606.ENSP00000244745,9606.ENSP00000245185,9606.ENSP00000249330,9606.ENSP00000296503,9606.ENSP00000297151,9606.ENSP00000297338,9606.ENSP00000304133,9606.ENSP00000308236,9606.ENSP00000312995,9606.ENSP00000313851,9606.ENSP00000320147,9606.ENSP00000320171,9606.ENSP00000320898,9606.ENSP00000322229,9606.ENSP00000324173,9606.ENSP00000326119,9606.ENSP00000334808,9606.ENSP00000339001,…	GZMB,SOX4,MT2A,VGF,HMGB2,SLU7,RAD21,SCG2,COMMD1,CLSPN,PDS5B,EZH2,PKM,RNF168,FADS1,HSPA5,PMAIP1,USP16,TUBB,MAP4K4,INSIG1,DDX21,MT-ND6,MT-ND1,SMC3,MT-ND5,MT-ND3,TPR,CDC5L,ADA,ATRX,DNAJA1,HSPD1,PTTG1,JMJD1C,HIPK2,CXCR4,ATP2B1,HLA-B,PTPRC,DHX36,HSPA8,MANF,VIM,DDIT3,MCM3
GO:0044238	Primary metabolic process	69	7332	0.27	1.94e-07	9606.ENSP00000025008,9606.ENSP00000216341,9606.ENSP00000245838,9606.ENSP00000249330,9606.ENSP00000264183,9606.ENSP00000264279,9606.ENSP00000265165,9606.ENSP00000265734,9606.ENSP00000265896,9606.ENSP00000266671,9606.ENSP00000278840,9606.ENSP00000279441,9606.ENSP00000288943,9606.ENSP00000289371,9606.ENSP00000296503,9606.ENSP00000297151,9606.ENSP00000297338,9606.ENSP00000299601,9606.ENSP00000304133,…	RB1CC1,GZMB,THOC2,VGF,ARID4B,NOP58,LEF1,CDK6,SQLE,PHLDA1,FADS2,MMP10,DUSP2,EIF5B,HMGB2,SLU7,RAD21,LEO1,SCG2,COMMD1,CLSPN,PDS5B,TYMS,EZH2,PKM,RNF168,PITPNB,FADS1,HMGCS1,HSPA5,PMAIP1,TTF1,USP16,EEF1A1,MAP4K4,INSIG1,DDX21,FDPS,NAE1,TOP1,SMC3,MT-ATP8,CENPF,ACAT2,KDM5B,TPR,SMNDC1,CDC5L,ADA,ATRX,NOP56,IDI1,HSPD1,RTF1,PTTG1,JMJD1C,WDR43,HIPK2,CWC22,LSM5,PTPRC,DDX46,DHX36,PPIA,HSPA8,BCAT1,DDIT3,SRRT,MCM3
GO:0006725	Cellular aromatic compound metabolic process	41	2882	0.45	2.52e-07	9606.ENSP00000245838,9606.ENSP00000264183,9606.ENSP00000264279,9606.ENSP00000265165,9606.ENSP00000265896,9606.ENSP00000296503,9606.ENSP00000297151,9606.ENSP00000297338,9606.ENSP00000299601,9606.ENSP00000308236,9606.ENSP00000312995,9606.ENSP00000313851,9606.ENSP00000315644,9606.ENSP00000320147,9606.ENSP00000320171,9606.ENSP00000320898,9606.ENSP00000322706,9606.ENSP00000333920,9606.ENSP00000346120,…	THOC2,ARID4B,NOP58,LEF1,SQLE,HMGB2,SLU7,RAD21,LEO1,COMMD1,CLSPN,PDS5B,TYMS,EZH2,PKM,RNF168,HMGCS1,TTF1,DDX21,TOP1,SMC3,MT-ATP8,CENPF,SMNDC1,CDC5L,ADA,ATRX,NOP56,HSPD1,RTF1,PTTG1,WDR43,CWC22,LSM5,DDX46,DHX36,PPIA,HSPA8,DDIT3,SRRT,MCM3
GO:0090304	Nucleic acid metabolic process	35	2178	0.5	3.82e-07	9606.ENSP00000245838,9606.ENSP00000264279,9606.ENSP00000265165,9606.ENSP00000296503,9606.ENSP00000297151,9606.ENSP00000297338,9606.ENSP00000299601,9606.ENSP00000308236,9606.ENSP00000312995,9606.ENSP00000313851,9606.ENSP00000315644,9606.ENSP00000320147,9606.ENSP00000320898,9606.ENSP00000333920,9606.ENSP00000346120,9606.ENSP00000354522,9606.ENSP00000354720,9606.ENSP00000355922,9606.ENSP00000358616,…	THOC2,NOP58,LEF1,HMGB2,SLU7,RAD21,LEO1,COMMD1,CLSPN,PDS5B,TYMS,EZH2,RNF168,TTF1,DDX21,TOP1,SMC3,CENPF,SMNDC1,CDC5L,ATRX,NOP56,HSPD1,RTF1,PTTG1,WDR43,CWC22,LSM5,DDX46,DHX36,PPIA,HSPA8,DDIT3,SRRT,MCM3
GO:0071704	Organic substance metabolic process	70	7755	0.25	5.5e-07	9606.ENSP00000025008,9606.ENSP00000216341,9606.ENSP00000245838,9606.ENSP00000249330,9606.ENSP00000264183,9606.ENSP00000264279,9606.ENSP00000265165,9606.ENSP00000265734,9606.ENSP00000265896,9606.ENSP00000266671,9606.ENSP00000278840,9606.ENSP00000279441,9606.ENSP00000288943,9606.ENSP00000289371,9606.ENSP00000296503,9606.ENSP00000297151,9606.ENSP00000297338,9606.ENSP00000299601,9606.ENSP00000304133,…	RB1CC1,GZMB,THOC2,VGF,ARID4B,NOP58,LEF1,CDK6,SQLE,PHLDA1,FADS2,MMP10,DUSP2,EIF5B,HMGB2,SLU7,RAD21,LEO1,SCG2,COMMD1,CLSPN,PDS5B,TYMS,EZH2,PKM,RNF168,PITPNB,FADS1,HMGCS1,HSPA5,PMAIP1,TTF1,USP16,EEF1A1,MAP4K4,INSIG1,DDX21,FDPS,NAE1,TOP1,SMC3,MT-ATP8,CENPF,ACAT2,KDM5B,TPR,SMNDC1,CDC5L,ADA,ATRX,DNAJC2,NOP56,IDI1,HSPD1,RTF1,PTTG1,JMJD1C,WDR43,HIPK2,CWC22,LSM5,PTPRC,DDX46,DHX36,PPIA,HSPA8,BCAT1,DDIT3,SR…
GO:0022402	Cell cycle process	23	976	0.67	7.45e-07	9606.ENSP00000244745,9606.ENSP00000264982,9606.ENSP00000265734,9606.ENSP00000266671,9606.ENSP00000286398,9606.ENSP00000297338,9606.ENSP00000312995,9606.ENSP00000313851,9606.ENSP00000315644,9606.ENSP00000320147,9606.ENSP00000327077,9606.ENSP00000334808,9606.ENSP00000339001,9606.ENSP00000351990,9606.ENSP00000354720,9606.ENSP00000355922,9606.ENSP00000356448,9606.ENSP00000362441,9606.ENSP00000377536,…	SOX4,CEP70,CDK6,PHLDA1,SMC2,RAD21,CLSPN,PDS5B,TYMS,EZH2,PCM1,USP16,TUBB,NAE1,SMC3,CENPF,TPR,ATRX,PTTG1,PTPRC,BCAT1,DDIT3,MCM3
GO:0007049	Cell cycle	26	1313	0.59	1.58e-06	9606.ENSP00000025008,9606.ENSP00000244745,9606.ENSP00000264982,9606.ENSP00000265734,9606.ENSP00000266671,9606.ENSP00000286398,9606.ENSP00000297338,9606.ENSP00000312995,9606.ENSP00000313851,9606.ENSP00000315644,9606.ENSP00000320147,9606.ENSP00000327077,9606.ENSP00000334808,9606.ENSP00000336799,9606.ENSP00000339001,9606.ENSP00000351990,9606.ENSP00000354720,9606.ENSP00000355922,9606.ENSP00000356448,…	RB1CC1,SOX4,CEP70,CDK6,PHLDA1,SMC2,RAD21,CLSPN,PDS5B,TYMS,EZH2,PCM1,USP16,TUBA1B,TUBB,NAE1,SMC3,CENPF,TPR,CDC5L,ATRX,PTTG1,PTPRC,BCAT1,DDIT3,MCM3
GO:0034641	Cellular nitrogen compound metabolic process	42	3282	0.4	1.93e-06	9606.ENSP00000245838,9606.ENSP00000264183,9606.ENSP00000264279,9606.ENSP00000265165,9606.ENSP00000289371,9606.ENSP00000296503,9606.ENSP00000297151,9606.ENSP00000297338,9606.ENSP00000299601,9606.ENSP00000308236,9606.ENSP00000312995,9606.ENSP00000313851,9606.ENSP00000315644,9606.ENSP00000320147,9606.ENSP00000320171,9606.ENSP00000320898,9606.ENSP00000322706,9606.ENSP00000333920,9606.ENSP00000339063,…	THOC2,ARID4B,NOP58,LEF1,EIF5B,HMGB2,SLU7,RAD21,LEO1,COMMD1,CLSPN,PDS5B,TYMS,EZH2,PKM,RNF168,HMGCS1,TTF1,EEF1A1,DDX21,TOP1,SMC3,MT-ATP8,CENPF,SMNDC1,CDC5L,ADA,ATRX,NOP56,HSPD1,RTF1,PTTG1,WDR43,CWC22,LSM5,DDX46,DHX36,PPIA,HSPA8,DDIT3,SRRT,MCM3
GO:0000278	Mitotic cell cycle	19	695	0.73	2.22e-06	9606.ENSP00000244745,9606.ENSP00000264982,9606.ENSP00000265734,9606.ENSP00000266671,9606.ENSP00000286398,9606.ENSP00000312995,9606.ENSP00000313851,9606.ENSP00000315644,9606.ENSP00000327077,9606.ENSP00000334808,9606.ENSP00000336799,9606.ENSP00000339001,9606.ENSP00000351990,9606.ENSP00000354720,9606.ENSP00000355922,9606.ENSP00000356448,9606.ENSP00000360532,9606.ENSP00000443459,9606.ENSP00000480987	SOX4,CEP70,CDK6,PHLDA1,SMC2,CLSPN,PDS5B,TYMS,PCM1,USP16,TUBA1B,TUBB,NAE1,SMC3,CENPF,TPR,CDC5L,BCAT1,MCM3
GO:0071840	Cellular component organization or biogenesis	56	5633	0.29	6.98e-06	9606.ENSP00000025008,9606.ENSP00000216341,9606.ENSP00000264183,9606.ENSP00000264279,9606.ENSP00000264982,9606.ENSP00000265165,9606.ENSP00000265896,9606.ENSP00000279441,9606.ENSP00000286398,9606.ENSP00000296503,9606.ENSP00000297151,9606.ENSP00000297338,9606.ENSP00000299601,9606.ENSP00000313851,9606.ENSP00000320147,9606.ENSP00000320898,9606.ENSP00000321266,9606.ENSP00000326119,9606.ENSP00000327077,…	RB1CC1,GZMB,ARID4B,NOP58,CEP70,LEF1,SQLE,MMP10,SMC2,HMGB2,SLU7,RAD21,LEO1,PDS5B,EZH2,RNF168,PITPNB,PMAIP1,PCM1,USP16,TUBA1B,TUBB,MAP4K4,DDX21,GOLGA4,TOP1,MT-ND6,MT-ND1,SMC3,MT-ND5,MT-ND2,MT-ND3,MT-ATP8,CENPF,KDM5B,TPR,CD2,ATRX,DNAJC2,NOP56,HSPD1,RTF1,PTTG1,JMJD1C,WDR43,HIPK2,CXCR4,IMMT,PTPRC,FNBP1,DHX36,PPIA,HSPA8,MANF,VIM,MCM3
GO:0006996	Organelle organization	42	3450	0.38	7.13e-06	9606.ENSP00000025008,9606.ENSP00000216341,9606.ENSP00000264183,9606.ENSP00000264982,9606.ENSP00000265165,9606.ENSP00000265896,9606.ENSP00000286398,9606.ENSP00000296503,9606.ENSP00000297338,9606.ENSP00000299601,9606.ENSP00000313851,9606.ENSP00000320147,9606.ENSP00000320898,9606.ENSP00000321266,9606.ENSP00000326119,9606.ENSP00000327077,9606.ENSP00000334808,9606.ENSP00000336799,9606.ENSP00000339001,…	RB1CC1,GZMB,ARID4B,CEP70,LEF1,SQLE,SMC2,HMGB2,RAD21,LEO1,PDS5B,EZH2,RNF168,PITPNB,PMAIP1,PCM1,USP16,TUBA1B,TUBB,TOP1,MT-ND6,MT-ND1,SMC3,MT-ND5,MT-ND2,MT-ND3,MT-ATP8,CENPF,KDM5B,TPR,ATRX,DNAJC2,HSPD1,RTF1,PTTG1,JMJD1C,HIPK2,IMMT,DHX36,PPIA,VIM,MCM3
GO:1903047	Mitotic cell cycle process	17	616	0.74	1.24e-05	9606.ENSP00000244745,9606.ENSP00000264982,9606.ENSP00000265734,9606.ENSP00000266671,9606.ENSP00000286398,9606.ENSP00000312995,9606.ENSP00000313851,9606.ENSP00000315644,9606.ENSP00000327077,9606.ENSP00000334808,9606.ENSP00000339001,9606.ENSP00000351990,9606.ENSP00000354720,9606.ENSP00000355922,9606.ENSP00000356448,9606.ENSP00000443459,9606.ENSP00000480987	SOX4,CEP70,CDK6,PHLDA1,SMC2,CLSPN,PDS5B,TYMS,PCM1,USP16,TUBB,NAE1,SMC3,CENPF,TPR,BCAT1,MCM3
GO:0009987	Cellular process	96	15024	0.1	1.6e-05	9606.ENSP00000025008,9606.ENSP00000216341,9606.ENSP00000244745,9606.ENSP00000245185,9606.ENSP00000245838,9606.ENSP00000249330,9606.ENSP00000256015,9606.ENSP00000264183,9606.ENSP00000264279,9606.ENSP00000264982,9606.ENSP00000265165,9606.ENSP00000265734,9606.ENSP00000265896,9606.ENSP00000266671,9606.ENSP00000278840,9606.ENSP00000279441,9606.ENSP00000286398,9606.ENSP00000288943,9606.ENSP00000289371,…	RB1CC1,GZMB,SOX4,MT2A,THOC2,VGF,BTG1,ARID4B,NOP58,CEP70,LEF1,CDK6,SQLE,PHLDA1,FADS2,MMP10,SMC2,DUSP2,EIF5B,HMGB2,SLU7,RAD21,LEO1,SCG2,COMMD1,CLSPN,PDS5B,TYMS,EZH2,PKM,RNF168,PITPNB,FADS1,HMGCS1,HSPA5,PMAIP1,PCM1,TTF1,USP16,TUBA1B,TUBB,EEF1A1,ARL4C,MAP4K4,INSIG1,DDX21,FDPS,GOLGA4,NAE1,TOP1,MT-ND6,MT-ND1,SMC3,MT-ND5,MT-ND2,MT-ND3,MT-ATP8,KCNK1,CENPF,ACAT2,KDM5B,TPR,PFDN2,CD2,SMNDC1,CDC5L,ADA,ATRX,D…
GO:0006259	DNA metabolic process	18	750	0.68	3.2e-05	9606.ENSP00000265165,9606.ENSP00000296503,9606.ENSP00000297338,9606.ENSP00000308236,9606.ENSP00000312995,9606.ENSP00000313851,9606.ENSP00000315644,9606.ENSP00000320147,9606.ENSP00000320898,9606.ENSP00000354522,9606.ENSP00000354720,9606.ENSP00000355922,9606.ENSP00000360532,9606.ENSP00000362441,9606.ENSP00000373620,9606.ENSP00000377536,9606.ENSP00000419425,9606.ENSP00000480987	LEF1,HMGB2,RAD21,COMMD1,CLSPN,PDS5B,TYMS,EZH2,RNF168,TOP1,SMC3,CENPF,CDC5L,ATRX,HSPD1,PTTG1,PPIA,MCM3
GO:0043170	Macromolecule metabolic process	57	6137	0.26	4.59e-05	9606.ENSP00000025008,9606.ENSP00000216341,9606.ENSP00000245838,9606.ENSP00000249330,9606.ENSP00000264183,9606.ENSP00000264279,9606.ENSP00000265165,9606.ENSP00000265734,9606.ENSP00000266671,9606.ENSP00000279441,9606.ENSP00000288943,9606.ENSP00000289371,9606.ENSP00000296503,9606.ENSP00000297151,9606.ENSP00000297338,9606.ENSP00000299601,9606.ENSP00000304133,9606.ENSP00000308236,9606.ENSP00000312995,…	RB1CC1,GZMB,THOC2,VGF,ARID4B,NOP58,LEF1,CDK6,PHLDA1,MMP10,DUSP2,EIF5B,HMGB2,SLU7,RAD21,LEO1,SCG2,COMMD1,CLSPN,PDS5B,TYMS,EZH2,RNF168,HSPA5,PMAIP1,TTF1,USP16,EEF1A1,MAP4K4,DDX21,NAE1,TOP1,SMC3,CENPF,KDM5B,TPR,SMNDC1,CDC5L,ATRX,DNAJC2,NOP56,HSPD1,RTF1,PTTG1,JMJD1C,WDR43,HIPK2,CWC22,LSM5,PTPRC,DDX46,DHX36,PPIA,HSPA8,DDIT3,SRRT,MCM3
GO:0051276	Chromosome organization	21	1066	0.59	5.15e-05	9606.ENSP00000264183,9606.ENSP00000265165,9606.ENSP00000286398,9606.ENSP00000296503,9606.ENSP00000297338,9606.ENSP00000299601,9606.ENSP00000313851,9606.ENSP00000320147,9606.ENSP00000320898,9606.ENSP00000334808,9606.ENSP00000354522,9606.ENSP00000354720,9606.ENSP00000355922,9606.ENSP00000356234,9606.ENSP00000362441,9606.ENSP00000368565,9606.ENSP00000374280,9606.ENSP00000377536,9606.ENSP00000382204,…	ARID4B,LEF1,SMC2,HMGB2,RAD21,LEO1,PDS5B,EZH2,RNF168,USP16,TOP1,SMC3,CENPF,KDM5B,ATRX,DNAJC2,RTF1,PTTG1,JMJD1C,DHX36,MCM3
GO:0010033	Response to organic substance	37	3011	0.39	5.24e-05	9606.ENSP00000244745,9606.ENSP00000245185,9606.ENSP00000249330,9606.ENSP00000265165,9606.ENSP00000265896,9606.ENSP00000296503,9606.ENSP00000315644,9606.ENSP00000320147,9606.ENSP00000320171,9606.ENSP00000322706,9606.ENSP00000324173,9606.ENSP00000326119,9606.ENSP00000336799,9606.ENSP00000339063,9606.ENSP00000344741,9606.ENSP00000346120,9606.ENSP00000354665,9606.ENSP00000354687,9606.ENSP00000354813,…	SOX4,MT2A,VGF,LEF1,SQLE,HMGB2,TYMS,EZH2,PKM,HMGCS1,HSPA5,PMAIP1,TUBA1B,EEF1A1,INSIG1,DDX21,MT-ND6,MT-ND1,MT-ND5,MT-ND3,KDM5B,TPR,CDC5L,ADA,ATRX,DNAJA1,HSPD1,HIPK2,CXCR4,ATP2B1,HLA-B,DHX36,PPIA,HSPA8,MANF,VIM,DDIT3
GO:0006695	Cholesterol biosynthetic process	6	41	1.46	7.09e-05	9606.ENSP00000265896,9606.ENSP00000322706,9606.ENSP00000344741,9606.ENSP00000349078,9606.ENSP00000356015,9606.ENSP00000370748	SQLE,HMGCS1,INSIG1,FDPS,ACAT2,IDI1
GO:0014070	Response to organic cyclic compound	19	911	0.62	8.77e-05	9606.ENSP00000249330,9606.ENSP00000265165,9606.ENSP00000296503,9606.ENSP00000315644,9606.ENSP00000320147,9606.ENSP00000322706,9606.ENSP00000324173,9606.ENSP00000326119,9606.ENSP00000344741,9606.ENSP00000346120,9606.ENSP00000354665,9606.ENSP00000354687,9606.ENSP00000355206,9606.ENSP00000360532,9606.ENSP00000361965,9606.ENSP00000373620,9606.ENSP00000386884,9606.ENSP00000392043,9606.ENSP00000417078	VGF,LEF1,HMGB2,TYMS,EZH2,HMGCS1,HSPA5,PMAIP1,INSIG1,DDX21,MT-ND6,MT-ND1,MT-ND3,CDC5L,ADA,HSPD1,CXCR4,ATP2B1,DHX36
GO:0006807	Nitrogen compound metabolic process	60	6852	0.24	0.0001	9606.ENSP00000216341,9606.ENSP00000245838,9606.ENSP00000249330,9606.ENSP00000264183,9606.ENSP00000264279,9606.ENSP00000265165,9606.ENSP00000265734,9606.ENSP00000266671,9606.ENSP00000279441,9606.ENSP00000288943,9606.ENSP00000289371,9606.ENSP00000296503,9606.ENSP00000297151,9606.ENSP00000297338,9606.ENSP00000299601,9606.ENSP00000304133,9606.ENSP00000308236,9606.ENSP00000312995,9606.ENSP00000313851,…	GZMB,THOC2,VGF,ARID4B,NOP58,LEF1,CDK6,PHLDA1,MMP10,DUSP2,EIF5B,HMGB2,SLU7,RAD21,LEO1,SCG2,COMMD1,CLSPN,PDS5B,TYMS,EZH2,PKM,RNF168,HMGCS1,HSPA5,PMAIP1,TTF1,USP16,EEF1A1,MAP4K4,DDX21,NAE1,TOP1,SMC3,MT-ATP8,CENPF,KDM5B,TPR,SMNDC1,CDC5L,ADA,ATRX,NOP56,HSPD1,RTF1,PTTG1,JMJD1C,WDR43,HIPK2,CWC22,LSM5,PTPRC,DDX46,DHX36,PPIA,HSPA8,BCAT1,DDIT3,SRRT,MCM3
GO:0016043	Cellular component organization	52	5447	0.28	0.0001	9606.ENSP00000025008,9606.ENSP00000216341,9606.ENSP00000264183,9606.ENSP00000264982,9606.ENSP00000265165,9606.ENSP00000265896,9606.ENSP00000279441,9606.ENSP00000286398,9606.ENSP00000296503,9606.ENSP00000297151,9606.ENSP00000297338,9606.ENSP00000299601,9606.ENSP00000313851,9606.ENSP00000320147,9606.ENSP00000320898,9606.ENSP00000321266,9606.ENSP00000326119,9606.ENSP00000327077,9606.ENSP00000334808,…	RB1CC1,GZMB,ARID4B,CEP70,LEF1,SQLE,MMP10,SMC2,HMGB2,SLU7,RAD21,LEO1,PDS5B,EZH2,RNF168,PITPNB,PMAIP1,PCM1,USP16,TUBA1B,TUBB,MAP4K4,GOLGA4,TOP1,MT-ND6,MT-ND1,SMC3,MT-ND5,MT-ND2,MT-ND3,MT-ATP8,CENPF,KDM5B,TPR,CD2,ATRX,DNAJC2,HSPD1,RTF1,PTTG1,JMJD1C,HIPK2,CXCR4,IMMT,PTPRC,FNBP1,DHX36,PPIA,HSPA8,MANF,VIM,MCM3
GO:0051726	Regulation of cell cycle	22	1230	0.55	0.0001	9606.ENSP00000244745,9606.ENSP00000256015,9606.ENSP00000264982,9606.ENSP00000265165,9606.ENSP00000265734,9606.ENSP00000297338,9606.ENSP00000312995,9606.ENSP00000320147,9606.ENSP00000327077,9606.ENSP00000334808,9606.ENSP00000339001,9606.ENSP00000343658,9606.ENSP00000351990,9606.ENSP00000355922,9606.ENSP00000356448,9606.ENSP00000360532,9606.ENSP00000362441,9606.ENSP00000377536,9606.ENSP00000385571,…	SOX4,BTG1,CEP70,LEF1,CDK6,RAD21,CLSPN,EZH2,PCM1,USP16,TUBB,MAP4K4,NAE1,CENPF,TPR,CDC5L,ATRX,PTTG1,HIPK2,PTPRC,HSPA8,DDIT3
GO:0051301	Cell division	14	493	0.75	0.00011	9606.ENSP00000245838,9606.ENSP00000265165,9606.ENSP00000265734,9606.ENSP00000286398,9606.ENSP00000297338,9606.ENSP00000313851,9606.ENSP00000334808,9606.ENSP00000336799,9606.ENSP00000339001,9606.ENSP00000354522,9606.ENSP00000354720,9606.ENSP00000355922,9606.ENSP00000356448,9606.ENSP00000377536	THOC2,LEF1,CDK6,SMC2,RAD21,PDS5B,USP16,TUBA1B,TUBB,TOP1,SMC3,CENPF,TPR,PTTG1
GO:0009889	Regulation of biosynthetic process	44	4210	0.32	0.00014	9606.ENSP00000216341,9606.ENSP00000244745,9606.ENSP00000256015,9606.ENSP00000264183,9606.ENSP00000265165,9606.ENSP00000265734,9606.ENSP00000265896,9606.ENSP00000289371,9606.ENSP00000296503,9606.ENSP00000297338,9606.ENSP00000299601,9606.ENSP00000308236,9606.ENSP00000315644,9606.ENSP00000320147,9606.ENSP00000320898,9606.ENSP00000322229,9606.ENSP00000322706,9606.ENSP00000323148,9606.ENSP00000324173,…	GZMB,SOX4,BTG1,ARID4B,LEF1,CDK6,SQLE,EIF5B,HMGB2,RAD21,LEO1,COMMD1,TYMS,EZH2,RNF168,FADS1,HMGCS1,ZKSCAN1,HSPA5,TTF1,USP16,EEF1A1,INSIG1,FDPS,SMC3,CENPF,KDM5B,TPR,CDC5L,ATRX,DNAJC2,IDI1,HSPD1,RTF1,LRRFIP1,PTTG1,JMJD1C,WDR43,HIPK2,DHX36,HSPA8,VIM,DDIT3,SRRT
GO:0019222	Regulation of metabolic process	60	6948	0.23	0.00014	9606.ENSP00000025008,9606.ENSP00000216341,9606.ENSP00000244745,9606.ENSP00000245838,9606.ENSP00000256015,9606.ENSP00000264183,9606.ENSP00000265165,9606.ENSP00000265734,9606.ENSP00000265896,9606.ENSP00000288943,9606.ENSP00000289371,9606.ENSP00000296503,9606.ENSP00000297338,9606.ENSP00000299601,9606.ENSP00000308236,9606.ENSP00000312995,9606.ENSP00000315644,9606.ENSP00000320147,9606.ENSP00000320898,…	RB1CC1,GZMB,SOX4,THOC2,BTG1,ARID4B,LEF1,CDK6,SQLE,DUSP2,EIF5B,HMGB2,RAD21,LEO1,COMMD1,CLSPN,TYMS,EZH2,RNF168,FADS1,HMGCS1,ZKSCAN1,HSPA5,PMAIP1,TTF1,USP16,EEF1A1,MAP4K4,INSIG1,DDX21,FDPS,TOP1,SMC3,CENPF,KDM5B,TPR,CD2,CDC5L,ATRX,DNAJC2,DNAJA1,IDI1,HSPD1,RTF1,LRRFIP1,PTTG1,JMJD1C,WDR43,HIPK2,CXCR4,CWC22,ATP2B1,HLA-B,LSM5,PTPRC,DHX36,HSPA8,VIM,DDIT3,SRRT
GO:0033554	Cellular response to stress	26	1725	0.47	0.00014	9606.ENSP00000244745,9606.ENSP00000296503,9606.ENSP00000297151,9606.ENSP00000297338,9606.ENSP00000308236,9606.ENSP00000312995,9606.ENSP00000313851,9606.ENSP00000320147,9606.ENSP00000320898,9606.ENSP00000322229,9606.ENSP00000324173,9606.ENSP00000326119,9606.ENSP00000334808,9606.ENSP00000343658,9606.ENSP00000344741,9606.ENSP00000354720,9606.ENSP00000356448,9606.ENSP00000360532,9606.ENSP00000362441,…	SOX4,HMGB2,SLU7,RAD21,COMMD1,CLSPN,PDS5B,EZH2,RNF168,FADS1,HSPA5,PMAIP1,USP16,MAP4K4,INSIG1,SMC3,TPR,CDC5L,ATRX,HSPD1,PTTG1,HIPK2,DHX36,HSPA8,DDIT3,MCM3
GO:0045930	Negative regulation of mitotic cell cycle	11	308	0.85	0.00023	9606.ENSP00000244745,9606.ENSP00000256015,9606.ENSP00000265734,9606.ENSP00000297338,9606.ENSP00000312995,9606.ENSP00000320147,9606.ENSP00000351990,9606.ENSP00000355922,9606.ENSP00000356448,9606.ENSP00000362441,9606.ENSP00000377536	SOX4,BTG1,CDK6,RAD21,CLSPN,EZH2,NAE1,CENPF,TPR,ATRX,PTTG1
GO:0010468	Regulation of gene expression	47	4813	0.29	0.00027	9606.ENSP00000216341,9606.ENSP00000244745,9606.ENSP00000245838,9606.ENSP00000256015,9606.ENSP00000264183,9606.ENSP00000265165,9606.ENSP00000265734,9606.ENSP00000289371,9606.ENSP00000296503,9606.ENSP00000297338,9606.ENSP00000299601,9606.ENSP00000308236,9606.ENSP00000315644,9606.ENSP00000320147,9606.ENSP00000320898,9606.ENSP00000322229,9606.ENSP00000323148,9606.ENSP00000324173,9606.ENSP00000334808,…	GZMB,SOX4,THOC2,BTG1,ARID4B,LEF1,CDK6,EIF5B,HMGB2,RAD21,LEO1,COMMD1,TYMS,EZH2,RNF168,FADS1,ZKSCAN1,HSPA5,USP16,EEF1A1,INSIG1,DDX21,TOP1,CENPF,KDM5B,TPR,CD2,CDC5L,ATRX,DNAJC2,HSPD1,RTF1,LRRFIP1,PTTG1,JMJD1C,WDR43,HIPK2,CWC22,ATP2B1,HLA-B,LSM5,PTPRC,DHX36,HSPA8,VIM,DDIT3,SRRT
GO:0033048	Negative regulation of mitotic sister chromatid segregation	5	30	1.52	0.0003	9606.ENSP00000297338,9606.ENSP00000355922,9606.ENSP00000356448,9606.ENSP00000362441,9606.ENSP00000377536	RAD21,CENPF,TPR,ATRX,PTTG1
GO:0060255	Regulation of macromolecule metabolic process	56	6407	0.24	0.00035	9606.ENSP00000025008,9606.ENSP00000216341,9606.ENSP00000244745,9606.ENSP00000245838,9606.ENSP00000256015,9606.ENSP00000264183,9606.ENSP00000265165,9606.ENSP00000265734,9606.ENSP00000288943,9606.ENSP00000289371,9606.ENSP00000296503,9606.ENSP00000297338,9606.ENSP00000299601,9606.ENSP00000308236,9606.ENSP00000312995,9606.ENSP00000315644,9606.ENSP00000320147,9606.ENSP00000320898,9606.ENSP00000322229,…	RB1CC1,GZMB,SOX4,THOC2,BTG1,ARID4B,LEF1,CDK6,DUSP2,EIF5B,HMGB2,RAD21,LEO1,COMMD1,CLSPN,TYMS,EZH2,RNF168,FADS1,ZKSCAN1,HSPA5,PMAIP1,TTF1,USP16,EEF1A1,MAP4K4,INSIG1,DDX21,TOP1,SMC3,CENPF,KDM5B,TPR,CD2,CDC5L,ATRX,DNAJC2,DNAJA1,HSPD1,RTF1,LRRFIP1,PTTG1,JMJD1C,WDR43,HIPK2,CXCR4,CWC22,ATP2B1,HLA-B,LSM5,PTPRC,DHX36,HSPA8,VIM,DDIT3,SRRT
GO:0007346	Regulation of mitotic cell cycle	15	676	0.64	0.00059	9606.ENSP00000244745,9606.ENSP00000256015,9606.ENSP00000264982,9606.ENSP00000265734,9606.ENSP00000297338,9606.ENSP00000312995,9606.ENSP00000320147,9606.ENSP00000327077,9606.ENSP00000339001,9606.ENSP00000343658,9606.ENSP00000351990,9606.ENSP00000355922,9606.ENSP00000356448,9606.ENSP00000362441,9606.ENSP00000377536	SOX4,BTG1,CEP70,CDK6,RAD21,CLSPN,EZH2,PCM1,TUBB,MAP4K4,NAE1,CENPF,TPR,ATRX,PTTG1
GO:0050896	Response to stimulus	64	8046	0.2	0.00066	9606.ENSP00000216341,9606.ENSP00000244745,9606.ENSP00000245185,9606.ENSP00000249330,9606.ENSP00000265165,9606.ENSP00000265734,9606.ENSP00000265896,9606.ENSP00000296503,9606.ENSP00000297151,9606.ENSP00000297338,9606.ENSP00000299601,9606.ENSP00000304133,9606.ENSP00000308236,9606.ENSP00000312995,9606.ENSP00000313851,9606.ENSP00000315644,9606.ENSP00000320147,9606.ENSP00000320171,9606.ENSP00000320898,…	GZMB,SOX4,MT2A,VGF,LEF1,CDK6,SQLE,HMGB2,SLU7,RAD21,LEO1,SCG2,COMMD1,CLSPN,PDS5B,TYMS,EZH2,PKM,RNF168,FADS1,HMGCS1,HSPA5,PMAIP1,USP16,TUBA1B,TUBB,EEF1A1,MAP4K4,INSIG1,DDX21,NAE1,TOP1,MT-ND6,MT-ND1,SMC3,MT-ND5,MT-ND3,KCNK1,CENPF,KDM5B,TPR,CD2,CDC5L,ADA,ATRX,DNAJA1,HSPD1,RTF1,PTTG1,JMJD1C,HIPK2,CXCR4,ATP2B1,HLA-B,LSM5,PTPRC,DHX36,PPIA,HSPA8,MANF,VIM,DDIT3,SRRT,MCM3
GO:2000112	Regulation of cellular macromolecule biosynthetic process	40	3878	0.31	0.0007	9606.ENSP00000216341,9606.ENSP00000244745,9606.ENSP00000256015,9606.ENSP00000264183,9606.ENSP00000265165,9606.ENSP00000265734,9606.ENSP00000289371,9606.ENSP00000296503,9606.ENSP00000297338,9606.ENSP00000299601,9606.ENSP00000308236,9606.ENSP00000315644,9606.ENSP00000320147,9606.ENSP00000320898,9606.ENSP00000322229,9606.ENSP00000323148,9606.ENSP00000324173,9606.ENSP00000333920,9606.ENSP00000334808,…	GZMB,SOX4,BTG1,ARID4B,LEF1,CDK6,EIF5B,HMGB2,RAD21,LEO1,COMMD1,TYMS,EZH2,RNF168,FADS1,ZKSCAN1,HSPA5,TTF1,USP16,EEF1A1,INSIG1,SMC3,CENPF,KDM5B,TPR,CDC5L,ATRX,DNAJC2,HSPD1,RTF1,LRRFIP1,PTTG1,JMJD1C,WDR43,HIPK2,DHX36,HSPA8,VIM,DDIT3,SRRT
GO:0006974	Cellular response to dna damage stimulus	16	793	0.6	0.0008	9606.ENSP00000244745,9606.ENSP00000296503,9606.ENSP00000297338,9606.ENSP00000308236,9606.ENSP00000312995,9606.ENSP00000313851,9606.ENSP00000320898,9606.ENSP00000326119,9606.ENSP00000334808,9606.ENSP00000354720,9606.ENSP00000360532,9606.ENSP00000362441,9606.ENSP00000377536,9606.ENSP00000385571,9606.ENSP00000448665,9606.ENSP00000480987	SOX4,HMGB2,RAD21,COMMD1,CLSPN,PDS5B,RNF168,PMAIP1,USP16,SMC3,CDC5L,ATRX,PTTG1,HIPK2,DDIT3,MCM3
GO:0009266	Response to temperature stimulus	8	170	0.97	0.00093	9606.ENSP00000249330,9606.ENSP00000297151,9606.ENSP00000356448,9606.ENSP00000369127,9606.ENSP00000373620,9606.ENSP00000386884,9606.ENSP00000392043,9606.ENSP00000417078	VGF,SLU7,TPR,DNAJA1,HSPD1,CXCR4,ATP2B1,DHX36
GO:0042221	Response to chemical	42	4333	0.28	0.0015	9606.ENSP00000244745,9606.ENSP00000245185,9606.ENSP00000249330,9606.ENSP00000265165,9606.ENSP00000265896,9606.ENSP00000296503,9606.ENSP00000304133,9606.ENSP00000315644,9606.ENSP00000320147,9606.ENSP00000320171,9606.ENSP00000322706,9606.ENSP00000324173,9606.ENSP00000326119,9606.ENSP00000336799,9606.ENSP00000339063,9606.ENSP00000344741,9606.ENSP00000346120,9606.ENSP00000354522,9606.ENSP00000354665,…	SOX4,MT2A,VGF,LEF1,SQLE,HMGB2,SCG2,TYMS,EZH2,PKM,HMGCS1,HSPA5,PMAIP1,TUBA1B,EEF1A1,INSIG1,DDX21,TOP1,MT-ND6,MT-ND1,MT-ND5,MT-ND3,KCNK1,CENPF,KDM5B,TPR,CDC5L,ADA,ATRX,DNAJA1,HSPD1,HIPK2,CXCR4,ATP2B1,HLA-B,DHX36,PPIA,HSPA8,MANF,VIM,DDIT3,SRRT
GO:0006120	Mitochondrial electron transport, nadh to ubiquinone	5	49	1.3	0.0019	9606.ENSP00000354665,9606.ENSP00000354687,9606.ENSP00000354813,9606.ENSP00000355046,9606.ENSP00000355206	MT-ND6,MT-ND1,MT-ND5,MT-ND2,MT-ND3
GO:0009991	Response to extracellular stimulus	12	483	0.69	0.0019	9606.ENSP00000249330,9606.ENSP00000315644,9606.ENSP00000320171,9606.ENSP00000322229,9606.ENSP00000322706,9606.ENSP00000324173,9606.ENSP00000326119,9606.ENSP00000361965,9606.ENSP00000392043,9606.ENSP00000411355,9606.ENSP00000432083,9606.ENSP00000448665	VGF,TYMS,PKM,FADS1,HMGCS1,HSPA5,PMAIP1,ADA,ATP2B1,PTPRC,HSPA8,DDIT3
GO:0010948	Negative regulation of cell cycle process	10	328	0.78	0.0019	9606.ENSP00000244745,9606.ENSP00000265734,9606.ENSP00000297338,9606.ENSP00000312995,9606.ENSP00000320147,9606.ENSP00000351990,9606.ENSP00000355922,9606.ENSP00000356448,9606.ENSP00000362441,9606.ENSP00000377536	SOX4,CDK6,RAD21,CLSPN,EZH2,NAE1,CENPF,TPR,ATRX,PTTG1
GO:0045786	Negative regulation of cell cycle	13	571	0.65	0.0019	9606.ENSP00000244745,9606.ENSP00000256015,9606.ENSP00000265734,9606.ENSP00000297338,9606.ENSP00000312995,9606.ENSP00000320147,9606.ENSP00000351990,9606.ENSP00000355922,9606.ENSP00000356448,9606.ENSP00000360532,9606.ENSP00000362441,9606.ENSP00000377536,9606.ENSP00000448665	SOX4,BTG1,CDK6,RAD21,CLSPN,EZH2,NAE1,CENPF,TPR,CDC5L,ATRX,PTTG1,DDIT3
GO:0048519	Negative regulation of biological process	48	5389	0.25	0.0019	9606.ENSP00000025008,9606.ENSP00000216341,9606.ENSP00000244745,9606.ENSP00000245185,9606.ENSP00000245838,9606.ENSP00000256015,9606.ENSP00000265165,9606.ENSP00000265734,9606.ENSP00000288943,9606.ENSP00000296503,9606.ENSP00000297338,9606.ENSP00000299601,9606.ENSP00000304133,9606.ENSP00000308236,9606.ENSP00000312995,9606.ENSP00000313851,9606.ENSP00000315644,9606.ENSP00000320147,9606.ENSP00000320898,…	RB1CC1,GZMB,SOX4,MT2A,THOC2,BTG1,LEF1,CDK6,DUSP2,HMGB2,RAD21,LEO1,SCG2,COMMD1,CLSPN,PDS5B,TYMS,EZH2,RNF168,HSPA5,PCM1,TTF1,MAP4K4,INSIG1,NAE1,CENPF,KDM5B,TPR,CDC5L,ADA,ATRX,ANKRD26,DNAJC2,DNAJA1,HSPD1,RTF1,LRRFIP1,PTTG1,HIPK2,ATP2B1,HLA-B,LSM5,PTPRC,DHX36,HSPA8,VIM,DDIT3,SRRT
GO:0098727	Maintenance of cell number	7	137	1	0.0019	9606.ENSP00000244745,9606.ENSP00000299601,9606.ENSP00000320147,9606.ENSP00000327077,9606.ENSP00000354720,9606.ENSP00000374280,9606.ENSP00000480421	SOX4,LEO1,EZH2,PCM1,SMC3,RTF1,SRRT
GO:1901576	Organic substance biosynthetic process	31	2734	0.35	0.0019	9606.ENSP00000265896,9606.ENSP00000266671,9606.ENSP00000278840,9606.ENSP00000289371,9606.ENSP00000299601,9606.ENSP00000312995,9606.ENSP00000315644,9606.ENSP00000320171,9606.ENSP00000322229,9606.ENSP00000322706,9606.ENSP00000333920,9606.ENSP00000339063,9606.ENSP00000344741,9606.ENSP00000346120,9606.ENSP00000349078,9606.ENSP00000354522,9606.ENSP00000355265,9606.ENSP00000355922,9606.ENSP00000356015,…	SQLE,PHLDA1,FADS2,EIF5B,LEO1,CLSPN,TYMS,PKM,FADS1,HMGCS1,TTF1,EEF1A1,INSIG1,DDX21,FDPS,TOP1,MT-ATP8,CENPF,ACAT2,ADA,ATRX,DNAJC2,IDI1,RTF1,PTTG1,PTPRC,PPIA,BCAT1,DDIT3,SRRT,MCM3
GO:1901698	Response to nitrogen compound	18	1070	0.52	0.0019	9606.ENSP00000249330,9606.ENSP00000315644,9606.ENSP00000320147,9606.ENSP00000320171,9606.ENSP00000322706,9606.ENSP00000324173,9606.ENSP00000326119,9606.ENSP00000344741,9606.ENSP00000346120,9606.ENSP00000354665,9606.ENSP00000354813,9606.ENSP00000360532,9606.ENSP00000361965,9606.ENSP00000362441,9606.ENSP00000373620,9606.ENSP00000386884,9606.ENSP00000417078,9606.ENSP00000446007	VGF,TYMS,EZH2,PKM,HMGCS1,HSPA5,PMAIP1,INSIG1,DDX21,MT-ND6,MT-ND5,CDC5L,ADA,ATRX,HSPD1,CXCR4,DHX36,VIM
GO:1901362	Organic cyclic compound biosynthetic process	19	1211	0.49	0.0023	9606.ENSP00000265896,9606.ENSP00000299601,9606.ENSP00000315644,9606.ENSP00000320171,9606.ENSP00000322706,9606.ENSP00000333920,9606.ENSP00000344741,9606.ENSP00000346120,9606.ENSP00000349078,9606.ENSP00000355265,9606.ENSP00000355922,9606.ENSP00000356015,9606.ENSP00000361965,9606.ENSP00000370748,9606.ENSP00000374280,9606.ENSP00000377536,9606.ENSP00000419425,9606.ENSP00000448665,9606.ENSP00000480421	SQLE,LEO1,TYMS,PKM,HMGCS1,TTF1,INSIG1,DDX21,FDPS,MT-ATP8,CENPF,ACAT2,ADA,IDI1,RTF1,PTTG1,PPIA,DDIT3,SRRT
GO:1901990	Regulation of mitotic cell cycle phase transition	11	416	0.72	0.0023	9606.ENSP00000244745,9606.ENSP00000264982,9606.ENSP00000265734,9606.ENSP00000297338,9606.ENSP00000312995,9606.ENSP00000320147,9606.ENSP00000327077,9606.ENSP00000339001,9606.ENSP00000351990,9606.ENSP00000355922,9606.ENSP00000356448	SOX4,CEP70,CDK6,RAD21,CLSPN,EZH2,PCM1,TUBB,NAE1,CENPF,TPR
GO:0046034	ATP metabolic process	8	204	0.89	0.0025	9606.ENSP00000320171,9606.ENSP00000354665,9606.ENSP00000354687,9606.ENSP00000354813,9606.ENSP00000355046,9606.ENSP00000355206,9606.ENSP00000355265,9606.ENSP00000432083	PKM,MT-ND6,MT-ND1,MT-ND5,MT-ND2,MT-ND3,MT-ATP8,HSPA8
GO:0044260	Cellular macromolecule metabolic process	45	4976	0.25	0.0028	9606.ENSP00000025008,9606.ENSP00000249330,9606.ENSP00000264183,9606.ENSP00000265165,9606.ENSP00000265734,9606.ENSP00000266671,9606.ENSP00000288943,9606.ENSP00000289371,9606.ENSP00000296503,9606.ENSP00000297338,9606.ENSP00000299601,9606.ENSP00000304133,9606.ENSP00000308236,9606.ENSP00000312995,9606.ENSP00000313851,9606.ENSP00000315644,9606.ENSP00000320147,9606.ENSP00000320898,9606.ENSP00000324173,…	RB1CC1,VGF,ARID4B,LEF1,CDK6,PHLDA1,DUSP2,EIF5B,HMGB2,RAD21,LEO1,SCG2,COMMD1,CLSPN,PDS5B,TYMS,EZH2,RNF168,HSPA5,PMAIP1,TTF1,USP16,EEF1A1,MAP4K4,DDX21,NAE1,TOP1,SMC3,CENPF,KDM5B,TPR,CDC5L,ATRX,DNAJC2,HSPD1,RTF1,PTTG1,JMJD1C,HIPK2,LSM5,PTPRC,PPIA,DDIT3,SRRT,MCM3
GO:0045588	Positive regulation of gamma-delta t cell differentiation	3	7	1.93	0.003	9606.ENSP00000244745,9606.ENSP00000265165,9606.ENSP00000411355	SOX4,LEF1,PTPRC
GO:0080090	Regulation of primary metabolic process	51	6032	0.22	0.0031	9606.ENSP00000025008,9606.ENSP00000216341,9606.ENSP00000244745,9606.ENSP00000256015,9606.ENSP00000264183,9606.ENSP00000265165,9606.ENSP00000265734,9606.ENSP00000265896,9606.ENSP00000288943,9606.ENSP00000289371,9606.ENSP00000296503,9606.ENSP00000297338,9606.ENSP00000299601,9606.ENSP00000308236,9606.ENSP00000312995,9606.ENSP00000315644,9606.ENSP00000320147,9606.ENSP00000320898,9606.ENSP00000322229,…	RB1CC1,GZMB,SOX4,BTG1,ARID4B,LEF1,CDK6,SQLE,DUSP2,EIF5B,HMGB2,RAD21,LEO1,COMMD1,CLSPN,TYMS,EZH2,RNF168,FADS1,HMGCS1,ZKSCAN1,HSPA5,PMAIP1,USP16,EEF1A1,MAP4K4,INSIG1,FDPS,CENPF,KDM5B,TPR,CDC5L,ATRX,DNAJC2,DNAJA1,IDI1,HSPD1,RTF1,LRRFIP1,PTTG1,JMJD1C,WDR43,HIPK2,CXCR4,CWC22,PTPRC,DHX36,HSPA8,VIM,DDIT3,SRRT
GO:2000816	Negative regulation of mitotic sister chromatid separation	4	27	1.47	0.0034	9606.ENSP00000297338,9606.ENSP00000355922,9606.ENSP00000356448,9606.ENSP00000377536	RAD21,CENPF,TPR,PTTG1
GO:0009628	Response to abiotic stimulus	18	1147	0.49	0.0036	9606.ENSP00000249330,9606.ENSP00000297151,9606.ENSP00000320171,9606.ENSP00000320898,9606.ENSP00000322706,9606.ENSP00000324173,9606.ENSP00000326119,9606.ENSP00000354813,9606.ENSP00000355206,9606.ENSP00000356448,9606.ENSP00000361965,9606.ENSP00000369127,9606.ENSP00000373620,9606.ENSP00000385571,9606.ENSP00000386884,9606.ENSP00000392043,9606.ENSP00000411355,9606.ENSP00000417078	VGF,SLU7,PKM,RNF168,HMGCS1,HSPA5,PMAIP1,MT-ND5,MT-ND3,TPR,ADA,DNAJA1,HSPD1,HIPK2,CXCR4,ATP2B1,PTPRC,DHX36
GO:0031667	Response to nutrient levels	11	449	0.69	0.0037	9606.ENSP00000249330,9606.ENSP00000315644,9606.ENSP00000320171,9606.ENSP00000322229,9606.ENSP00000322706,9606.ENSP00000324173,9606.ENSP00000326119,9606.ENSP00000361965,9606.ENSP00000392043,9606.ENSP00000432083,9606.ENSP00000448665	VGF,TYMS,PKM,FADS1,HMGCS1,HSPA5,PMAIP1,ADA,ATP2B1,HSPA8,DDIT3
GO:0044770	Cell cycle phase transition	9	289	0.79	0.0037	9606.ENSP00000264982,9606.ENSP00000265734,9606.ENSP00000266671,9606.ENSP00000315644,9606.ENSP00000327077,9606.ENSP00000339001,9606.ENSP00000411355,9606.ENSP00000443459,9606.ENSP00000480987	CEP70,CDK6,PHLDA1,TYMS,PCM1,TUBB,PTPRC,BCAT1,MCM3
GO:0048523	Negative regulation of cellular process	44	4874	0.25	0.0037	9606.ENSP00000025008,9606.ENSP00000216341,9606.ENSP00000244745,9606.ENSP00000245838,9606.ENSP00000256015,9606.ENSP00000265165,9606.ENSP00000265734,9606.ENSP00000288943,9606.ENSP00000296503,9606.ENSP00000297338,9606.ENSP00000299601,9606.ENSP00000304133,9606.ENSP00000308236,9606.ENSP00000312995,9606.ENSP00000313851,9606.ENSP00000315644,9606.ENSP00000320147,9606.ENSP00000320898,9606.ENSP00000324173,…	RB1CC1,GZMB,SOX4,THOC2,BTG1,LEF1,CDK6,DUSP2,HMGB2,RAD21,LEO1,SCG2,COMMD1,CLSPN,PDS5B,TYMS,EZH2,RNF168,HSPA5,PCM1,TTF1,MAP4K4,INSIG1,NAE1,CENPF,KDM5B,TPR,CDC5L,ADA,ATRX,ANKRD26,DNAJC2,DNAJA1,HSPD1,RTF1,LRRFIP1,PTTG1,HIPK2,HLA-B,PTPRC,DHX36,HSPA8,VIM,DDIT3
GO:1901991	Negative regulation of mitotic cell cycle phase transition	8	219	0.86	0.0037	9606.ENSP00000244745,9606.ENSP00000265734,9606.ENSP00000297338,9606.ENSP00000312995,9606.ENSP00000320147,9606.ENSP00000351990,9606.ENSP00000355922,9606.ENSP00000356448	SOX4,CDK6,RAD21,CLSPN,EZH2,NAE1,CENPF,TPR
GO:0007005	Mitochondrion organization	11	452	0.68	0.0038	9606.ENSP00000025008,9606.ENSP00000216341,9606.ENSP00000326119,9606.ENSP00000354665,9606.ENSP00000354687,9606.ENSP00000354813,9606.ENSP00000355046,9606.ENSP00000355206,9606.ENSP00000355265,9606.ENSP00000373620,9606.ENSP00000387262	RB1CC1,GZMB,PMAIP1,MT-ND6,MT-ND1,MT-ND5,MT-ND2,MT-ND3,MT-ATP8,HSPD1,IMMT
GO:0034243	Regulation of transcription elongation from rna polymerase ii promoter	4	29	1.44	0.0038	9606.ENSP00000299601,9606.ENSP00000320147,9606.ENSP00000320898,9606.ENSP00000384302	LEO1,EZH2,RNF168,WDR43
GO:0080135	Regulation of cellular response to stress	14	739	0.57	0.0041	9606.ENSP00000025008,9606.ENSP00000265734,9606.ENSP00000320898,9606.ENSP00000324173,9606.ENSP00000326119,9606.ENSP00000343658,9606.ENSP00000344741,9606.ENSP00000356448,9606.ENSP00000368565,9606.ENSP00000369127,9606.ENSP00000385571,9606.ENSP00000432083,9606.ENSP00000432799,9606.ENSP00000448665	RB1CC1,CDK6,RNF168,HSPA5,PMAIP1,MAP4K4,INSIG1,TPR,DNAJC2,DNAJA1,HIPK2,HSPA8,MANF,DDIT3
GO:0032981	Mitochondrial respiratory chain complex i assembly	5	66	1.18	0.0048	9606.ENSP00000354665,9606.ENSP00000354687,9606.ENSP00000354813,9606.ENSP00000355046,9606.ENSP00000355206	MT-ND6,MT-ND1,MT-ND5,MT-ND2,MT-ND3
GO:0010564	Regulation of cell cycle process	14	760	0.56	0.0051	9606.ENSP00000244745,9606.ENSP00000264982,9606.ENSP00000265165,9606.ENSP00000265734,9606.ENSP00000297338,9606.ENSP00000312995,9606.ENSP00000320147,9606.ENSP00000327077,9606.ENSP00000339001,9606.ENSP00000351990,9606.ENSP00000355922,9606.ENSP00000356448,9606.ENSP00000362441,9606.ENSP00000377536	SOX4,CEP70,LEF1,CDK6,RAD21,CLSPN,EZH2,PCM1,TUBB,NAE1,CENPF,TPR,ATRX,PTTG1
GO:0080134	Regulation of response to stress	20	1437	0.44	0.0051	9606.ENSP00000025008,9606.ENSP00000265734,9606.ENSP00000296503,9606.ENSP00000320898,9606.ENSP00000324173,9606.ENSP00000326119,9606.ENSP00000343658,9606.ENSP00000344741,9606.ENSP00000356448,9606.ENSP00000361965,9606.ENSP00000368565,9606.ENSP00000369127,9606.ENSP00000373620,9606.ENSP00000385571,9606.ENSP00000386884,9606.ENSP00000399168,9606.ENSP00000411355,9606.ENSP00000432083,9606.ENSP00000432799,…	RB1CC1,CDK6,HMGB2,RNF168,HSPA5,PMAIP1,MAP4K4,INSIG1,TPR,ADA,DNAJC2,DNAJA1,HSPD1,HIPK2,CXCR4,HLA-B,PTPRC,HSPA8,MANF,DDIT3
GO:0006355	Regulation of transcription, dna-templated	34	3388	0.3	0.0055	9606.ENSP00000244745,9606.ENSP00000256015,9606.ENSP00000264183,9606.ENSP00000265165,9606.ENSP00000265734,9606.ENSP00000296503,9606.ENSP00000297338,9606.ENSP00000299601,9606.ENSP00000308236,9606.ENSP00000315644,9606.ENSP00000320147,9606.ENSP00000320898,9606.ENSP00000322229,9606.ENSP00000323148,9606.ENSP00000324173,9606.ENSP00000334808,9606.ENSP00000344741,9606.ENSP00000355922,9606.ENSP00000356234,…	SOX4,BTG1,ARID4B,LEF1,CDK6,HMGB2,RAD21,LEO1,COMMD1,TYMS,EZH2,RNF168,FADS1,ZKSCAN1,HSPA5,USP16,INSIG1,CENPF,KDM5B,TPR,CDC5L,ATRX,DNAJC2,HSPD1,RTF1,LRRFIP1,PTTG1,JMJD1C,WDR43,HIPK2,DHX36,HSPA8,DDIT3,SRRT
GO:0050793	Regulation of developmental process	29	2648	0.34	0.0055	9606.ENSP00000244745,9606.ENSP00000245838,9606.ENSP00000256015,9606.ENSP00000265165,9606.ENSP00000265734,9606.ENSP00000296503,9606.ENSP00000299601,9606.ENSP00000320147,9606.ENSP00000320171,9606.ENSP00000322229,9606.ENSP00000324173,9606.ENSP00000327077,9606.ENSP00000344741,9606.ENSP00000349305,9606.ENSP00000355922,9606.ENSP00000356234,9606.ENSP00000358490,9606.ENSP00000361965,9606.ENSP00000365255,…	SOX4,THOC2,BTG1,LEF1,CDK6,HMGB2,LEO1,EZH2,PKM,FADS1,HSPA5,PCM1,INSIG1,GOLGA4,CENPF,KDM5B,CD2,ADA,ANKRD26,WDR43,HIPK2,CXCR4,ATP2B1,HLA-B,PTPRC,DHX36,VIM,DDIT3,SRRT
GO:2000026	Regulation of multicellular organismal development	25	2096	0.37	0.0055	9606.ENSP00000244745,9606.ENSP00000245838,9606.ENSP00000256015,9606.ENSP00000265165,9606.ENSP00000265734,9606.ENSP00000296503,9606.ENSP00000299601,9606.ENSP00000320147,9606.ENSP00000320171,9606.ENSP00000324173,9606.ENSP00000327077,9606.ENSP00000349305,9606.ENSP00000355922,9606.ENSP00000356234,9606.ENSP00000358490,9606.ENSP00000361965,9606.ENSP00000385571,9606.ENSP00000386884,9606.ENSP00000392043,…	SOX4,THOC2,BTG1,LEF1,CDK6,HMGB2,LEO1,EZH2,PKM,HSPA5,PCM1,GOLGA4,CENPF,KDM5B,CD2,ADA,HIPK2,CXCR4,ATP2B1,HLA-B,PTPRC,DHX36,VIM,DDIT3,SRRT
GO:0006119	Oxidative phosphorylation	6	118	1	0.0057	9606.ENSP00000354665,9606.ENSP00000354687,9606.ENSP00000354813,9606.ENSP00000355046,9606.ENSP00000355206,9606.ENSP00000355265	MT-ND6,MT-ND1,MT-ND5,MT-ND2,MT-ND3,MT-ATP8
GO:0051252	Regulation of rna metabolic process	36	3722	0.28	0.006	9606.ENSP00000244745,9606.ENSP00000256015,9606.ENSP00000264183,9606.ENSP00000265165,9606.ENSP00000265734,9606.ENSP00000296503,9606.ENSP00000297338,9606.ENSP00000299601,9606.ENSP00000308236,9606.ENSP00000315644,9606.ENSP00000320147,9606.ENSP00000320898,9606.ENSP00000322229,9606.ENSP00000323148,9606.ENSP00000324173,9606.ENSP00000334808,9606.ENSP00000344741,9606.ENSP00000355922,9606.ENSP00000356234,…	SOX4,BTG1,ARID4B,LEF1,CDK6,HMGB2,RAD21,LEO1,COMMD1,TYMS,EZH2,RNF168,FADS1,ZKSCAN1,HSPA5,USP16,INSIG1,CENPF,KDM5B,TPR,CDC5L,ATRX,DNAJC2,HSPD1,RTF1,LRRFIP1,PTTG1,JMJD1C,WDR43,HIPK2,CWC22,DHX36,HSPA8,VIM,DDIT3,SRRT
GO:0002562	Somatic diversification of immune receptors via germline recombination within a single locus	4	35	1.35	0.0061	9606.ENSP00000265165,9606.ENSP00000296503,9606.ENSP00000320898,9606.ENSP00000373620	LEF1,HMGB2,RNF168,HSPD1
GO:0050789	Regulation of biological process	77	11475	0.12	0.0069	9606.ENSP00000025008,9606.ENSP00000216341,9606.ENSP00000244745,9606.ENSP00000245185,9606.ENSP00000245838,9606.ENSP00000249330,9606.ENSP00000256015,9606.ENSP00000264183,9606.ENSP00000264982,9606.ENSP00000265165,9606.ENSP00000265734,9606.ENSP00000265896,9606.ENSP00000266671,9606.ENSP00000288943,9606.ENSP00000289371,9606.ENSP00000296503,9606.ENSP00000297338,9606.ENSP00000299601,9606.ENSP00000304133,…	RB1CC1,GZMB,SOX4,MT2A,THOC2,VGF,BTG1,ARID4B,CEP70,LEF1,CDK6,SQLE,PHLDA1,DUSP2,EIF5B,HMGB2,RAD21,LEO1,SCG2,COMMD1,CLSPN,PDS5B,TYMS,EZH2,PKM,RNF168,FADS1,HMGCS1,ZKSCAN1,HSPA5,PMAIP1,PCM1,TTF1,USP16,TUBB,EEF1A1,MAP4K4,INSIG1,DDX21,FDPS,GOLGA4,NAE1,TOP1,SMC3,KCNK1,CENPF,KDM5B,TPR,PFDN2,CD2,CDC5L,ADA,ATRX,ANKRD26,DNAJC2,DNAJA1,IDI1,HSPD1,RTF1,LRRFIP1,PTTG1,JMJD1C,WDR43,HIPK2,CXCR4,CWC22,ATP2B1,HLA-B,L…
GO:0045595	Regulation of cell differentiation	23	1874	0.38	0.0071	9606.ENSP00000244745,9606.ENSP00000245838,9606.ENSP00000256015,9606.ENSP00000265165,9606.ENSP00000265734,9606.ENSP00000296503,9606.ENSP00000299601,9606.ENSP00000320147,9606.ENSP00000322229,9606.ENSP00000324173,9606.ENSP00000327077,9606.ENSP00000344741,9606.ENSP00000349305,9606.ENSP00000358490,9606.ENSP00000361965,9606.ENSP00000365255,9606.ENSP00000386884,9606.ENSP00000399168,9606.ENSP00000411355,…	SOX4,THOC2,BTG1,LEF1,CDK6,HMGB2,LEO1,EZH2,FADS1,HSPA5,PCM1,INSIG1,GOLGA4,CD2,ADA,ANKRD26,CXCR4,HLA-B,PTPRC,DHX36,VIM,DDIT3,SRRT
GO:0006458	De novo protein folding	4	38	1.32	0.0076	9606.ENSP00000324173,9606.ENSP00000368565,9606.ENSP00000373620,9606.ENSP00000432083	HSPA5,DNAJC2,HSPD1,HSPA8
GO:0009890	Negative regulation of biosynthetic process	21	1624	0.41	0.0076	9606.ENSP00000216341,9606.ENSP00000265165,9606.ENSP00000265734,9606.ENSP00000296503,9606.ENSP00000315644,9606.ENSP00000320147,9606.ENSP00000320898,9606.ENSP00000333920,9606.ENSP00000344741,9606.ENSP00000355922,9606.ENSP00000356234,9606.ENSP00000356448,9606.ENSP00000362441,9606.ENSP00000368565,9606.ENSP00000373620,9606.ENSP00000374280,9606.ENSP00000375857,9606.ENSP00000385571,9606.ENSP00000417078,…	GZMB,LEF1,CDK6,HMGB2,TYMS,EZH2,RNF168,TTF1,INSIG1,CENPF,KDM5B,TPR,ATRX,DNAJC2,HSPD1,RTF1,LRRFIP1,HIPK2,DHX36,HSPA8,DDIT3
GO:0001889	Liver development	6	129	0.96	0.008	9606.ENSP00000025008,9606.ENSP00000315644,9606.ENSP00000320147,9606.ENSP00000320171,9606.ENSP00000322706,9606.ENSP00000361965	RB1CC1,TYMS,EZH2,PKM,HMGCS1,ADA
GO:0009605	Response to external stimulus	26	2310	0.35	0.0082	9606.ENSP00000216341,9606.ENSP00000245185,9606.ENSP00000249330,9606.ENSP00000265165,9606.ENSP00000265734,9606.ENSP00000296503,9606.ENSP00000304133,9606.ENSP00000315644,9606.ENSP00000320171,9606.ENSP00000322229,9606.ENSP00000322706,9606.ENSP00000324173,9606.ENSP00000326119,9606.ENSP00000339001,9606.ENSP00000346120,9606.ENSP00000361965,9606.ENSP00000373620,9606.ENSP00000386884,9606.ENSP00000392043,…	GZMB,MT2A,VGF,LEF1,CDK6,HMGB2,SCG2,TYMS,PKM,FADS1,HMGCS1,HSPA5,PMAIP1,TUBB,DDX21,ADA,HSPD1,CXCR4,ATP2B1,HLA-B,LSM5,PTPRC,DHX36,HSPA8,VIM,DDIT3
GO:0044419	Interspecies interaction between organisms	23	1899	0.38	0.0082	9606.ENSP00000216341,9606.ENSP00000245185,9606.ENSP00000245838,9606.ENSP00000249330,9606.ENSP00000265165,9606.ENSP00000265734,9606.ENSP00000296503,9606.ENSP00000326119,9606.ENSP00000339001,9606.ENSP00000346120,9606.ENSP00000349078,9606.ENSP00000354522,9606.ENSP00000356448,9606.ENSP00000373620,9606.ENSP00000385571,9606.ENSP00000386884,9606.ENSP00000399168,9606.ENSP00000410758,9606.ENSP00000411355,…	GZMB,MT2A,THOC2,VGF,LEF1,CDK6,HMGB2,PMAIP1,TUBB,DDX21,FDPS,TOP1,TPR,HSPD1,HIPK2,CXCR4,HLA-B,LSM5,PTPRC,DHX36,PPIA,HSPA8,VIM
GO:0051240	Positive regulation of multicellular organismal process	22	1770	0.39	0.0083	9606.ENSP00000244745,9606.ENSP00000256015,9606.ENSP00000265165,9606.ENSP00000296503,9606.ENSP00000320147,9606.ENSP00000320171,9606.ENSP00000324173,9606.ENSP00000343658,9606.ENSP00000346120,9606.ENSP00000349305,9606.ENSP00000356234,9606.ENSP00000358490,9606.ENSP00000361965,9606.ENSP00000373620,9606.ENSP00000375857,9606.ENSP00000385571,9606.ENSP00000386884,9606.ENSP00000392043,9606.ENSP00000411355,…	SOX4,BTG1,LEF1,HMGB2,EZH2,PKM,HSPA5,MAP4K4,DDX21,GOLGA4,KDM5B,CD2,ADA,HSPD1,LRRFIP1,HIPK2,CXCR4,ATP2B1,PTPRC,DHX36,DDIT3,SRRT
GO:0006325	Chromatin organization	13	713	0.56	0.0086	9606.ENSP00000264183,9606.ENSP00000265165,9606.ENSP00000296503,9606.ENSP00000299601,9606.ENSP00000320147,9606.ENSP00000320898,9606.ENSP00000334808,9606.ENSP00000354522,9606.ENSP00000356234,9606.ENSP00000362441,9606.ENSP00000368565,9606.ENSP00000374280,9606.ENSP00000382204	ARID4B,LEF1,HMGB2,LEO1,EZH2,RNF168,USP16,TOP1,KDM5B,ATRX,DNAJC2,RTF1,JMJD1C
GO:0019219	Regulation of nucleobase-containing compound metabolic process	37	3982	0.26	0.0089	9606.ENSP00000244745,9606.ENSP00000256015,9606.ENSP00000264183,9606.ENSP00000265165,9606.ENSP00000265734,9606.ENSP00000296503,9606.ENSP00000297338,9606.ENSP00000299601,9606.ENSP00000308236,9606.ENSP00000315644,9606.ENSP00000320147,9606.ENSP00000320898,9606.ENSP00000322229,9606.ENSP00000323148,9606.ENSP00000324173,9606.ENSP00000334808,9606.ENSP00000344741,9606.ENSP00000355922,9606.ENSP00000356234,…	SOX4,BTG1,ARID4B,LEF1,CDK6,HMGB2,RAD21,LEO1,COMMD1,TYMS,EZH2,RNF168,FADS1,ZKSCAN1,HSPA5,USP16,INSIG1,CENPF,KDM5B,TPR,CDC5L,ATRX,DNAJC2,HSPD1,RTF1,LRRFIP1,PTTG1,JMJD1C,WDR43,HIPK2,CWC22,PTPRC,DHX36,HSPA8,VIM,DDIT3,SRRT
GO:0006281	DNA repair	11	522	0.62	0.009	9606.ENSP00000296503,9606.ENSP00000297338,9606.ENSP00000308236,9606.ENSP00000312995,9606.ENSP00000313851,9606.ENSP00000320898,9606.ENSP00000354720,9606.ENSP00000360532,9606.ENSP00000362441,9606.ENSP00000377536,9606.ENSP00000480987	HMGB2,RAD21,COMMD1,CLSPN,PDS5B,RNF168,SMC3,CDC5L,ATRX,PTTG1,MCM3
GO:0019827	Stem cell population maintenance	6	135	0.94	0.0092	9606.ENSP00000244745,9606.ENSP00000299601,9606.ENSP00000327077,9606.ENSP00000354720,9606.ENSP00000374280,9606.ENSP00000480421	SOX4,LEO1,PCM1,SMC3,RTF1,SRRT
GO:0010389	Regulation of g2/m transition of mitotic cell cycle	7	198	0.84	0.0093	9606.ENSP00000264982,9606.ENSP00000297338,9606.ENSP00000312995,9606.ENSP00000327077,9606.ENSP00000339001,9606.ENSP00000351990,9606.ENSP00000355922	CEP70,RAD21,CLSPN,PCM1,TUBB,NAE1,CENPF
GO:0012501	Programmed cell death	16	1054	0.48	0.0095	9606.ENSP00000216341,9606.ENSP00000265165,9606.ENSP00000266671,9606.ENSP00000296503,9606.ENSP00000297338,9606.ENSP00000320171,9606.ENSP00000324173,9606.ENSP00000326119,9606.ENSP00000351990,9606.ENSP00000354522,9606.ENSP00000358490,9606.ENSP00000358616,9606.ENSP00000373620,9606.ENSP00000385571,9606.ENSP00000386884,9606.ENSP00000448665	GZMB,LEF1,PHLDA1,HMGB2,RAD21,PKM,HSPA5,PMAIP1,NAE1,TOP1,CD2,SMNDC1,HSPD1,HIPK2,CXCR4,DDIT3
GO:0016570	Histone modification	9	351	0.7	0.0095	9606.ENSP00000264183,9606.ENSP00000265165,9606.ENSP00000299601,9606.ENSP00000320147,9606.ENSP00000320898,9606.ENSP00000334808,9606.ENSP00000356234,9606.ENSP00000374280,9606.ENSP00000382204	ARID4B,LEF1,LEO1,EZH2,RNF168,USP16,KDM5B,RTF1,JMJD1C
GO:0045540	Regulation of cholesterol biosynthetic process	4	43	1.26	0.0101	9606.ENSP00000265896,9606.ENSP00000322706,9606.ENSP00000349078,9606.ENSP00000370748	SQLE,HMGCS1,FDPS,IDI1
GO:0044772	Mitotic cell cycle phase transition	8	280	0.75	0.0111	9606.ENSP00000264982,9606.ENSP00000265734,9606.ENSP00000266671,9606.ENSP00000315644,9606.ENSP00000327077,9606.ENSP00000339001,9606.ENSP00000443459,9606.ENSP00000480987	CEP70,CDK6,PHLDA1,TYMS,PCM1,TUBB,BCAT1,MCM3
GO:0042493	Response to drug	8	281	0.75	0.0112	9606.ENSP00000245185,9606.ENSP00000296503,9606.ENSP00000322706,9606.ENSP00000324173,9606.ENSP00000354522,9606.ENSP00000354687,9606.ENSP00000355922,9606.ENSP00000386884	MT2A,HMGB2,HMGCS1,HSPA5,TOP1,MT-ND1,CENPF,CXCR4
GO:0006396	RNA processing	14	854	0.51	0.0115	9606.ENSP00000245838,9606.ENSP00000264279,9606.ENSP00000297151,9606.ENSP00000299601,9606.ENSP00000346120,9606.ENSP00000358616,9606.ENSP00000360532,9606.ENSP00000370589,9606.ENSP00000384302,9606.ENSP00000387006,9606.ENSP00000410758,9606.ENSP00000416534,9606.ENSP00000432083,9606.ENSP00000480421	THOC2,NOP58,SLU7,LEO1,DDX21,SMNDC1,CDC5L,NOP56,WDR43,CWC22,LSM5,DDX46,HSPA8,SRRT
GO:0050810	Regulation of steroid biosynthetic process	5	89	1.05	0.0116	9606.ENSP00000265896,9606.ENSP00000322706,9606.ENSP00000344741,9606.ENSP00000349078,9606.ENSP00000370748	SQLE,HMGCS1,INSIG1,FDPS,IDI1
GO:0002252	Immune effector process	15	969	0.49	0.0118	9606.ENSP00000216341,9606.ENSP00000265165,9606.ENSP00000320171,9606.ENSP00000320898,9606.ENSP00000326119,9606.ENSP00000339001,9606.ENSP00000339063,9606.ENSP00000346120,9606.ENSP00000361965,9606.ENSP00000373620,9606.ENSP00000399168,9606.ENSP00000411355,9606.ENSP00000417078,9606.ENSP00000419425,9606.ENSP00000432083	GZMB,LEF1,PKM,RNF168,PMAIP1,TUBB,EEF1A1,DDX21,ADA,HSPD1,HLA-B,PTPRC,DHX36,PPIA,HSPA8
GO:0048522	Positive regulation of cellular process	46	5579	0.21	0.012	9606.ENSP00000025008,9606.ENSP00000216341,9606.ENSP00000244745,9606.ENSP00000256015,9606.ENSP00000264183,9606.ENSP00000265165,9606.ENSP00000265734,9606.ENSP00000266671,9606.ENSP00000296503,9606.ENSP00000297338,9606.ENSP00000299601,9606.ENSP00000304133,9606.ENSP00000308236,9606.ENSP00000312995,9606.ENSP00000320147,9606.ENSP00000320898,9606.ENSP00000324173,9606.ENSP00000326119,9606.ENSP00000327077,…	RB1CC1,GZMB,SOX4,BTG1,ARID4B,LEF1,CDK6,PHLDA1,HMGB2,RAD21,LEO1,SCG2,COMMD1,CLSPN,EZH2,RNF168,HSPA5,PMAIP1,PCM1,USP16,MAP4K4,INSIG1,DDX21,GOLGA4,KDM5B,TPR,PFDN2,CD2,CDC5L,ADA,ATRX,DNAJC2,DNAJA1,HSPD1,RTF1,WDR43,HIPK2,CXCR4,HLA-B,PTPRC,DHX36,PPIA,HSPA8,VIM,DDIT3,SRRT
GO:0048518	Positive regulation of biological process	49	6112	0.2	0.0121	9606.ENSP00000025008,9606.ENSP00000216341,9606.ENSP00000244745,9606.ENSP00000256015,9606.ENSP00000264183,9606.ENSP00000265165,9606.ENSP00000265734,9606.ENSP00000266671,9606.ENSP00000296503,9606.ENSP00000297338,9606.ENSP00000299601,9606.ENSP00000304133,9606.ENSP00000308236,9606.ENSP00000312995,9606.ENSP00000320147,9606.ENSP00000320171,9606.ENSP00000320898,9606.ENSP00000324173,9606.ENSP00000326119,…	RB1CC1,GZMB,SOX4,BTG1,ARID4B,LEF1,CDK6,PHLDA1,HMGB2,RAD21,LEO1,SCG2,COMMD1,CLSPN,EZH2,PKM,RNF168,HSPA5,PMAIP1,PCM1,USP16,MAP4K4,INSIG1,DDX21,GOLGA4,KDM5B,TPR,PFDN2,CD2,CDC5L,ADA,ATRX,DNAJC2,DNAJA1,HSPD1,RTF1,LRRFIP1,WDR43,HIPK2,CXCR4,ATP2B1,HLA-B,PTPRC,DHX36,PPIA,HSPA8,VIM,DDIT3,SRRT
GO:0006457	Protein folding	7	213	0.81	0.0124	9606.ENSP00000324173,9606.ENSP00000356989,9606.ENSP00000368565,9606.ENSP00000369127,9606.ENSP00000373620,9606.ENSP00000419425,9606.ENSP00000432083	HSPA5,PFDN2,DNAJC2,DNAJA1,HSPD1,PPIA,HSPA8
GO:0031327	Negative regulation of cellular biosynthetic process	20	1592	0.39	0.0129	9606.ENSP00000216341,9606.ENSP00000265165,9606.ENSP00000265734,9606.ENSP00000296503,9606.ENSP00000315644,9606.ENSP00000320147,9606.ENSP00000320898,9606.ENSP00000333920,9606.ENSP00000344741,9606.ENSP00000355922,9606.ENSP00000356234,9606.ENSP00000356448,9606.ENSP00000362441,9606.ENSP00000368565,9606.ENSP00000374280,9606.ENSP00000375857,9606.ENSP00000385571,9606.ENSP00000417078,9606.ENSP00000432083,…	GZMB,LEF1,CDK6,HMGB2,TYMS,EZH2,RNF168,TTF1,INSIG1,CENPF,KDM5B,TPR,ATRX,DNAJC2,RTF1,LRRFIP1,HIPK2,DHX36,HSPA8,DDIT3
GO:2000113	Negative regulation of cellular macromolecule biosynthetic process	19	1470	0.41	0.0135	9606.ENSP00000216341,9606.ENSP00000265165,9606.ENSP00000265734,9606.ENSP00000296503,9606.ENSP00000315644,9606.ENSP00000320147,9606.ENSP00000320898,9606.ENSP00000333920,9606.ENSP00000355922,9606.ENSP00000356234,9606.ENSP00000356448,9606.ENSP00000362441,9606.ENSP00000368565,9606.ENSP00000374280,9606.ENSP00000375857,9606.ENSP00000385571,9606.ENSP00000417078,9606.ENSP00000432083,9606.ENSP00000448665	GZMB,LEF1,CDK6,HMGB2,TYMS,EZH2,RNF168,TTF1,CENPF,KDM5B,TPR,ATRX,DNAJC2,RTF1,LRRFIP1,HIPK2,DHX36,HSPA8,DDIT3
GO:0000398	mRNA splicing, via spliceosome	8	294	0.73	0.0138	9606.ENSP00000297151,9606.ENSP00000358616,9606.ENSP00000360532,9606.ENSP00000387006,9606.ENSP00000410758,9606.ENSP00000416534,9606.ENSP00000432083,9606.ENSP00000480421	SLU7,SMNDC1,CDC5L,CWC22,LSM5,DDX46,HSPA8,SRRT
GO:0006397	mRNA processing	10	468	0.63	0.014	9606.ENSP00000245838,9606.ENSP00000297151,9606.ENSP00000299601,9606.ENSP00000358616,9606.ENSP00000360532,9606.ENSP00000387006,9606.ENSP00000410758,9606.ENSP00000416534,9606.ENSP00000432083,9606.ENSP00000480421	THOC2,SLU7,LEO1,SMNDC1,CDC5L,CWC22,LSM5,DDX46,HSPA8,SRRT
GO:0042026	Protein refolding	3	18	1.52	0.0145	9606.ENSP00000324173,9606.ENSP00000373620,9606.ENSP00000432083	HSPA5,HSPD1,HSPA8
GO:0044283	Small molecule biosynthetic process	11	572	0.58	0.0156	9606.ENSP00000265896,9606.ENSP00000278840,9606.ENSP00000320171,9606.ENSP00000322229,9606.ENSP00000322706,9606.ENSP00000344741,9606.ENSP00000349078,9606.ENSP00000356015,9606.ENSP00000361965,9606.ENSP00000370748,9606.ENSP00000443459	SQLE,FADS2,PKM,FADS1,HMGCS1,INSIG1,FDPS,ACAT2,ADA,IDI1,BCAT1
GO:0051171	Regulation of nitrogen compound metabolic process	47	5836	0.2	0.0156	9606.ENSP00000025008,9606.ENSP00000216341,9606.ENSP00000244745,9606.ENSP00000256015,9606.ENSP00000264183,9606.ENSP00000265165,9606.ENSP00000265734,9606.ENSP00000288943,9606.ENSP00000289371,9606.ENSP00000296503,9606.ENSP00000297338,9606.ENSP00000299601,9606.ENSP00000308236,9606.ENSP00000312995,9606.ENSP00000315644,9606.ENSP00000320147,9606.ENSP00000320898,9606.ENSP00000322229,9606.ENSP00000323148,…	RB1CC1,GZMB,SOX4,BTG1,ARID4B,LEF1,CDK6,DUSP2,EIF5B,HMGB2,RAD21,LEO1,COMMD1,CLSPN,TYMS,EZH2,RNF168,FADS1,ZKSCAN1,HSPA5,PMAIP1,USP16,EEF1A1,MAP4K4,INSIG1,CENPF,KDM5B,TPR,CDC5L,ATRX,DNAJC2,DNAJA1,HSPD1,RTF1,LRRFIP1,PTTG1,JMJD1C,WDR43,HIPK2,CXCR4,CWC22,PTPRC,DHX36,HSPA8,VIM,DDIT3,SRRT
GO:0010608	Posttranscriptional regulation of gene expression	11	574	0.58	0.0157	9606.ENSP00000216341,9606.ENSP00000244745,9606.ENSP00000289371,9606.ENSP00000315644,9606.ENSP00000334808,9606.ENSP00000339063,9606.ENSP00000356448,9606.ENSP00000417078,9606.ENSP00000432083,9606.ENSP00000446007,9606.ENSP00000480421	GZMB,SOX4,EIF5B,TYMS,USP16,EEF1A1,TPR,DHX36,HSPA8,VIM,SRRT
GO:0006357	Regulation of transcription by rna polymerase ii	24	2172	0.34	0.0162	9606.ENSP00000244745,9606.ENSP00000264183,9606.ENSP00000265165,9606.ENSP00000265734,9606.ENSP00000296503,9606.ENSP00000297338,9606.ENSP00000299601,9606.ENSP00000320147,9606.ENSP00000320898,9606.ENSP00000324173,9606.ENSP00000334808,9606.ENSP00000344741,9606.ENSP00000356234,9606.ENSP00000356448,9606.ENSP00000360532,9606.ENSP00000362441,9606.ENSP00000373620,9606.ENSP00000374280,9606.ENSP00000375857,…	SOX4,ARID4B,LEF1,CDK6,HMGB2,RAD21,LEO1,EZH2,RNF168,HSPA5,USP16,INSIG1,KDM5B,TPR,CDC5L,ATRX,HSPD1,RTF1,LRRFIP1,PTTG1,WDR43,HIPK2,DHX36,DDIT3
GO:0044249	Cellular biosynthetic process	27	2611	0.31	0.0171	9606.ENSP00000266671,9606.ENSP00000278840,9606.ENSP00000289371,9606.ENSP00000299601,9606.ENSP00000312995,9606.ENSP00000315644,9606.ENSP00000320171,9606.ENSP00000322229,9606.ENSP00000322706,9606.ENSP00000333920,9606.ENSP00000339063,9606.ENSP00000346120,9606.ENSP00000349078,9606.ENSP00000354522,9606.ENSP00000355265,9606.ENSP00000355922,9606.ENSP00000361965,9606.ENSP00000362441,9606.ENSP00000368565,…	PHLDA1,FADS2,EIF5B,LEO1,CLSPN,TYMS,PKM,FADS1,HMGCS1,TTF1,EEF1A1,DDX21,FDPS,TOP1,MT-ATP8,CENPF,ADA,ATRX,DNAJC2,IDI1,RTF1,PTTG1,PPIA,BCAT1,DDIT3,SRRT,MCM3
GO:0009408	Response to heat	5	101	0.99	0.0175	9606.ENSP00000297151,9606.ENSP00000356448,9606.ENSP00000369127,9606.ENSP00000373620,9606.ENSP00000417078	SLU7,TPR,DNAJA1,HSPD1,DHX36
GO:0008380	RNA splicing	9	396	0.65	0.0181	9606.ENSP00000245838,9606.ENSP00000297151,9606.ENSP00000358616,9606.ENSP00000360532,9606.ENSP00000387006,9606.ENSP00000410758,9606.ENSP00000416534,9606.ENSP00000432083,9606.ENSP00000480421	THOC2,SLU7,SMNDC1,CDC5L,CWC22,LSM5,DDX46,HSPA8,SRRT
GO:0031323	Regulation of cellular metabolic process	49	6239	0.19	0.0182	9606.ENSP00000025008,9606.ENSP00000216341,9606.ENSP00000244745,9606.ENSP00000256015,9606.ENSP00000264183,9606.ENSP00000265165,9606.ENSP00000265734,9606.ENSP00000288943,9606.ENSP00000289371,9606.ENSP00000296503,9606.ENSP00000297338,9606.ENSP00000299601,9606.ENSP00000308236,9606.ENSP00000312995,9606.ENSP00000315644,9606.ENSP00000320147,9606.ENSP00000320898,9606.ENSP00000322229,9606.ENSP00000323148,…	RB1CC1,GZMB,SOX4,BTG1,ARID4B,LEF1,CDK6,DUSP2,EIF5B,HMGB2,RAD21,LEO1,COMMD1,CLSPN,TYMS,EZH2,RNF168,FADS1,ZKSCAN1,HSPA5,PMAIP1,TTF1,USP16,EEF1A1,MAP4K4,INSIG1,SMC3,CENPF,KDM5B,TPR,CDC5L,ATRX,DNAJC2,DNAJA1,HSPD1,RTF1,LRRFIP1,PTTG1,JMJD1C,WDR43,HIPK2,CXCR4,CWC22,PTPRC,DHX36,HSPA8,VIM,DDIT3,SRRT
GO:0051239	Regulation of multicellular organismal process	31	3227	0.28	0.0182	9606.ENSP00000244745,9606.ENSP00000245838,9606.ENSP00000256015,9606.ENSP00000265165,9606.ENSP00000265734,9606.ENSP00000296503,9606.ENSP00000299601,9606.ENSP00000320147,9606.ENSP00000320171,9606.ENSP00000324173,9606.ENSP00000327077,9606.ENSP00000343658,9606.ENSP00000346120,9606.ENSP00000349305,9606.ENSP00000355580,9606.ENSP00000355922,9606.ENSP00000356234,9606.ENSP00000358490,9606.ENSP00000361965,…	SOX4,THOC2,BTG1,LEF1,CDK6,HMGB2,LEO1,EZH2,PKM,HSPA5,PCM1,MAP4K4,DDX21,GOLGA4,KCNK1,CENPF,KDM5B,CD2,ADA,HSPD1,LRRFIP1,WDR43,HIPK2,CXCR4,ATP2B1,HLA-B,PTPRC,DHX36,VIM,DDIT3,SRRT
GO:0006417	Regulation of translation	9	398	0.65	0.0183	9606.ENSP00000216341,9606.ENSP00000244745,9606.ENSP00000289371,9606.ENSP00000315644,9606.ENSP00000334808,9606.ENSP00000339063,9606.ENSP00000356448,9606.ENSP00000417078,9606.ENSP00000446007	GZMB,SOX4,EIF5B,TYMS,USP16,EEF1A1,TPR,DHX36,VIM
GO:1903706	Regulation of hemopoiesis	10	493	0.6	0.019	9606.ENSP00000244745,9606.ENSP00000265165,9606.ENSP00000265734,9606.ENSP00000296503,9606.ENSP00000299601,9606.ENSP00000358490,9606.ENSP00000361965,9606.ENSP00000399168,9606.ENSP00000411355,9606.ENSP00000417078	SOX4,LEF1,CDK6,HMGB2,LEO1,CD2,ADA,HLA-B,PTPRC,DHX36
GO:0006915	Apoptotic process	14	918	0.48	0.0196	9606.ENSP00000216341,9606.ENSP00000265165,9606.ENSP00000266671,9606.ENSP00000296503,9606.ENSP00000297338,9606.ENSP00000324173,9606.ENSP00000326119,9606.ENSP00000351990,9606.ENSP00000358490,9606.ENSP00000358616,9606.ENSP00000373620,9606.ENSP00000385571,9606.ENSP00000386884,9606.ENSP00000448665	GZMB,LEF1,PHLDA1,HMGB2,RAD21,HSPA5,PMAIP1,NAE1,CD2,SMNDC1,HSPD1,HIPK2,CXCR4,DDIT3
GO:0006986	Response to unfolded protein	6	166	0.85	0.0196	9606.ENSP00000324173,9606.ENSP00000369127,9606.ENSP00000373620,9606.ENSP00000432083,9606.ENSP00000432799,9606.ENSP00000448665	HSPA5,DNAJA1,HSPD1,HSPA8,MANF,DDIT3
GO:0006091	Generation of precursor metabolites and energy	9	405	0.64	0.02	9606.ENSP00000025008,9606.ENSP00000249330,9606.ENSP00000320171,9606.ENSP00000354665,9606.ENSP00000354687,9606.ENSP00000354813,9606.ENSP00000355046,9606.ENSP00000355206,9606.ENSP00000355265	RB1CC1,VGF,PKM,MT-ND6,MT-ND1,MT-ND5,MT-ND2,MT-ND3,MT-ATP8
GO:0043279	Response to alkaloid	5	106	0.97	0.0201	9606.ENSP00000324173,9606.ENSP00000354665,9606.ENSP00000361965,9606.ENSP00000373620,9606.ENSP00000386884	HSPA5,MT-ND6,ADA,HSPD1,CXCR4
GO:0009607	Response to biotic stimulus	17	1289	0.42	0.0212	9606.ENSP00000216341,9606.ENSP00000245185,9606.ENSP00000249330,9606.ENSP00000265734,9606.ENSP00000296503,9606.ENSP00000324173,9606.ENSP00000326119,9606.ENSP00000339001,9606.ENSP00000346120,9606.ENSP00000373620,9606.ENSP00000386884,9606.ENSP00000399168,9606.ENSP00000410758,9606.ENSP00000411355,9606.ENSP00000417078,9606.ENSP00000446007,9606.ENSP00000448665	GZMB,MT2A,VGF,CDK6,HMGB2,HSPA5,PMAIP1,TUBB,DDX21,HSPD1,CXCR4,HLA-B,LSM5,PTPRC,DHX36,VIM,DDIT3
GO:0045321	Leukocyte activation	14	929	0.47	0.0212	9606.ENSP00000244745,9606.ENSP00000265165,9606.ENSP00000265734,9606.ENSP00000320171,9606.ENSP00000320898,9606.ENSP00000339001,9606.ENSP00000339063,9606.ENSP00000358490,9606.ENSP00000361965,9606.ENSP00000373620,9606.ENSP00000399168,9606.ENSP00000411355,9606.ENSP00000419425,9606.ENSP00000432083	SOX4,LEF1,CDK6,PKM,RNF168,TUBB,EEF1A1,CD2,ADA,HSPD1,HLA-B,PTPRC,PPIA,HSPA8
GO:0042110	T cell activation	7	243	0.76	0.0216	9606.ENSP00000244745,9606.ENSP00000265165,9606.ENSP00000265734,9606.ENSP00000358490,9606.ENSP00000361965,9606.ENSP00000373620,9606.ENSP00000411355	SOX4,LEF1,CDK6,CD2,ADA,HSPD1,PTPRC
GO:0051179	Localization	45	5591	0.2	0.0216	9606.ENSP00000216341,9606.ENSP00000245838,9606.ENSP00000249330,9606.ENSP00000256015,9606.ENSP00000264279,9606.ENSP00000264982,9606.ENSP00000265165,9606.ENSP00000265896,9606.ENSP00000296503,9606.ENSP00000297151,9606.ENSP00000297338,9606.ENSP00000304133,9606.ENSP00000308236,9606.ENSP00000313851,9606.ENSP00000320147,9606.ENSP00000320171,9606.ENSP00000321266,9606.ENSP00000324173,9606.ENSP00000326119,…	GZMB,THOC2,VGF,BTG1,NOP58,CEP70,LEF1,SQLE,HMGB2,SLU7,RAD21,SCG2,COMMD1,PDS5B,EZH2,PKM,PITPNB,HSPA5,PMAIP1,PCM1,TUBA1B,TUBB,EEF1A1,ARL4C,INSIG1,GOLGA4,MT-ND5,MT-ATP8,KCNK1,CENPF,TPR,CD2,ADA,ATRX,DNAJA1,HSPD1,CXCR4,ATP2B1,HLA-B,PTPRC,FNBP1,PPIA,HSPA8,MANF,DDIT3
GO:0010604	Positive regulation of macromolecule metabolic process	33	3600	0.26	0.0228	9606.ENSP00000025008,9606.ENSP00000244745,9606.ENSP00000264183,9606.ENSP00000265165,9606.ENSP00000265734,9606.ENSP00000296503,9606.ENSP00000299601,9606.ENSP00000308236,9606.ENSP00000312995,9606.ENSP00000320147,9606.ENSP00000320898,9606.ENSP00000324173,9606.ENSP00000326119,9606.ENSP00000334808,9606.ENSP00000343658,9606.ENSP00000344741,9606.ENSP00000346120,9606.ENSP00000356234,9606.ENSP00000358490,…	RB1CC1,SOX4,ARID4B,LEF1,CDK6,HMGB2,LEO1,COMMD1,CLSPN,EZH2,RNF168,HSPA5,PMAIP1,USP16,MAP4K4,INSIG1,DDX21,KDM5B,CD2,CDC5L,ATRX,DNAJC2,HSPD1,RTF1,LRRFIP1,WDR43,HIPK2,CXCR4,PTPRC,DHX36,HSPA8,VIM,DDIT3
GO:0034605	Cellular response to heat	4	60	1.12	0.0237	9606.ENSP00000297151,9606.ENSP00000356448,9606.ENSP00000373620,9606.ENSP00000417078	SLU7,TPR,HSPD1,DHX36
GO:0048608	Reproductive structure development	9	420	0.63	0.0242	9606.ENSP00000249330,9606.ENSP00000264183,9606.ENSP00000265165,9606.ENSP00000296503,9606.ENSP00000322706,9606.ENSP00000324173,9606.ENSP00000356234,9606.ENSP00000361965,9606.ENSP00000362441	VGF,ARID4B,LEF1,HMGB2,HMGCS1,HSPA5,KDM5B,ADA,ATRX
GO:0043067	Regulation of programmed cell death	19	1569	0.38	0.0243	9606.ENSP00000025008,9606.ENSP00000216341,9606.ENSP00000244745,9606.ENSP00000256015,9606.ENSP00000265165,9606.ENSP00000266671,9606.ENSP00000296503,9606.ENSP00000304133,9606.ENSP00000324173,9606.ENSP00000326119,9606.ENSP00000343658,9606.ENSP00000351990,9606.ENSP00000361965,9606.ENSP00000369127,9606.ENSP00000373620,9606.ENSP00000385571,9606.ENSP00000386884,9606.ENSP00000411355,9606.ENSP00000448665	RB1CC1,GZMB,SOX4,BTG1,LEF1,PHLDA1,HMGB2,SCG2,HSPA5,PMAIP1,MAP4K4,NAE1,ADA,DNAJA1,HSPD1,HIPK2,CXCR4,PTPRC,DDIT3
GO:0065007	Biological regulation	78	12171	0.1	0.0243	9606.ENSP00000025008,9606.ENSP00000216341,9606.ENSP00000244745,9606.ENSP00000245185,9606.ENSP00000245838,9606.ENSP00000249330,9606.ENSP00000256015,9606.ENSP00000264183,9606.ENSP00000264982,9606.ENSP00000265165,9606.ENSP00000265734,9606.ENSP00000265896,9606.ENSP00000266671,9606.ENSP00000288943,9606.ENSP00000289371,9606.ENSP00000296503,9606.ENSP00000297338,9606.ENSP00000299601,9606.ENSP00000304133,…	RB1CC1,GZMB,SOX4,MT2A,THOC2,VGF,BTG1,ARID4B,CEP70,LEF1,CDK6,SQLE,PHLDA1,DUSP2,EIF5B,HMGB2,RAD21,LEO1,SCG2,COMMD1,CLSPN,PDS5B,TYMS,EZH2,PKM,RNF168,FADS1,HMGCS1,ZKSCAN1,HSPA5,PMAIP1,PCM1,TTF1,USP16,TUBB,EEF1A1,MAP4K4,INSIG1,DDX21,FDPS,GOLGA4,NAE1,TOP1,SMC3,KCNK1,CENPF,KDM5B,TPR,PFDN2,CD2,CDC5L,ADA,ATRX,ANKRD26,DNAJC2,DNAJA1,IDI1,HSPD1,RTF1,LRRFIP1,PTTG1,JMJD1C,WDR43,HIPK2,CXCR4,CWC22,IMMT,ATP2B1,HL…
GO:0009719	Response to endogenous stimulus	18	1447	0.39	0.0257	9606.ENSP00000249330,9606.ENSP00000265165,9606.ENSP00000296503,9606.ENSP00000315644,9606.ENSP00000320147,9606.ENSP00000320171,9606.ENSP00000322706,9606.ENSP00000324173,9606.ENSP00000339063,9606.ENSP00000344741,9606.ENSP00000355206,9606.ENSP00000356234,9606.ENSP00000356448,9606.ENSP00000360532,9606.ENSP00000373620,9606.ENSP00000385571,9606.ENSP00000392043,9606.ENSP00000446007	VGF,LEF1,HMGB2,TYMS,EZH2,PKM,HMGCS1,HSPA5,EEF1A1,INSIG1,MT-ND3,KDM5B,TPR,CDC5L,HSPD1,HIPK2,ATP2B1,VIM
GO:0002366	Leukocyte activation involved in immune response	11	626	0.54	0.0269	9606.ENSP00000265165,9606.ENSP00000320171,9606.ENSP00000320898,9606.ENSP00000339001,9606.ENSP00000339063,9606.ENSP00000361965,9606.ENSP00000373620,9606.ENSP00000399168,9606.ENSP00000411355,9606.ENSP00000419425,9606.ENSP00000432083	LEF1,PKM,RNF168,TUBB,EEF1A1,ADA,HSPD1,HLA-B,PTPRC,PPIA,HSPA8
GO:0016070	RNA metabolic process	19	1584	0.37	0.0269	9606.ENSP00000245838,9606.ENSP00000264279,9606.ENSP00000297151,9606.ENSP00000299601,9606.ENSP00000333920,9606.ENSP00000346120,9606.ENSP00000358616,9606.ENSP00000360532,9606.ENSP00000370589,9606.ENSP00000374280,9606.ENSP00000377536,9606.ENSP00000384302,9606.ENSP00000387006,9606.ENSP00000410758,9606.ENSP00000416534,9606.ENSP00000417078,9606.ENSP00000432083,9606.ENSP00000448665,9606.ENSP00000480421	THOC2,NOP58,SLU7,LEO1,TTF1,DDX21,SMNDC1,CDC5L,NOP56,RTF1,PTTG1,WDR43,CWC22,LSM5,DDX46,DHX36,HSPA8,DDIT3,SRRT
GO:0045337	Farnesyl diphosphate biosynthetic process	2	4	1.99	0.0273	9606.ENSP00000322706,9606.ENSP00000349078	HMGCS1,FDPS
GO:0045841	Negative regulation of mitotic metaphase/anaphase transition	3	25	1.38	0.0273	9606.ENSP00000297338,9606.ENSP00000355922,9606.ENSP00000356448	RAD21,CENPF,TPR
GO:0033365	Protein localization to organelle	12	743	0.5	0.0295	9606.ENSP00000297338,9606.ENSP00000320147,9606.ENSP00000324173,9606.ENSP00000326119,9606.ENSP00000327077,9606.ENSP00000344741,9606.ENSP00000356448,9606.ENSP00000362441,9606.ENSP00000369127,9606.ENSP00000373620,9606.ENSP00000432083,9606.ENSP00000448665	RAD21,EZH2,HSPA5,PMAIP1,PCM1,INSIG1,TPR,ATRX,DNAJA1,HSPD1,HSPA8,DDIT3
GO:0042542	Response to hydrogen peroxide	5	119	0.92	0.0295	9606.ENSP00000320147,9606.ENSP00000354665,9606.ENSP00000354813,9606.ENSP00000361965,9606.ENSP00000373620	EZH2,MT-ND6,MT-ND5,ADA,HSPD1
GO:0010035	Response to inorganic substance	10	538	0.57	0.031	9606.ENSP00000245185,9606.ENSP00000320147,9606.ENSP00000322706,9606.ENSP00000324173,9606.ENSP00000354665,9606.ENSP00000354813,9606.ENSP00000361965,9606.ENSP00000362441,9606.ENSP00000373620,9606.ENSP00000417078	MT2A,EZH2,HMGCS1,HSPA5,MT-ND6,MT-ND5,ADA,ATRX,HSPD1,DHX36
GO:0008299	Isoprenoid biosynthetic process	3	27	1.34	0.0315	9606.ENSP00000322706,9606.ENSP00000349078,9606.ENSP00000370748	HMGCS1,FDPS,IDI1
GO:0044403	Symbiotic process	13	865	0.47	0.0315	9606.ENSP00000245838,9606.ENSP00000265165,9606.ENSP00000349078,9606.ENSP00000354522,9606.ENSP00000356448,9606.ENSP00000373620,9606.ENSP00000385571,9606.ENSP00000386884,9606.ENSP00000399168,9606.ENSP00000411355,9606.ENSP00000419425,9606.ENSP00000432083,9606.ENSP00000446007	THOC2,LEF1,FDPS,TOP1,TPR,HSPD1,HIPK2,CXCR4,HLA-B,PTPRC,PPIA,HSPA8,VIM
GO:0010243	Response to organonitrogen compound	14	987	0.45	0.0329	9606.ENSP00000249330,9606.ENSP00000315644,9606.ENSP00000320147,9606.ENSP00000320171,9606.ENSP00000322706,9606.ENSP00000324173,9606.ENSP00000344741,9606.ENSP00000354665,9606.ENSP00000354813,9606.ENSP00000360532,9606.ENSP00000361965,9606.ENSP00000373620,9606.ENSP00000386884,9606.ENSP00000446007	VGF,TYMS,EZH2,PKM,HMGCS1,HSPA5,INSIG1,MT-ND6,MT-ND5,CDC5L,ADA,HSPD1,CXCR4,VIM
GO:0007059	Chromosome segregation	7	268	0.71	0.033	9606.ENSP00000286398,9606.ENSP00000297338,9606.ENSP00000313851,9606.ENSP00000354522,9606.ENSP00000354720,9606.ENSP00000355922,9606.ENSP00000377536	SMC2,RAD21,PDS5B,TOP1,SMC3,CENPF,PTTG1
GO:0070887	Cellular response to chemical stimulus	28	2919	0.28	0.0333	9606.ENSP00000244745,9606.ENSP00000245185,9606.ENSP00000265165,9606.ENSP00000296503,9606.ENSP00000304133,9606.ENSP00000320147,9606.ENSP00000320171,9606.ENSP00000322706,9606.ENSP00000324173,9606.ENSP00000326119,9606.ENSP00000336799,9606.ENSP00000339063,9606.ENSP00000344741,9606.ENSP00000355206,9606.ENSP00000356234,9606.ENSP00000356448,9606.ENSP00000360532,9606.ENSP00000362441,9606.ENSP00000373620,…	SOX4,MT2A,LEF1,HMGB2,SCG2,EZH2,PKM,HMGCS1,HSPA5,PMAIP1,TUBA1B,EEF1A1,INSIG1,MT-ND3,KDM5B,TPR,CDC5L,ATRX,HSPD1,HIPK2,CXCR4,ATP2B1,HLA-B,DHX36,PPIA,HSPA8,VIM,DDIT3
GO:0031324	Negative regulation of cellular metabolic process	26	2630	0.29	0.0354	9606.ENSP00000216341,9606.ENSP00000244745,9606.ENSP00000265165,9606.ENSP00000265734,9606.ENSP00000288943,9606.ENSP00000296503,9606.ENSP00000315644,9606.ENSP00000320147,9606.ENSP00000320898,9606.ENSP00000333920,9606.ENSP00000344741,9606.ENSP00000355922,9606.ENSP00000356234,9606.ENSP00000356448,9606.ENSP00000362441,9606.ENSP00000368565,9606.ENSP00000369127,9606.ENSP00000373620,9606.ENSP00000374280,…	GZMB,SOX4,LEF1,CDK6,DUSP2,HMGB2,TYMS,EZH2,RNF168,TTF1,INSIG1,CENPF,KDM5B,TPR,ATRX,DNAJC2,DNAJA1,HSPD1,RTF1,LRRFIP1,PTTG1,HIPK2,PTPRC,DHX36,HSPA8,DDIT3
GO:0010628	Positive regulation of gene expression	24	2337	0.31	0.0357	9606.ENSP00000244745,9606.ENSP00000264183,9606.ENSP00000265165,9606.ENSP00000265734,9606.ENSP00000296503,9606.ENSP00000299601,9606.ENSP00000324173,9606.ENSP00000334808,9606.ENSP00000344741,9606.ENSP00000346120,9606.ENSP00000356234,9606.ENSP00000358490,9606.ENSP00000360532,9606.ENSP00000362441,9606.ENSP00000368565,9606.ENSP00000373620,9606.ENSP00000375857,9606.ENSP00000384302,9606.ENSP00000385571,…	SOX4,ARID4B,LEF1,CDK6,HMGB2,LEO1,HSPA5,USP16,INSIG1,DDX21,KDM5B,CD2,CDC5L,ATRX,DNAJC2,HSPD1,LRRFIP1,WDR43,HIPK2,PTPRC,DHX36,HSPA8,VIM,DDIT3
GO:0002064	Epithelial cell development	6	195	0.78	0.0359	9606.ENSP00000264183,9606.ENSP00000265734,9606.ENSP00000315644,9606.ENSP00000362441,9606.ENSP00000386884,9606.ENSP00000446007	ARID4B,CDK6,TYMS,ATRX,CXCR4,VIM
GO:0010467	Gene expression	22	2056	0.33	0.0366	9606.ENSP00000245838,9606.ENSP00000264279,9606.ENSP00000289371,9606.ENSP00000297151,9606.ENSP00000299601,9606.ENSP00000333920,9606.ENSP00000339063,9606.ENSP00000346120,9606.ENSP00000356448,9606.ENSP00000358616,9606.ENSP00000360532,9606.ENSP00000370589,9606.ENSP00000373620,9606.ENSP00000374280,9606.ENSP00000377536,9606.ENSP00000384302,9606.ENSP00000387006,9606.ENSP00000410758,9606.ENSP00000416534,…	THOC2,NOP58,EIF5B,SLU7,LEO1,TTF1,EEF1A1,DDX21,TPR,SMNDC1,CDC5L,NOP56,HSPD1,RTF1,PTTG1,WDR43,CWC22,LSM5,DDX46,HSPA8,DDIT3,SRRT
GO:0071353	Cellular response to interleukin-4	3	29	1.31	0.0366	9606.ENSP00000265165,9606.ENSP00000324173,9606.ENSP00000336799	LEF1,HSPA5,TUBA1B
GO:0009059	Macromolecule biosynthetic process	19	1643	0.36	0.0369	9606.ENSP00000266671,9606.ENSP00000289371,9606.ENSP00000299601,9606.ENSP00000312995,9606.ENSP00000315644,9606.ENSP00000333920,9606.ENSP00000339063,9606.ENSP00000346120,9606.ENSP00000354522,9606.ENSP00000355922,9606.ENSP00000362441,9606.ENSP00000368565,9606.ENSP00000374280,9606.ENSP00000377536,9606.ENSP00000411355,9606.ENSP00000419425,9606.ENSP00000448665,9606.ENSP00000480421,9606.ENSP00000480987	PHLDA1,EIF5B,LEO1,CLSPN,TYMS,TTF1,EEF1A1,DDX21,TOP1,CENPF,ATRX,DNAJC2,RTF1,PTTG1,PTPRC,PPIA,DDIT3,SRRT,MCM3
GO:0000075	Cell cycle checkpoint	6	198	0.78	0.0377	9606.ENSP00000244745,9606.ENSP00000312995,9606.ENSP00000351990,9606.ENSP00000355922,9606.ENSP00000356448,9606.ENSP00000360532	SOX4,CLSPN,NAE1,CENPF,TPR,CDC5L
GO:0051716	Cellular response to stimulus	49	6489	0.17	0.0377	9606.ENSP00000216341,9606.ENSP00000244745,9606.ENSP00000245185,9606.ENSP00000249330,9606.ENSP00000265165,9606.ENSP00000265734,9606.ENSP00000296503,9606.ENSP00000297151,9606.ENSP00000297338,9606.ENSP00000299601,9606.ENSP00000304133,9606.ENSP00000308236,9606.ENSP00000312995,9606.ENSP00000313851,9606.ENSP00000320147,9606.ENSP00000320171,9606.ENSP00000320898,9606.ENSP00000322229,9606.ENSP00000322706,…	GZMB,SOX4,MT2A,VGF,LEF1,CDK6,HMGB2,SLU7,RAD21,LEO1,SCG2,COMMD1,CLSPN,PDS5B,EZH2,PKM,RNF168,FADS1,HMGCS1,HSPA5,PMAIP1,USP16,TUBA1B,EEF1A1,MAP4K4,INSIG1,NAE1,SMC3,MT-ND3,KDM5B,TPR,CD2,CDC5L,ATRX,HSPD1,RTF1,PTTG1,HIPK2,CXCR4,ATP2B1,HLA-B,PTPRC,DHX36,PPIA,HSPA8,MANF,VIM,DDIT3,MCM3
GO:1903708	Positive regulation of hemopoiesis	6	199	0.78	0.0384	9606.ENSP00000244745,9606.ENSP00000265165,9606.ENSP00000296503,9606.ENSP00000361965,9606.ENSP00000411355,9606.ENSP00000417078	SOX4,LEF1,HMGB2,ADA,PTPRC,DHX36
GO:0051641	Cellular localization	28	2967	0.27	0.0407	9606.ENSP00000245838,9606.ENSP00000264982,9606.ENSP00000297151,9606.ENSP00000297338,9606.ENSP00000320147,9606.ENSP00000320171,9606.ENSP00000324173,9606.ENSP00000326119,9606.ENSP00000327077,9606.ENSP00000336799,9606.ENSP00000339001,9606.ENSP00000339063,9606.ENSP00000339754,9606.ENSP00000344741,9606.ENSP00000349305,9606.ENSP00000355265,9606.ENSP00000355922,9606.ENSP00000356448,9606.ENSP00000358490,…	THOC2,CEP70,SLU7,RAD21,EZH2,PKM,HSPA5,PMAIP1,PCM1,TUBA1B,TUBB,EEF1A1,ARL4C,INSIG1,GOLGA4,MT-ATP8,CENPF,TPR,CD2,ATRX,DNAJA1,HSPD1,HLA-B,PTPRC,PPIA,HSPA8,MANF,DDIT3
GO:0009892	Negative regulation of metabolic process	29	3124	0.26	0.041	9606.ENSP00000216341,9606.ENSP00000244745,9606.ENSP00000265165,9606.ENSP00000265734,9606.ENSP00000288943,9606.ENSP00000296503,9606.ENSP00000315644,9606.ENSP00000320147,9606.ENSP00000320898,9606.ENSP00000333920,9606.ENSP00000344741,9606.ENSP00000355922,9606.ENSP00000356234,9606.ENSP00000356448,9606.ENSP00000362441,9606.ENSP00000368565,9606.ENSP00000369127,9606.ENSP00000373620,9606.ENSP00000374280,…	GZMB,SOX4,LEF1,CDK6,DUSP2,HMGB2,TYMS,EZH2,RNF168,TTF1,INSIG1,CENPF,KDM5B,TPR,ATRX,DNAJC2,DNAJA1,HSPD1,RTF1,LRRFIP1,PTTG1,HIPK2,ATP2B1,LSM5,PTPRC,DHX36,HSPA8,DDIT3,SRRT
GO:0071310	Cellular response to organic substance	24	2369	0.3	0.041	9606.ENSP00000244745,9606.ENSP00000245185,9606.ENSP00000265165,9606.ENSP00000296503,9606.ENSP00000320147,9606.ENSP00000320171,9606.ENSP00000322706,9606.ENSP00000324173,9606.ENSP00000336799,9606.ENSP00000339063,9606.ENSP00000344741,9606.ENSP00000355206,9606.ENSP00000356234,9606.ENSP00000356448,9606.ENSP00000360532,9606.ENSP00000373620,9606.ENSP00000385571,9606.ENSP00000386884,9606.ENSP00000392043,…	SOX4,MT2A,LEF1,HMGB2,EZH2,PKM,HMGCS1,HSPA5,TUBA1B,EEF1A1,INSIG1,MT-ND3,KDM5B,TPR,CDC5L,HSPD1,HIPK2,CXCR4,ATP2B1,HLA-B,PPIA,HSPA8,VIM,DDIT3
GO:0002088	Lens development in camera-type eye	4	75	1.02	0.0428	9606.ENSP00000313851,9606.ENSP00000356234,9606.ENSP00000385571,9606.ENSP00000446007	PDS5B,KDM5B,HIPK2,VIM
GO:0002735	Positive regulation of myeloid dendritic cell cytokine production	2	6	1.82	0.0429	9606.ENSP00000346120,9606.ENSP00000417078	DDX21,DHX36
GO:0008406	Gonad development	6	205	0.76	0.0429	9606.ENSP00000249330,9606.ENSP00000264183,9606.ENSP00000296503,9606.ENSP00000322706,9606.ENSP00000324173,9606.ENSP00000362441	VGF,ARID4B,HMGB2,HMGCS1,HSPA5,ATRX
GO:0016071	mRNA metabolic process	11	678	0.51	0.0429	9606.ENSP00000245838,9606.ENSP00000297151,9606.ENSP00000299601,9606.ENSP00000358616,9606.ENSP00000360532,9606.ENSP00000387006,9606.ENSP00000410758,9606.ENSP00000416534,9606.ENSP00000432083,9606.ENSP00000448665,9606.ENSP00000480421	THOC2,SLU7,LEO1,SMNDC1,CDC5L,CWC22,LSM5,DDX46,HSPA8,DDIT3,SRRT
GO:0031580	Membrane raft distribution	2	6	1.82	0.0429	9606.ENSP00000358490,9606.ENSP00000411355	CD2,PTPRC
GO:0071866	Negative regulation of apoptotic process in bone marrow cell	2	6	1.82	0.0429	9606.ENSP00000265165,9606.ENSP00000373620	LEF1,HSPD1
GO:1902105	Regulation of leukocyte differentiation	7	285	0.69	0.0429	9606.ENSP00000244745,9606.ENSP00000265165,9606.ENSP00000265734,9606.ENSP00000358490,9606.ENSP00000361965,9606.ENSP00000399168,9606.ENSP00000411355	SOX4,LEF1,CDK6,CD2,ADA,HLA-B,PTPRC
GO:0050685	Positive regulation of mrna processing	3	32	1.27	0.0433	9606.ENSP00000299601,9606.ENSP00000417078,9606.ENSP00000432083	LEO1,DHX36,HSPA8
GO:0032268	Regulation of cellular protein metabolic process	26	2693	0.28	0.0449	9606.ENSP00000025008,9606.ENSP00000216341,9606.ENSP00000244745,9606.ENSP00000265165,9606.ENSP00000288943,9606.ENSP00000289371,9606.ENSP00000308236,9606.ENSP00000312995,9606.ENSP00000315644,9606.ENSP00000320147,9606.ENSP00000324173,9606.ENSP00000326119,9606.ENSP00000334808,9606.ENSP00000339063,9606.ENSP00000343658,9606.ENSP00000356448,9606.ENSP00000362441,9606.ENSP00000369127,9606.ENSP00000373620,…	RB1CC1,GZMB,SOX4,LEF1,DUSP2,EIF5B,COMMD1,CLSPN,TYMS,EZH2,HSPA5,PMAIP1,USP16,EEF1A1,MAP4K4,TPR,ATRX,DNAJA1,HSPD1,RTF1,PTTG1,HIPK2,CXCR4,PTPRC,DHX36,VIM
GO:0002705	Positive regulation of leukocyte mediated immunity	5	137	0.86	0.045	9606.ENSP00000346120,9606.ENSP00000373620,9606.ENSP00000399168,9606.ENSP00000411355,9606.ENSP00000417078	DDX21,HSPD1,HLA-B,PTPRC,DHX36
GO:0042981	Regulation of apoptotic process	18	1550	0.36	0.045	9606.ENSP00000025008,9606.ENSP00000216341,9606.ENSP00000244745,9606.ENSP00000256015,9606.ENSP00000265165,9606.ENSP00000266671,9606.ENSP00000296503,9606.ENSP00000304133,9606.ENSP00000324173,9606.ENSP00000326119,9606.ENSP00000343658,9606.ENSP00000351990,9606.ENSP00000361965,9606.ENSP00000369127,9606.ENSP00000373620,9606.ENSP00000385571,9606.ENSP00000411355,9606.ENSP00000448665	RB1CC1,GZMB,SOX4,BTG1,LEF1,PHLDA1,HMGB2,SCG2,HSPA5,PMAIP1,MAP4K4,NAE1,ADA,DNAJA1,HSPD1,HIPK2,PTPRC,DDIT3
GO:0098813	Nuclear chromosome segregation	6	209	0.75	0.045	9606.ENSP00000286398,9606.ENSP00000297338,9606.ENSP00000313851,9606.ENSP00000354720,9606.ENSP00000355922,9606.ENSP00000377536	SMC2,RAD21,PDS5B,SMC3,CENPF,PTTG1
GO:0032481	Positive regulation of type i interferon production	4	80	0.99	0.0494	9606.ENSP00000296503,9606.ENSP00000373620,9606.ENSP00000375857,9606.ENSP00000417078	HMGB2,HSPD1,LRRFIP1,DHX36
GO:1901700	Response to oxygen-containing compound	18	1567	0.36	0.0498	9606.ENSP00000244745,9606.ENSP00000249330,9606.ENSP00000296503,9606.ENSP00000315644,9606.ENSP00000320147,9606.ENSP00000320171,9606.ENSP00000322706,9606.ENSP00000324173,9606.ENSP00000344741,9606.ENSP00000354665,9606.ENSP00000354687,9606.ENSP00000354813,9606.ENSP00000360532,9606.ENSP00000361965,9606.ENSP00000373620,9606.ENSP00000392043,9606.ENSP00000417078,9606.ENSP00000446007	SOX4,VGF,HMGB2,TYMS,EZH2,PKM,HMGCS1,HSPA5,INSIG1,MT-ND6,MT-ND1,MT-ND5,CDC5L,ADA,HSPD1,ATP2B1,DHX36,VIM

## Sheet: VAE 5 Enrichments
#term ID	term description	observed gene count	background gene count	strength	false discovery rate	matching proteins in your network (IDs)	matching proteins in your network (labels)
GO:0000278	Mitotic cell cycle	26	695	0.87	1.6e-11	9606.ENSP00000244745,9606.ENSP00000264982,9606.ENSP00000265734,9606.ENSP00000266671,9606.ENSP00000271452,9606.ENSP00000286398,9606.ENSP00000300403,9606.ENSP00000300738,9606.ENSP00000312995,9606.ENSP00000313851,9606.ENSP00000315644,9606.ENSP00000327077,9606.ENSP00000334808,9606.ENSP00000336799,9606.ENSP00000339001,9606.ENSP00000339992,9606.ENSP00000349961,9606.ENSP00000351990,9606.ENSP00000354720,…	SOX4,CEP70,CDK6,PHLDA1,NUF2,SMC2,TPX2,RRM1,CLSPN,PDS5B,TYMS,PCM1,USP16,TUBA1B,TUBB,MYB,SMC4,NAE1,SMC3,CENPF,CDC5L,PCNA,PRC1,TOP2A,BCAT1,MCM3
GO:0007049	Cell cycle	33	1313	0.7	3.86e-11	9606.ENSP00000025008,9606.ENSP00000244745,9606.ENSP00000264982,9606.ENSP00000265734,9606.ENSP00000266671,9606.ENSP00000271452,9606.ENSP00000286398,9606.ENSP00000297338,9606.ENSP00000300403,9606.ENSP00000300738,9606.ENSP00000312995,9606.ENSP00000313851,9606.ENSP00000315644,9606.ENSP00000320147,9606.ENSP00000327077,9606.ENSP00000334808,9606.ENSP00000336799,9606.ENSP00000339001,9606.ENSP00000339992,…	RB1CC1,SOX4,CEP70,CDK6,PHLDA1,NUF2,SMC2,RAD21,TPX2,RRM1,CLSPN,PDS5B,TYMS,EZH2,PCM1,USP16,TUBA1B,TUBB,MYB,SMC4,NAE1,SMC3,CENPF,EZR,CDC5L,PCNA,PTTG1,PRC1,PTPRC,TOP2A,BCAT1,DDIT3,MCM3
GO:0022402	Cell cycle process	28	976	0.75	2.19e-10	9606.ENSP00000244745,9606.ENSP00000264982,9606.ENSP00000265734,9606.ENSP00000266671,9606.ENSP00000271452,9606.ENSP00000286398,9606.ENSP00000297338,9606.ENSP00000300403,9606.ENSP00000312995,9606.ENSP00000313851,9606.ENSP00000315644,9606.ENSP00000320147,9606.ENSP00000327077,9606.ENSP00000334808,9606.ENSP00000339001,9606.ENSP00000349961,9606.ENSP00000351990,9606.ENSP00000354720,9606.ENSP00000355922,…	SOX4,CEP70,CDK6,PHLDA1,NUF2,SMC2,RAD21,TPX2,CLSPN,PDS5B,TYMS,EZH2,PCM1,USP16,TUBB,SMC4,NAE1,SMC3,CENPF,EZR,PCNA,PTTG1,PRC1,PTPRC,TOP2A,BCAT1,DDIT3,MCM3
GO:1903047	Mitotic cell cycle process	22	616	0.85	2.17e-09	9606.ENSP00000244745,9606.ENSP00000264982,9606.ENSP00000265734,9606.ENSP00000266671,9606.ENSP00000271452,9606.ENSP00000286398,9606.ENSP00000300403,9606.ENSP00000312995,9606.ENSP00000313851,9606.ENSP00000315644,9606.ENSP00000327077,9606.ENSP00000334808,9606.ENSP00000339001,9606.ENSP00000349961,9606.ENSP00000351990,9606.ENSP00000354720,9606.ENSP00000355922,9606.ENSP00000368458,9606.ENSP00000377793,…	SOX4,CEP70,CDK6,PHLDA1,NUF2,SMC2,TPX2,CLSPN,PDS5B,TYMS,PCM1,USP16,TUBB,SMC4,NAE1,SMC3,CENPF,PCNA,PRC1,TOP2A,BCAT1,MCM3
GO:1901360	Organic cyclic compound metabolic process	46	3118	0.46	3.18e-09	9606.ENSP00000245838,9606.ENSP00000264279,9606.ENSP00000265165,9606.ENSP00000265896,9606.ENSP00000296503,9606.ENSP00000297151,9606.ENSP00000297338,9606.ENSP00000299601,9606.ENSP00000300738,9606.ENSP00000301364,9606.ENSP00000312995,9606.ENSP00000313851,9606.ENSP00000315644,9606.ENSP00000320147,9606.ENSP00000320171,9606.ENSP00000322706,9606.ENSP00000333920,9606.ENSP00000344741,9606.ENSP00000346120,…	THOC2,NOP58,LEF1,SQLE,HMGB2,SLU7,RAD21,LEO1,RRM1,TSR1,CLSPN,PDS5B,TYMS,EZH2,PKM,HMGCS1,TTF1,INSIG1,DDX21,FDPS,TOP1,SMC3,MT-ATP8,CENPF,ACAT2,SMNDC1,CDC5L,ADA,PCNA,GLRX,DUT,NOP56,IDI1,HSPD1,PTTG1,WDR43,LSM5,TOP2A,DDX46,DHX36,PPIA,HSPA8,KPNA2,LDHA,DDIT3,MCM3
GO:0006139	Nucleobase-containing compound metabolic process	41	2659	0.48	2.33e-08	9606.ENSP00000245838,9606.ENSP00000264279,9606.ENSP00000265165,9606.ENSP00000296503,9606.ENSP00000297151,9606.ENSP00000297338,9606.ENSP00000299601,9606.ENSP00000300738,9606.ENSP00000301364,9606.ENSP00000312995,9606.ENSP00000313851,9606.ENSP00000315644,9606.ENSP00000320147,9606.ENSP00000320171,9606.ENSP00000322706,9606.ENSP00000333920,9606.ENSP00000346120,9606.ENSP00000354522,9606.ENSP00000354720,…	THOC2,NOP58,LEF1,HMGB2,SLU7,RAD21,LEO1,RRM1,TSR1,CLSPN,PDS5B,TYMS,EZH2,PKM,HMGCS1,TTF1,DDX21,TOP1,SMC3,MT-ATP8,CENPF,SMNDC1,CDC5L,ADA,PCNA,GLRX,DUT,NOP56,HSPD1,PTTG1,WDR43,LSM5,TOP2A,DDX46,DHX36,PPIA,HSPA8,KPNA2,LDHA,DDIT3,MCM3
GO:0006725	Cellular aromatic compound metabolic process	42	2882	0.46	6e-08	9606.ENSP00000245838,9606.ENSP00000264279,9606.ENSP00000265165,9606.ENSP00000265896,9606.ENSP00000296503,9606.ENSP00000297151,9606.ENSP00000297338,9606.ENSP00000299601,9606.ENSP00000300738,9606.ENSP00000301364,9606.ENSP00000312995,9606.ENSP00000313851,9606.ENSP00000315644,9606.ENSP00000320147,9606.ENSP00000320171,9606.ENSP00000322706,9606.ENSP00000333920,9606.ENSP00000346120,9606.ENSP00000354522,…	THOC2,NOP58,LEF1,SQLE,HMGB2,SLU7,RAD21,LEO1,RRM1,TSR1,CLSPN,PDS5B,TYMS,EZH2,PKM,HMGCS1,TTF1,DDX21,TOP1,SMC3,MT-ATP8,CENPF,SMNDC1,CDC5L,ADA,PCNA,GLRX,DUT,NOP56,HSPD1,PTTG1,WDR43,LSM5,TOP2A,DDX46,DHX36,PPIA,HSPA8,KPNA2,LDHA,DDIT3,MCM3
GO:0051301	Cell division	18	493	0.86	1.25e-07	9606.ENSP00000245838,9606.ENSP00000265165,9606.ENSP00000265734,9606.ENSP00000271452,9606.ENSP00000286398,9606.ENSP00000297338,9606.ENSP00000300403,9606.ENSP00000313851,9606.ENSP00000334808,9606.ENSP00000336799,9606.ENSP00000339001,9606.ENSP00000349961,9606.ENSP00000354522,9606.ENSP00000354720,9606.ENSP00000355922,9606.ENSP00000377536,9606.ENSP00000377793,9606.ENSP00000411532	THOC2,LEF1,CDK6,NUF2,SMC2,RAD21,TPX2,PDS5B,USP16,TUBA1B,TUBB,SMC4,TOP1,SMC3,CENPF,PTTG1,PRC1,TOP2A
GO:0034641	Cellular nitrogen compound metabolic process	44	3282	0.42	1.7e-07	9606.ENSP00000245838,9606.ENSP00000264279,9606.ENSP00000265165,9606.ENSP00000289371,9606.ENSP00000296503,9606.ENSP00000297151,9606.ENSP00000297338,9606.ENSP00000299601,9606.ENSP00000300738,9606.ENSP00000301364,9606.ENSP00000312995,9606.ENSP00000313603,9606.ENSP00000313851,9606.ENSP00000315644,9606.ENSP00000320147,9606.ENSP00000320171,9606.ENSP00000322706,9606.ENSP00000333920,9606.ENSP00000339063,…	THOC2,NOP58,LEF1,EIF5B,HMGB2,SLU7,RAD21,LEO1,RRM1,TSR1,CLSPN,ABCF1,PDS5B,TYMS,EZH2,PKM,HMGCS1,TTF1,EEF1A1,DDX21,TOP1,SMC3,MT-ATP8,CENPF,SMNDC1,CDC5L,ADA,PCNA,GLRX,DUT,NOP56,HSPD1,PTTG1,WDR43,LSM5,TOP2A,DDX46,DHX36,PPIA,HSPA8,KPNA2,LDHA,DDIT3,MCM3
GO:0044237	Cellular metabolic process	69	7513	0.26	3.67e-07	9606.ENSP00000025008,9606.ENSP00000245838,9606.ENSP00000264279,9606.ENSP00000265165,9606.ENSP00000265734,9606.ENSP00000265896,9606.ENSP00000266671,9606.ENSP00000278840,9606.ENSP00000289371,9606.ENSP00000296503,9606.ENSP00000297151,9606.ENSP00000297338,9606.ENSP00000299601,9606.ENSP00000300738,9606.ENSP00000301364,9606.ENSP00000304133,9606.ENSP00000312995,9606.ENSP00000313603,9606.ENSP00000313851,…	RB1CC1,THOC2,NOP58,LEF1,CDK6,SQLE,PHLDA1,FADS2,EIF5B,HMGB2,SLU7,RAD21,LEO1,RRM1,TSR1,SCG2,CLSPN,ABCF1,PDS5B,TYMS,EZH2,PKM,FADS1,HMGCS1,HSPA5,PMAIP1,TTF1,USP16,EEF1A1,MAP4K4,INSIG1,DDX21,FDPS,NAE1,TOP1,MT-ND6,MT-ND1,SMC3,MT-ND5,MT-ND2,MT-ND3,MT-ATP8,CENPF,ACAT2,EZR,SMNDC1,CDC5L,ADA,PCNA,DNAJC2,GLRX,DUT,NOP56,IDI1,HSPD1,PTTG1,WDR43,LSM5,PTPRC,TOP2A,DDX46,DHX36,PPIA,HSPA8,KPNA2,BCAT1,LDHA,DDIT3,MCM3
GO:0006996	Organelle organization	44	3450	0.4	7.27e-07	9606.ENSP00000025008,9606.ENSP00000216341,9606.ENSP00000264982,9606.ENSP00000265165,9606.ENSP00000265896,9606.ENSP00000271452,9606.ENSP00000286398,9606.ENSP00000287394,9606.ENSP00000296503,9606.ENSP00000297338,9606.ENSP00000299601,9606.ENSP00000300403,9606.ENSP00000313851,9606.ENSP00000320147,9606.ENSP00000321266,9606.ENSP00000326119,9606.ENSP00000327077,9606.ENSP00000334808,9606.ENSP00000336799,…	RB1CC1,GZMB,CEP70,LEF1,SQLE,NUF2,SMC2,ATAD2,HMGB2,RAD21,LEO1,TPX2,PDS5B,EZH2,PITPNB,PMAIP1,PCM1,USP16,TUBA1B,TUBB,MYB,TPM4,SMC4,TOP1,MT-ND6,MT-ND1,SMC3,MT-ND5,MT-ND2,MT-ND3,MT-ATP8,CENPF,EZR,PCNA,DNAJC2,HSPD1,PTTG1,PRC1,TOP2A,DHX36,PPIA,TIMM8B,VIM,MCM3
GO:0071840	Cellular component organization or biogenesis	58	5633	0.31	7.27e-07	9606.ENSP00000025008,9606.ENSP00000216341,9606.ENSP00000264279,9606.ENSP00000264982,9606.ENSP00000265165,9606.ENSP00000265896,9606.ENSP00000271452,9606.ENSP00000286398,9606.ENSP00000287394,9606.ENSP00000296503,9606.ENSP00000297151,9606.ENSP00000297338,9606.ENSP00000299601,9606.ENSP00000300403,9606.ENSP00000300738,9606.ENSP00000301364,9606.ENSP00000313851,9606.ENSP00000320147,9606.ENSP00000321266,…	RB1CC1,GZMB,NOP58,CEP70,LEF1,SQLE,NUF2,SMC2,ATAD2,HMGB2,SLU7,RAD21,LEO1,TPX2,RRM1,TSR1,PDS5B,EZH2,PITPNB,PMAIP1,PCM1,USP16,TUBA1B,TUBB,MYB,MAP4K4,TPM4,DDX21,GOLGA4,SMC4,TOP1,MT-ND6,MT-ND1,SMC3,MT-ND5,MT-ND2,MT-ND3,MT-ATP8,CENPF,EZR,PCNA,DNAJC2,NOP56,HSPD1,PTTG1,PRC1,WDR43,CXCR4,PTPRC,TOP2A,FNBP1,DHX36,PPIA,HSPA8,MANF,TIMM8B,VIM,MCM3
GO:0006950	Response to stress	43	3485	0.39	3.15e-06	9606.ENSP00000216341,9606.ENSP00000244745,9606.ENSP00000296503,9606.ENSP00000297151,9606.ENSP00000297338,9606.ENSP00000304133,9606.ENSP00000312995,9606.ENSP00000313603,9606.ENSP00000313851,9606.ENSP00000320147,9606.ENSP00000320171,9606.ENSP00000322229,9606.ENSP00000324173,9606.ENSP00000326119,9606.ENSP00000334808,9606.ENSP00000339001,9606.ENSP00000339992,9606.ENSP00000343658,9606.ENSP00000344741,…	GZMB,SOX4,HMGB2,SLU7,RAD21,SCG2,CLSPN,ABCF1,PDS5B,EZH2,PKM,FADS1,HSPA5,PMAIP1,USP16,TUBB,MYB,MAP4K4,INSIG1,DDX21,MT-ND6,MT-ND1,SMC3,MT-ND5,MT-ND3,HDGF,CDC5L,ADA,PCNA,HSPD1,PTTG1,CXCR4,ATP2B1,HLA-B,PTPRC,TOP2A,DHX36,HSPA8,MANF,LDHA,VIM,DDIT3,MCM3
GO:0008152	Metabolic process	71	8298	0.23	3.25e-06	9606.ENSP00000025008,9606.ENSP00000216341,9606.ENSP00000245838,9606.ENSP00000264279,9606.ENSP00000265165,9606.ENSP00000265734,9606.ENSP00000265896,9606.ENSP00000266671,9606.ENSP00000278840,9606.ENSP00000289371,9606.ENSP00000296503,9606.ENSP00000297151,9606.ENSP00000297338,9606.ENSP00000299601,9606.ENSP00000300738,9606.ENSP00000301364,9606.ENSP00000304133,9606.ENSP00000312995,9606.ENSP00000313603,…	RB1CC1,GZMB,THOC2,NOP58,LEF1,CDK6,SQLE,PHLDA1,FADS2,EIF5B,HMGB2,SLU7,RAD21,LEO1,RRM1,TSR1,SCG2,CLSPN,ABCF1,PDS5B,TYMS,EZH2,PKM,PITPNB,FADS1,HMGCS1,HSPA5,PMAIP1,TTF1,USP16,EEF1A1,MAP4K4,INSIG1,DDX21,FDPS,NAE1,TOP1,MT-ND6,MT-ND1,SMC3,MT-ND5,MT-ND2,MT-ND3,MT-ATP8,CENPF,ACAT2,EZR,SMNDC1,CDC5L,ADA,PCNA,DNAJC2,GLRX,DUT,NOP56,IDI1,HSPD1,PTTG1,WDR43,LSM5,PTPRC,TOP2A,DDX46,DHX36,PPIA,HSPA8,KPNA2,BCAT1,LDH…
GO:0090304	Nucleic acid metabolic process	33	2178	0.48	3.39e-06	9606.ENSP00000245838,9606.ENSP00000264279,9606.ENSP00000265165,9606.ENSP00000296503,9606.ENSP00000297151,9606.ENSP00000297338,9606.ENSP00000299601,9606.ENSP00000301364,9606.ENSP00000312995,9606.ENSP00000313851,9606.ENSP00000315644,9606.ENSP00000320147,9606.ENSP00000333920,9606.ENSP00000346120,9606.ENSP00000354522,9606.ENSP00000354720,9606.ENSP00000355922,9606.ENSP00000358616,9606.ENSP00000360532,…	THOC2,NOP58,LEF1,HMGB2,SLU7,RAD21,LEO1,TSR1,CLSPN,PDS5B,TYMS,EZH2,TTF1,DDX21,TOP1,SMC3,CENPF,SMNDC1,CDC5L,PCNA,NOP56,HSPD1,PTTG1,WDR43,LSM5,TOP2A,DDX46,DHX36,PPIA,HSPA8,KPNA2,DDIT3,MCM3
GO:0014070	Response to organic cyclic compound	21	911	0.66	4.49e-06	9606.ENSP00000265165,9606.ENSP00000296503,9606.ENSP00000315644,9606.ENSP00000320147,9606.ENSP00000322706,9606.ENSP00000324173,9606.ENSP00000326119,9606.ENSP00000344741,9606.ENSP00000346120,9606.ENSP00000354665,9606.ENSP00000354687,9606.ENSP00000355206,9606.ENSP00000356042,9606.ENSP00000360532,9606.ENSP00000361965,9606.ENSP00000368458,9606.ENSP00000373620,9606.ENSP00000386884,9606.ENSP00000392043,…	LEF1,HMGB2,TYMS,EZH2,HMGCS1,HSPA5,PMAIP1,INSIG1,DDX21,MT-ND6,MT-ND1,MT-ND3,EZR,CDC5L,ADA,PCNA,HSPD1,CXCR4,ATP2B1,DHX36,LDHA
GO:0051276	Chromosome organization	22	1066	0.61	1.23e-05	9606.ENSP00000265165,9606.ENSP00000271452,9606.ENSP00000286398,9606.ENSP00000287394,9606.ENSP00000296503,9606.ENSP00000297338,9606.ENSP00000299601,9606.ENSP00000313851,9606.ENSP00000320147,9606.ENSP00000334808,9606.ENSP00000339992,9606.ENSP00000349961,9606.ENSP00000354522,9606.ENSP00000354720,9606.ENSP00000355922,9606.ENSP00000368458,9606.ENSP00000368565,9606.ENSP00000377536,9606.ENSP00000377793,…	LEF1,NUF2,SMC2,ATAD2,HMGB2,RAD21,LEO1,PDS5B,EZH2,USP16,MYB,SMC4,TOP1,SMC3,CENPF,PCNA,DNAJC2,PTTG1,PRC1,TOP2A,DHX36,MCM3
GO:0009987	Cellular process	96	15024	0.1	1.51e-05	9606.ENSP00000025008,9606.ENSP00000216341,9606.ENSP00000244745,9606.ENSP00000245838,9606.ENSP00000264279,9606.ENSP00000264982,9606.ENSP00000265165,9606.ENSP00000265734,9606.ENSP00000265896,9606.ENSP00000266671,9606.ENSP00000271452,9606.ENSP00000278840,9606.ENSP00000286398,9606.ENSP00000287394,9606.ENSP00000289371,9606.ENSP00000296503,9606.ENSP00000297151,9606.ENSP00000297338,9606.ENSP00000299601,…	RB1CC1,GZMB,SOX4,THOC2,NOP58,CEP70,LEF1,CDK6,SQLE,PHLDA1,NUF2,FADS2,SMC2,ATAD2,EIF5B,HMGB2,SLU7,RAD21,LEO1,TPX2,RRM1,TSR1,SCG2,CLSPN,ABCF1,PDS5B,TYMS,EZH2,PKM,PITPNB,FADS1,HMGCS1,HSPA5,PMAIP1,PCM1,TTF1,USP16,TUBA1B,TUBB,EEF1A1,MYB,MAP4K4,INSIG1,TPM4,DDX21,FDPS,GOLGA4,SMC4,STIP1,NAE1,TOP1,MT-ND6,MT-ND1,SMC3,MT-ND5,MT-ND2,MT-ND3,MT-ATP8,KCNK1,CENPF,ACAT2,EZR,PFDN2,HDGF,SMNDC1,CDC5L,ADA,PCNA,DNAJC2,…
GO:0044238	Primary metabolic process	64	7332	0.24	2.76e-05	9606.ENSP00000025008,9606.ENSP00000216341,9606.ENSP00000245838,9606.ENSP00000264279,9606.ENSP00000265165,9606.ENSP00000265734,9606.ENSP00000265896,9606.ENSP00000266671,9606.ENSP00000278840,9606.ENSP00000289371,9606.ENSP00000296503,9606.ENSP00000297151,9606.ENSP00000297338,9606.ENSP00000299601,9606.ENSP00000300738,9606.ENSP00000301364,9606.ENSP00000304133,9606.ENSP00000312995,9606.ENSP00000313603,…	RB1CC1,GZMB,THOC2,NOP58,LEF1,CDK6,SQLE,PHLDA1,FADS2,EIF5B,HMGB2,SLU7,RAD21,LEO1,RRM1,TSR1,SCG2,CLSPN,ABCF1,PDS5B,TYMS,EZH2,PKM,PITPNB,FADS1,HMGCS1,HSPA5,PMAIP1,TTF1,USP16,EEF1A1,MAP4K4,INSIG1,DDX21,FDPS,NAE1,TOP1,SMC3,MT-ATP8,CENPF,ACAT2,SMNDC1,CDC5L,ADA,PCNA,GLRX,DUT,NOP56,IDI1,HSPD1,PTTG1,WDR43,LSM5,PTPRC,TOP2A,DDX46,DHX36,PPIA,HSPA8,KPNA2,BCAT1,LDHA,DDIT3,MCM3
GO:0006259	DNA metabolic process	18	750	0.68	2.89e-05	9606.ENSP00000265165,9606.ENSP00000296503,9606.ENSP00000297338,9606.ENSP00000312995,9606.ENSP00000313851,9606.ENSP00000315644,9606.ENSP00000320147,9606.ENSP00000354522,9606.ENSP00000354720,9606.ENSP00000355922,9606.ENSP00000360532,9606.ENSP00000368458,9606.ENSP00000373620,9606.ENSP00000377536,9606.ENSP00000411532,9606.ENSP00000419425,9606.ENSP00000438483,9606.ENSP00000480987	LEF1,HMGB2,RAD21,CLSPN,PDS5B,TYMS,EZH2,TOP1,SMC3,CENPF,CDC5L,PCNA,HSPD1,PTTG1,TOP2A,PPIA,KPNA2,MCM3
GO:0071704	Organic substance metabolic process	66	7755	0.23	3.17e-05	9606.ENSP00000025008,9606.ENSP00000216341,9606.ENSP00000245838,9606.ENSP00000264279,9606.ENSP00000265165,9606.ENSP00000265734,9606.ENSP00000265896,9606.ENSP00000266671,9606.ENSP00000278840,9606.ENSP00000289371,9606.ENSP00000296503,9606.ENSP00000297151,9606.ENSP00000297338,9606.ENSP00000299601,9606.ENSP00000300738,9606.ENSP00000301364,9606.ENSP00000304133,9606.ENSP00000312995,9606.ENSP00000313603,…	RB1CC1,GZMB,THOC2,NOP58,LEF1,CDK6,SQLE,PHLDA1,FADS2,EIF5B,HMGB2,SLU7,RAD21,LEO1,RRM1,TSR1,SCG2,CLSPN,ABCF1,PDS5B,TYMS,EZH2,PKM,PITPNB,FADS1,HMGCS1,HSPA5,PMAIP1,TTF1,USP16,EEF1A1,MAP4K4,INSIG1,DDX21,FDPS,NAE1,TOP1,SMC3,MT-ATP8,CENPF,ACAT2,EZR,SMNDC1,CDC5L,ADA,PCNA,DNAJC2,GLRX,DUT,NOP56,IDI1,HSPD1,PTTG1,WDR43,LSM5,PTPRC,TOP2A,DDX46,DHX36,PPIA,HSPA8,KPNA2,BCAT1,LDHA,DDIT3,MCM3
GO:0016043	Cellular component organization	53	5447	0.28	3.99e-05	9606.ENSP00000025008,9606.ENSP00000216341,9606.ENSP00000264982,9606.ENSP00000265165,9606.ENSP00000265896,9606.ENSP00000271452,9606.ENSP00000286398,9606.ENSP00000287394,9606.ENSP00000296503,9606.ENSP00000297151,9606.ENSP00000297338,9606.ENSP00000299601,9606.ENSP00000300403,9606.ENSP00000300738,9606.ENSP00000313851,9606.ENSP00000320147,9606.ENSP00000321266,9606.ENSP00000326119,9606.ENSP00000327077,…	RB1CC1,GZMB,CEP70,LEF1,SQLE,NUF2,SMC2,ATAD2,HMGB2,SLU7,RAD21,LEO1,TPX2,RRM1,PDS5B,EZH2,PITPNB,PMAIP1,PCM1,USP16,TUBA1B,TUBB,MYB,MAP4K4,TPM4,GOLGA4,SMC4,TOP1,MT-ND6,MT-ND1,SMC3,MT-ND5,MT-ND2,MT-ND3,MT-ATP8,CENPF,EZR,PCNA,DNAJC2,HSPD1,PTTG1,PRC1,CXCR4,PTPRC,TOP2A,FNBP1,DHX36,PPIA,HSPA8,MANF,TIMM8B,VIM,MCM3
GO:0006695	Cholesterol biosynthetic process	6	41	1.46	6.8e-05	9606.ENSP00000265896,9606.ENSP00000322706,9606.ENSP00000344741,9606.ENSP00000349078,9606.ENSP00000356015,9606.ENSP00000370748	SQLE,HMGCS1,INSIG1,FDPS,ACAT2,IDI1
GO:0007059	Chromosome segregation	11	268	0.91	8.06e-05	9606.ENSP00000271452,9606.ENSP00000286398,9606.ENSP00000297338,9606.ENSP00000313851,9606.ENSP00000349961,9606.ENSP00000354522,9606.ENSP00000354720,9606.ENSP00000355922,9606.ENSP00000377536,9606.ENSP00000377793,9606.ENSP00000411532	NUF2,SMC2,RAD21,PDS5B,SMC4,TOP1,SMC3,CENPF,PTTG1,PRC1,TOP2A
GO:0098813	Nuclear chromosome segregation	10	209	0.98	8.06e-05	9606.ENSP00000271452,9606.ENSP00000286398,9606.ENSP00000297338,9606.ENSP00000313851,9606.ENSP00000349961,9606.ENSP00000354720,9606.ENSP00000355922,9606.ENSP00000377536,9606.ENSP00000377793,9606.ENSP00000411532	NUF2,SMC2,RAD21,PDS5B,SMC4,SMC3,CENPF,PTTG1,PRC1,TOP2A
GO:0051726	Regulation of cell cycle	22	1230	0.55	9.36e-05	9606.ENSP00000244745,9606.ENSP00000264982,9606.ENSP00000265165,9606.ENSP00000265734,9606.ENSP00000297338,9606.ENSP00000300403,9606.ENSP00000312995,9606.ENSP00000320147,9606.ENSP00000327077,9606.ENSP00000334808,9606.ENSP00000339001,9606.ENSP00000343658,9606.ENSP00000351990,9606.ENSP00000355922,9606.ENSP00000360532,9606.ENSP00000368458,9606.ENSP00000377536,9606.ENSP00000377793,9606.ENSP00000411355,…	SOX4,CEP70,LEF1,CDK6,RAD21,TPX2,CLSPN,EZH2,PCM1,USP16,TUBB,MAP4K4,NAE1,CENPF,CDC5L,PCNA,PTTG1,PRC1,PTPRC,TOP2A,HSPA8,DDIT3
GO:0042542	Response to hydrogen peroxide	8	119	1.12	0.00011	9606.ENSP00000320147,9606.ENSP00000339992,9606.ENSP00000354665,9606.ENSP00000354813,9606.ENSP00000361965,9606.ENSP00000368458,9606.ENSP00000373620,9606.ENSP00000445175	EZH2,MYB,MT-ND6,MT-ND5,ADA,PCNA,HSPD1,LDHA
GO:0010033	Response to organic substance	36	3011	0.37	0.00013	9606.ENSP00000244745,9606.ENSP00000265165,9606.ENSP00000265896,9606.ENSP00000296503,9606.ENSP00000315644,9606.ENSP00000320147,9606.ENSP00000320171,9606.ENSP00000322706,9606.ENSP00000324173,9606.ENSP00000326119,9606.ENSP00000336799,9606.ENSP00000339063,9606.ENSP00000339992,9606.ENSP00000344741,9606.ENSP00000346120,9606.ENSP00000351646,9606.ENSP00000354665,9606.ENSP00000354687,9606.ENSP00000354813,…	SOX4,LEF1,SQLE,HMGB2,TYMS,EZH2,PKM,HMGCS1,HSPA5,PMAIP1,TUBA1B,EEF1A1,MYB,INSIG1,DDX21,STIP1,MT-ND6,MT-ND1,MT-ND5,MT-ND3,EZR,HDGF,CDC5L,ADA,PCNA,HSPD1,CXCR4,ATP2B1,HLA-B,DHX36,PPIA,HSPA8,MANF,LDHA,VIM,DDIT3
GO:0000280	Nuclear division	11	291	0.87	0.00015	9606.ENSP00000271452,9606.ENSP00000286398,9606.ENSP00000297338,9606.ENSP00000300403,9606.ENSP00000313851,9606.ENSP00000334808,9606.ENSP00000349961,9606.ENSP00000354720,9606.ENSP00000377536,9606.ENSP00000377793,9606.ENSP00000411532	NUF2,SMC2,RAD21,TPX2,PDS5B,USP16,SMC4,SMC3,PTTG1,PRC1,TOP2A
GO:0000819	Sister chromatid segregation	8	133	1.08	0.00022	9606.ENSP00000271452,9606.ENSP00000286398,9606.ENSP00000297338,9606.ENSP00000313851,9606.ENSP00000349961,9606.ENSP00000354720,9606.ENSP00000377793,9606.ENSP00000411532	NUF2,SMC2,RAD21,PDS5B,SMC4,SMC3,PRC1,TOP2A
GO:0033554	Cellular response to stress	25	1725	0.46	0.00046	9606.ENSP00000244745,9606.ENSP00000296503,9606.ENSP00000297151,9606.ENSP00000297338,9606.ENSP00000312995,9606.ENSP00000313851,9606.ENSP00000320147,9606.ENSP00000322229,9606.ENSP00000324173,9606.ENSP00000326119,9606.ENSP00000334808,9606.ENSP00000339992,9606.ENSP00000343658,9606.ENSP00000344741,9606.ENSP00000354720,9606.ENSP00000357189,9606.ENSP00000360532,9606.ENSP00000368458,9606.ENSP00000373620,…	SOX4,HMGB2,SLU7,RAD21,CLSPN,PDS5B,EZH2,FADS1,HSPA5,PMAIP1,USP16,MYB,MAP4K4,INSIG1,SMC3,HDGF,CDC5L,PCNA,HSPD1,PTTG1,TOP2A,DHX36,HSPA8,DDIT3,MCM3
GO:0046034	ATP metabolic process	9	204	0.94	0.00046	9606.ENSP00000320171,9606.ENSP00000354665,9606.ENSP00000354687,9606.ENSP00000354813,9606.ENSP00000355046,9606.ENSP00000355206,9606.ENSP00000355265,9606.ENSP00000432083,9606.ENSP00000445175	PKM,MT-ND6,MT-ND1,MT-ND5,MT-ND2,MT-ND3,MT-ATP8,HSPA8,LDHA
GO:1901990	Regulation of mitotic cell cycle phase transition	12	416	0.76	0.00056	9606.ENSP00000244745,9606.ENSP00000264982,9606.ENSP00000265734,9606.ENSP00000297338,9606.ENSP00000300403,9606.ENSP00000312995,9606.ENSP00000320147,9606.ENSP00000327077,9606.ENSP00000339001,9606.ENSP00000351990,9606.ENSP00000355922,9606.ENSP00000368458	SOX4,CEP70,CDK6,RAD21,TPX2,CLSPN,EZH2,PCM1,TUBB,NAE1,CENPF,PCNA
GO:0007346	Regulation of mitotic cell cycle	15	676	0.64	0.0006	9606.ENSP00000244745,9606.ENSP00000264982,9606.ENSP00000265734,9606.ENSP00000297338,9606.ENSP00000300403,9606.ENSP00000312995,9606.ENSP00000320147,9606.ENSP00000327077,9606.ENSP00000339001,9606.ENSP00000343658,9606.ENSP00000351990,9606.ENSP00000355922,9606.ENSP00000368458,9606.ENSP00000377536,9606.ENSP00000411532	SOX4,CEP70,CDK6,RAD21,TPX2,CLSPN,EZH2,PCM1,TUBB,MAP4K4,NAE1,CENPF,PCNA,PTTG1,TOP2A
GO:0140014	Mitotic nuclear division	8	156	1.01	0.0006	9606.ENSP00000271452,9606.ENSP00000286398,9606.ENSP00000300403,9606.ENSP00000313851,9606.ENSP00000334808,9606.ENSP00000349961,9606.ENSP00000354720,9606.ENSP00000377793	NUF2,SMC2,TPX2,PDS5B,USP16,SMC4,SMC3,PRC1
GO:1901698	Response to nitrogen compound	19	1070	0.55	0.0006	9606.ENSP00000315644,9606.ENSP00000320147,9606.ENSP00000320171,9606.ENSP00000322706,9606.ENSP00000324173,9606.ENSP00000326119,9606.ENSP00000344741,9606.ENSP00000346120,9606.ENSP00000354665,9606.ENSP00000354813,9606.ENSP00000356042,9606.ENSP00000360532,9606.ENSP00000361965,9606.ENSP00000368458,9606.ENSP00000373620,9606.ENSP00000386884,9606.ENSP00000417078,9606.ENSP00000445175,9606.ENSP00000446007	TYMS,EZH2,PKM,HMGCS1,HSPA5,PMAIP1,INSIG1,DDX21,MT-ND6,MT-ND5,EZR,CDC5L,ADA,PCNA,HSPD1,CXCR4,DHX36,LDHA,VIM
GO:0044770	Cell cycle phase transition	10	289	0.83	0.00084	9606.ENSP00000264982,9606.ENSP00000265734,9606.ENSP00000266671,9606.ENSP00000315644,9606.ENSP00000327077,9606.ENSP00000339001,9606.ENSP00000368458,9606.ENSP00000411355,9606.ENSP00000443459,9606.ENSP00000480987	CEP70,CDK6,PHLDA1,TYMS,PCM1,TUBB,PCNA,PTPRC,BCAT1,MCM3
GO:1901362	Organic cyclic compound biosynthetic process	20	1211	0.51	0.00084	9606.ENSP00000265896,9606.ENSP00000299601,9606.ENSP00000300738,9606.ENSP00000315644,9606.ENSP00000320171,9606.ENSP00000322706,9606.ENSP00000333920,9606.ENSP00000344741,9606.ENSP00000346120,9606.ENSP00000349078,9606.ENSP00000355265,9606.ENSP00000355922,9606.ENSP00000356015,9606.ENSP00000361965,9606.ENSP00000368458,9606.ENSP00000370376,9606.ENSP00000370748,9606.ENSP00000377536,9606.ENSP00000419425,…	SQLE,LEO1,RRM1,TYMS,PKM,HMGCS1,TTF1,INSIG1,DDX21,FDPS,MT-ATP8,CENPF,ACAT2,ADA,PCNA,DUT,IDI1,PTTG1,PPIA,DDIT3
GO:1901576	Organic substance biosynthetic process	32	2734	0.36	0.00086	9606.ENSP00000265896,9606.ENSP00000266671,9606.ENSP00000278840,9606.ENSP00000289371,9606.ENSP00000299601,9606.ENSP00000300738,9606.ENSP00000312995,9606.ENSP00000313603,9606.ENSP00000315644,9606.ENSP00000320171,9606.ENSP00000322229,9606.ENSP00000322706,9606.ENSP00000333920,9606.ENSP00000339063,9606.ENSP00000344741,9606.ENSP00000346120,9606.ENSP00000349078,9606.ENSP00000354522,9606.ENSP00000355265,…	SQLE,PHLDA1,FADS2,EIF5B,LEO1,RRM1,CLSPN,ABCF1,TYMS,PKM,FADS1,HMGCS1,TTF1,EEF1A1,INSIG1,DDX21,FDPS,TOP1,MT-ATP8,CENPF,ACAT2,ADA,PCNA,DNAJC2,DUT,IDI1,PTTG1,PTPRC,PPIA,BCAT1,DDIT3,MCM3
GO:0051383	Kinetochore organization	4	18	1.64	0.0012	9606.ENSP00000271452,9606.ENSP00000286398,9606.ENSP00000349961,9606.ENSP00000355922	NUF2,SMC2,SMC4,CENPF
GO:0045930	Negative regulation of mitotic cell cycle	10	308	0.81	0.0013	9606.ENSP00000244745,9606.ENSP00000265734,9606.ENSP00000297338,9606.ENSP00000312995,9606.ENSP00000320147,9606.ENSP00000351990,9606.ENSP00000355922,9606.ENSP00000368458,9606.ENSP00000377536,9606.ENSP00000411532	SOX4,CDK6,RAD21,CLSPN,EZH2,NAE1,CENPF,PCNA,PTTG1,TOP2A
GO:0001889	Liver development	7	129	1.03	0.0015	9606.ENSP00000025008,9606.ENSP00000315644,9606.ENSP00000320147,9606.ENSP00000320171,9606.ENSP00000322706,9606.ENSP00000361965,9606.ENSP00000368458	RB1CC1,TYMS,EZH2,PKM,HMGCS1,ADA,PCNA
GO:0009991	Response to extracellular stimulus	12	483	0.69	0.0018	9606.ENSP00000315644,9606.ENSP00000320171,9606.ENSP00000322229,9606.ENSP00000322706,9606.ENSP00000324173,9606.ENSP00000326119,9606.ENSP00000361965,9606.ENSP00000392043,9606.ENSP00000411355,9606.ENSP00000432083,9606.ENSP00000445175,9606.ENSP00000448665	TYMS,PKM,FADS1,HMGCS1,HSPA5,PMAIP1,ADA,ATP2B1,PTPRC,HSPA8,LDHA,DDIT3
GO:0006120	Mitochondrial electron transport, nadh to ubiquinone	5	49	1.3	0.0019	9606.ENSP00000354665,9606.ENSP00000354687,9606.ENSP00000354813,9606.ENSP00000355046,9606.ENSP00000355206	MT-ND6,MT-ND1,MT-ND5,MT-ND2,MT-ND3
GO:0010564	Regulation of cell cycle process	15	760	0.59	0.0019	9606.ENSP00000244745,9606.ENSP00000264982,9606.ENSP00000265165,9606.ENSP00000265734,9606.ENSP00000297338,9606.ENSP00000300403,9606.ENSP00000312995,9606.ENSP00000320147,9606.ENSP00000327077,9606.ENSP00000339001,9606.ENSP00000351990,9606.ENSP00000355922,9606.ENSP00000368458,9606.ENSP00000377536,9606.ENSP00000377793	SOX4,CEP70,LEF1,CDK6,RAD21,TPX2,CLSPN,EZH2,PCM1,TUBB,NAE1,CENPF,PCNA,PTTG1,PRC1
GO:0010389	Regulation of g2/m transition of mitotic cell cycle	8	198	0.9	0.0023	9606.ENSP00000264982,9606.ENSP00000297338,9606.ENSP00000300403,9606.ENSP00000312995,9606.ENSP00000327077,9606.ENSP00000339001,9606.ENSP00000351990,9606.ENSP00000355922	CEP70,RAD21,TPX2,CLSPN,PCM1,TUBB,NAE1,CENPF
GO:0043170	Macromolecule metabolic process	52	6137	0.22	0.0025	9606.ENSP00000025008,9606.ENSP00000216341,9606.ENSP00000245838,9606.ENSP00000264279,9606.ENSP00000265165,9606.ENSP00000265734,9606.ENSP00000266671,9606.ENSP00000289371,9606.ENSP00000296503,9606.ENSP00000297151,9606.ENSP00000297338,9606.ENSP00000299601,9606.ENSP00000300738,9606.ENSP00000301364,9606.ENSP00000304133,9606.ENSP00000312995,9606.ENSP00000313603,9606.ENSP00000313851,9606.ENSP00000315644,…	RB1CC1,GZMB,THOC2,NOP58,LEF1,CDK6,PHLDA1,EIF5B,HMGB2,SLU7,RAD21,LEO1,RRM1,TSR1,SCG2,CLSPN,ABCF1,PDS5B,TYMS,EZH2,HSPA5,PMAIP1,TTF1,USP16,EEF1A1,MAP4K4,DDX21,NAE1,TOP1,SMC3,CENPF,EZR,SMNDC1,CDC5L,PCNA,DNAJC2,GLRX,DUT,NOP56,HSPD1,PTTG1,WDR43,LSM5,PTPRC,TOP2A,DDX46,DHX36,PPIA,HSPA8,KPNA2,DDIT3,MCM3
GO:0045588	Positive regulation of gamma-delta t cell differentiation	3	7	1.93	0.0033	9606.ENSP00000244745,9606.ENSP00000265165,9606.ENSP00000411355	SOX4,LEF1,PTPRC
GO:0044772	Mitotic cell cycle phase transition	9	280	0.8	0.0035	9606.ENSP00000264982,9606.ENSP00000265734,9606.ENSP00000266671,9606.ENSP00000315644,9606.ENSP00000327077,9606.ENSP00000339001,9606.ENSP00000368458,9606.ENSP00000443459,9606.ENSP00000480987	CEP70,CDK6,PHLDA1,TYMS,PCM1,TUBB,PCNA,BCAT1,MCM3
GO:0009889	Regulation of biosynthetic process	40	4210	0.27	0.0039	9606.ENSP00000216341,9606.ENSP00000244745,9606.ENSP00000265165,9606.ENSP00000265734,9606.ENSP00000265896,9606.ENSP00000287394,9606.ENSP00000289371,9606.ENSP00000296503,9606.ENSP00000297338,9606.ENSP00000299601,9606.ENSP00000313603,9606.ENSP00000315644,9606.ENSP00000320147,9606.ENSP00000322229,9606.ENSP00000322706,9606.ENSP00000323148,9606.ENSP00000324173,9606.ENSP00000333920,9606.ENSP00000334808,…	GZMB,SOX4,LEF1,CDK6,SQLE,ATAD2,EIF5B,HMGB2,RAD21,LEO1,ABCF1,TYMS,EZH2,FADS1,HMGCS1,ZKSCAN1,HSPA5,TTF1,USP16,EEF1A1,MYB,INSIG1,FDPS,SMC3,CENPF,EZR,HDGF,CDC5L,PCNA,DNAJC2,IDI1,HSPD1,LRRFIP1,PTTG1,WDR43,TOP2A,DHX36,HSPA8,VIM,DDIT3
GO:1901991	Negative regulation of mitotic cell cycle phase transition	8	219	0.86	0.0041	9606.ENSP00000244745,9606.ENSP00000265734,9606.ENSP00000297338,9606.ENSP00000312995,9606.ENSP00000320147,9606.ENSP00000351990,9606.ENSP00000355922,9606.ENSP00000368458	SOX4,CDK6,RAD21,CLSPN,EZH2,NAE1,CENPF,PCNA
GO:0031667	Response to nutrient levels	11	449	0.69	0.0042	9606.ENSP00000315644,9606.ENSP00000320171,9606.ENSP00000322229,9606.ENSP00000322706,9606.ENSP00000324173,9606.ENSP00000326119,9606.ENSP00000361965,9606.ENSP00000392043,9606.ENSP00000432083,9606.ENSP00000445175,9606.ENSP00000448665	TYMS,PKM,FADS1,HMGCS1,HSPA5,PMAIP1,ADA,ATP2B1,HSPA8,LDHA,DDIT3
GO:0007005	Mitochondrion organization	11	452	0.68	0.0044	9606.ENSP00000025008,9606.ENSP00000216341,9606.ENSP00000326119,9606.ENSP00000354665,9606.ENSP00000354687,9606.ENSP00000354813,9606.ENSP00000355046,9606.ENSP00000355206,9606.ENSP00000355265,9606.ENSP00000373620,9606.ENSP00000438455	RB1CC1,GZMB,PMAIP1,MT-ND6,MT-ND1,MT-ND5,MT-ND2,MT-ND3,MT-ATP8,HSPD1,TIMM8B
GO:0006807	Nitrogen compound metabolic process	55	6852	0.2	0.005	9606.ENSP00000216341,9606.ENSP00000245838,9606.ENSP00000264279,9606.ENSP00000265165,9606.ENSP00000265734,9606.ENSP00000266671,9606.ENSP00000289371,9606.ENSP00000296503,9606.ENSP00000297151,9606.ENSP00000297338,9606.ENSP00000299601,9606.ENSP00000300738,9606.ENSP00000301364,9606.ENSP00000304133,9606.ENSP00000312995,9606.ENSP00000313603,9606.ENSP00000313851,9606.ENSP00000315644,9606.ENSP00000320147,…	GZMB,THOC2,NOP58,LEF1,CDK6,PHLDA1,EIF5B,HMGB2,SLU7,RAD21,LEO1,RRM1,TSR1,SCG2,CLSPN,ABCF1,PDS5B,TYMS,EZH2,PKM,HMGCS1,HSPA5,PMAIP1,TTF1,USP16,EEF1A1,MAP4K4,DDX21,NAE1,TOP1,SMC3,MT-ATP8,CENPF,SMNDC1,CDC5L,ADA,PCNA,GLRX,DUT,NOP56,HSPD1,PTTG1,WDR43,LSM5,PTPRC,TOP2A,DDX46,DHX36,PPIA,HSPA8,KPNA2,BCAT1,LDHA,DDIT3,MCM3
GO:0006265	DNA topological change	3	9	1.82	0.0053	9606.ENSP00000296503,9606.ENSP00000354522,9606.ENSP00000411532	HMGB2,TOP1,TOP2A
GO:0015949	Nucleobase-containing small molecule interconversion	4	31	1.41	0.0054	9606.ENSP00000300738,9606.ENSP00000315644,9606.ENSP00000369314,9606.ENSP00000370376	RRM1,TYMS,GLRX,DUT
GO:0032981	Mitochondrial respiratory chain complex i assembly	5	66	1.18	0.0055	9606.ENSP00000354665,9606.ENSP00000354687,9606.ENSP00000354813,9606.ENSP00000355046,9606.ENSP00000355206	MT-ND6,MT-ND1,MT-ND5,MT-ND2,MT-ND3
GO:0050896	Response to stimulus	61	8046	0.18	0.0059	9606.ENSP00000216341,9606.ENSP00000244745,9606.ENSP00000265165,9606.ENSP00000265734,9606.ENSP00000265896,9606.ENSP00000296503,9606.ENSP00000297151,9606.ENSP00000297338,9606.ENSP00000299601,9606.ENSP00000300738,9606.ENSP00000304133,9606.ENSP00000312995,9606.ENSP00000313603,9606.ENSP00000313851,9606.ENSP00000315644,9606.ENSP00000320147,9606.ENSP00000320171,9606.ENSP00000322229,9606.ENSP00000322706,…	GZMB,SOX4,LEF1,CDK6,SQLE,HMGB2,SLU7,RAD21,LEO1,RRM1,SCG2,CLSPN,ABCF1,PDS5B,TYMS,EZH2,PKM,FADS1,HMGCS1,HSPA5,PMAIP1,USP16,TUBA1B,TUBB,EEF1A1,MYB,MAP4K4,INSIG1,DDX21,STIP1,NAE1,TOP1,MT-ND6,MT-ND1,SMC3,MT-ND5,MT-ND3,KCNK1,CENPF,EZR,HDGF,CDC5L,ADA,PCNA,HSPD1,PTTG1,CXCR4,ATP2B1,HLA-B,LSM5,PTPRC,TOP2A,DHX36,PPIA,HSPA8,MANF,KPNA2,LDHA,VIM,DDIT3,MCM3
GO:1901700	Response to oxygen-containing compound	21	1567	0.42	0.0061	9606.ENSP00000244745,9606.ENSP00000296503,9606.ENSP00000315644,9606.ENSP00000320147,9606.ENSP00000320171,9606.ENSP00000322706,9606.ENSP00000324173,9606.ENSP00000339992,9606.ENSP00000344741,9606.ENSP00000354665,9606.ENSP00000354687,9606.ENSP00000354813,9606.ENSP00000356042,9606.ENSP00000360532,9606.ENSP00000361965,9606.ENSP00000368458,9606.ENSP00000373620,9606.ENSP00000392043,9606.ENSP00000417078,…	SOX4,HMGB2,TYMS,EZH2,PKM,HMGCS1,HSPA5,MYB,INSIG1,MT-ND6,MT-ND1,MT-ND5,EZR,CDC5L,ADA,PCNA,HSPD1,ATP2B1,DHX36,LDHA,VIM
GO:0006979	Response to oxidative stress	10	393	0.7	0.0062	9606.ENSP00000320147,9606.ENSP00000339992,9606.ENSP00000354665,9606.ENSP00000354687,9606.ENSP00000354813,9606.ENSP00000355206,9606.ENSP00000361965,9606.ENSP00000368458,9606.ENSP00000373620,9606.ENSP00000445175	EZH2,MYB,MT-ND6,MT-ND1,MT-ND5,MT-ND3,ADA,PCNA,HSPD1,LDHA
GO:0042221	Response to chemical	40	4333	0.26	0.0062	9606.ENSP00000244745,9606.ENSP00000265165,9606.ENSP00000265896,9606.ENSP00000296503,9606.ENSP00000304133,9606.ENSP00000315644,9606.ENSP00000320147,9606.ENSP00000320171,9606.ENSP00000322706,9606.ENSP00000324173,9606.ENSP00000326119,9606.ENSP00000336799,9606.ENSP00000339063,9606.ENSP00000339992,9606.ENSP00000344741,9606.ENSP00000346120,9606.ENSP00000351646,9606.ENSP00000354522,9606.ENSP00000354665,…	SOX4,LEF1,SQLE,HMGB2,SCG2,TYMS,EZH2,PKM,HMGCS1,HSPA5,PMAIP1,TUBA1B,EEF1A1,MYB,INSIG1,DDX21,STIP1,TOP1,MT-ND6,MT-ND1,MT-ND5,MT-ND3,KCNK1,CENPF,EZR,HDGF,CDC5L,ADA,PCNA,HSPD1,CXCR4,ATP2B1,HLA-B,DHX36,PPIA,HSPA8,MANF,LDHA,VIM,DDIT3
GO:0044283	Small molecule biosynthetic process	12	572	0.62	0.0062	9606.ENSP00000265896,9606.ENSP00000278840,9606.ENSP00000320171,9606.ENSP00000322229,9606.ENSP00000322706,9606.ENSP00000344741,9606.ENSP00000349078,9606.ENSP00000356015,9606.ENSP00000361965,9606.ENSP00000370376,9606.ENSP00000370748,9606.ENSP00000443459	SQLE,FADS2,PKM,FADS1,HMGCS1,INSIG1,FDPS,ACAT2,ADA,DUT,IDI1,BCAT1
GO:0045786	Negative regulation of cell cycle	12	571	0.62	0.0062	9606.ENSP00000244745,9606.ENSP00000265734,9606.ENSP00000297338,9606.ENSP00000312995,9606.ENSP00000320147,9606.ENSP00000351990,9606.ENSP00000355922,9606.ENSP00000360532,9606.ENSP00000368458,9606.ENSP00000377536,9606.ENSP00000411532,9606.ENSP00000448665	SOX4,CDK6,RAD21,CLSPN,EZH2,NAE1,CENPF,CDC5L,PCNA,PTTG1,TOP2A,DDIT3
GO:0006119	Oxidative phosphorylation	6	118	1	0.0064	9606.ENSP00000354665,9606.ENSP00000354687,9606.ENSP00000354813,9606.ENSP00000355046,9606.ENSP00000355206,9606.ENSP00000355265	MT-ND6,MT-ND1,MT-ND5,MT-ND2,MT-ND3,MT-ATP8
GO:0010243	Response to organonitrogen compound	16	987	0.51	0.0064	9606.ENSP00000315644,9606.ENSP00000320147,9606.ENSP00000320171,9606.ENSP00000322706,9606.ENSP00000324173,9606.ENSP00000344741,9606.ENSP00000354665,9606.ENSP00000354813,9606.ENSP00000356042,9606.ENSP00000360532,9606.ENSP00000361965,9606.ENSP00000368458,9606.ENSP00000373620,9606.ENSP00000386884,9606.ENSP00000445175,9606.ENSP00000446007	TYMS,EZH2,PKM,HMGCS1,HSPA5,INSIG1,MT-ND6,MT-ND5,EZR,CDC5L,ADA,PCNA,HSPD1,CXCR4,LDHA,VIM
GO:0009262	Deoxyribonucleotide metabolic process	4	35	1.35	0.0069	9606.ENSP00000300738,9606.ENSP00000315644,9606.ENSP00000361965,9606.ENSP00000370376	RRM1,TYMS,ADA,DUT
GO:0006091	Generation of precursor metabolites and energy	10	405	0.69	0.0071	9606.ENSP00000025008,9606.ENSP00000320171,9606.ENSP00000354665,9606.ENSP00000354687,9606.ENSP00000354813,9606.ENSP00000355046,9606.ENSP00000355206,9606.ENSP00000355265,9606.ENSP00000369314,9606.ENSP00000445175	RB1CC1,PKM,MT-ND6,MT-ND1,MT-ND5,MT-ND2,MT-ND3,MT-ATP8,GLRX,LDHA
GO:0006974	Cellular response to dna damage stimulus	14	793	0.54	0.0078	9606.ENSP00000244745,9606.ENSP00000296503,9606.ENSP00000297338,9606.ENSP00000312995,9606.ENSP00000313851,9606.ENSP00000326119,9606.ENSP00000334808,9606.ENSP00000354720,9606.ENSP00000360532,9606.ENSP00000368458,9606.ENSP00000377536,9606.ENSP00000411532,9606.ENSP00000448665,9606.ENSP00000480987	SOX4,HMGB2,RAD21,CLSPN,PDS5B,PMAIP1,USP16,SMC3,CDC5L,PCNA,PTTG1,TOP2A,DDIT3,MCM3
GO:0010948	Negative regulation of cell cycle process	9	328	0.73	0.0078	9606.ENSP00000244745,9606.ENSP00000265734,9606.ENSP00000297338,9606.ENSP00000312995,9606.ENSP00000320147,9606.ENSP00000351990,9606.ENSP00000355922,9606.ENSP00000368458,9606.ENSP00000377536	SOX4,CDK6,RAD21,CLSPN,EZH2,NAE1,CENPF,PCNA,PTTG1
GO:0006458	De novo protein folding	4	38	1.32	0.0087	9606.ENSP00000324173,9606.ENSP00000368565,9606.ENSP00000373620,9606.ENSP00000432083	HSPA5,DNAJC2,HSPD1,HSPA8
GO:0044085	Cellular component biogenesis	28	2583	0.33	0.0091	9606.ENSP00000025008,9606.ENSP00000264279,9606.ENSP00000264982,9606.ENSP00000265165,9606.ENSP00000265896,9606.ENSP00000296503,9606.ENSP00000297151,9606.ENSP00000299601,9606.ENSP00000300403,9606.ENSP00000300738,9606.ENSP00000301364,9606.ENSP00000327077,9606.ENSP00000334808,9606.ENSP00000339001,9606.ENSP00000346120,9606.ENSP00000354665,9606.ENSP00000354687,9606.ENSP00000354720,9606.ENSP00000354813,…	RB1CC1,NOP58,CEP70,LEF1,SQLE,HMGB2,SLU7,LEO1,TPX2,RRM1,TSR1,PCM1,USP16,TUBB,DDX21,MT-ND6,MT-ND1,SMC3,MT-ND5,MT-ND2,MT-ND3,CENPF,EZR,NOP56,HSPD1,PRC1,WDR43,MCM3
GO:0009605	Response to external stimulus	26	2310	0.35	0.0095	9606.ENSP00000216341,9606.ENSP00000265165,9606.ENSP00000265734,9606.ENSP00000296503,9606.ENSP00000304133,9606.ENSP00000315644,9606.ENSP00000320171,9606.ENSP00000322229,9606.ENSP00000322706,9606.ENSP00000324173,9606.ENSP00000326119,9606.ENSP00000339001,9606.ENSP00000346120,9606.ENSP00000356042,9606.ENSP00000361965,9606.ENSP00000373620,9606.ENSP00000386884,9606.ENSP00000392043,9606.ENSP00000399168,…	GZMB,LEF1,CDK6,HMGB2,SCG2,TYMS,PKM,FADS1,HMGCS1,HSPA5,PMAIP1,TUBB,DDX21,EZR,ADA,HSPD1,CXCR4,ATP2B1,HLA-B,LSM5,PTPRC,DHX36,HSPA8,LDHA,VIM,DDIT3
GO:0009628	Response to abiotic stimulus	17	1147	0.47	0.0095	9606.ENSP00000297151,9606.ENSP00000300738,9606.ENSP00000320171,9606.ENSP00000322706,9606.ENSP00000324173,9606.ENSP00000326119,9606.ENSP00000339992,9606.ENSP00000354813,9606.ENSP00000355206,9606.ENSP00000361965,9606.ENSP00000368458,9606.ENSP00000373620,9606.ENSP00000386884,9606.ENSP00000392043,9606.ENSP00000411355,9606.ENSP00000417078,9606.ENSP00000445175	SLU7,RRM1,PKM,HMGCS1,HSPA5,PMAIP1,MYB,MT-ND5,MT-ND3,ADA,PCNA,HSPD1,CXCR4,ATP2B1,PTPRC,DHX36,LDHA
GO:0044249	Cellular biosynthetic process	28	2611	0.33	0.0104	9606.ENSP00000266671,9606.ENSP00000278840,9606.ENSP00000289371,9606.ENSP00000299601,9606.ENSP00000300738,9606.ENSP00000312995,9606.ENSP00000313603,9606.ENSP00000315644,9606.ENSP00000320171,9606.ENSP00000322229,9606.ENSP00000322706,9606.ENSP00000333920,9606.ENSP00000339063,9606.ENSP00000346120,9606.ENSP00000349078,9606.ENSP00000354522,9606.ENSP00000355265,9606.ENSP00000355922,9606.ENSP00000361965,…	PHLDA1,FADS2,EIF5B,LEO1,RRM1,CLSPN,ABCF1,TYMS,PKM,FADS1,HMGCS1,TTF1,EEF1A1,DDX21,FDPS,TOP1,MT-ATP8,CENPF,ADA,PCNA,DNAJC2,DUT,IDI1,PTTG1,PPIA,BCAT1,DDIT3,MCM3
GO:0000075	Cell cycle checkpoint	7	198	0.84	0.011	9606.ENSP00000244745,9606.ENSP00000312995,9606.ENSP00000351990,9606.ENSP00000355922,9606.ENSP00000360532,9606.ENSP00000368458,9606.ENSP00000411532	SOX4,CLSPN,NAE1,CENPF,CDC5L,PCNA,TOP2A
GO:0012501	Programmed cell death	16	1054	0.48	0.0113	9606.ENSP00000216341,9606.ENSP00000265165,9606.ENSP00000266671,9606.ENSP00000296503,9606.ENSP00000297338,9606.ENSP00000300403,9606.ENSP00000320171,9606.ENSP00000324173,9606.ENSP00000326119,9606.ENSP00000351990,9606.ENSP00000354522,9606.ENSP00000358616,9606.ENSP00000373620,9606.ENSP00000386884,9606.ENSP00000411532,9606.ENSP00000448665	GZMB,LEF1,PHLDA1,HMGB2,RAD21,TPX2,PKM,HSPA5,PMAIP1,NAE1,TOP1,SMNDC1,HSPD1,CXCR4,TOP2A,DDIT3
GO:1903708	Positive regulation of hemopoiesis	7	199	0.84	0.0113	9606.ENSP00000244745,9606.ENSP00000265165,9606.ENSP00000296503,9606.ENSP00000339992,9606.ENSP00000361965,9606.ENSP00000411355,9606.ENSP00000417078	SOX4,LEF1,HMGB2,MYB,ADA,PTPRC,DHX36
GO:0019222	Regulation of metabolic process	54	6948	0.19	0.0116	9606.ENSP00000025008,9606.ENSP00000216341,9606.ENSP00000244745,9606.ENSP00000245838,9606.ENSP00000265165,9606.ENSP00000265734,9606.ENSP00000265896,9606.ENSP00000287394,9606.ENSP00000289371,9606.ENSP00000296503,9606.ENSP00000297338,9606.ENSP00000299601,9606.ENSP00000300403,9606.ENSP00000312995,9606.ENSP00000313603,9606.ENSP00000315644,9606.ENSP00000320147,9606.ENSP00000322229,9606.ENSP00000322706,…	RB1CC1,GZMB,SOX4,THOC2,LEF1,CDK6,SQLE,ATAD2,EIF5B,HMGB2,RAD21,LEO1,TPX2,CLSPN,ABCF1,TYMS,EZH2,FADS1,HMGCS1,ZKSCAN1,HSPA5,PMAIP1,TTF1,USP16,EEF1A1,MYB,MAP4K4,INSIG1,DDX21,FDPS,TOP1,SMC3,CENPF,EZR,HDGF,CDC5L,PCNA,DNAJC2,IDI1,HSPD1,LRRFIP1,PTTG1,WDR43,CXCR4,ATP2B1,HLA-B,LSM5,PTPRC,TOP2A,DHX36,HSPA8,KPNA2,VIM,DDIT3
GO:0045540	Regulation of cholesterol biosynthetic process	4	43	1.26	0.012	9606.ENSP00000265896,9606.ENSP00000322706,9606.ENSP00000349078,9606.ENSP00000370748	SQLE,HMGCS1,FDPS,IDI1
GO:0006260	DNA replication	7	205	0.83	0.0127	9606.ENSP00000300738,9606.ENSP00000312995,9606.ENSP00000354522,9606.ENSP00000368458,9606.ENSP00000368565,9606.ENSP00000370376,9606.ENSP00000480987	RRM1,CLSPN,TOP1,PCNA,DNAJC2,DUT,MCM3
GO:0010035	Response to inorganic substance	11	538	0.61	0.0127	9606.ENSP00000320147,9606.ENSP00000322706,9606.ENSP00000324173,9606.ENSP00000339992,9606.ENSP00000354665,9606.ENSP00000354813,9606.ENSP00000361965,9606.ENSP00000368458,9606.ENSP00000373620,9606.ENSP00000417078,9606.ENSP00000445175	EZH2,HMGCS1,HSPA5,MYB,MT-ND6,MT-ND5,ADA,PCNA,HSPD1,DHX36,LDHA
GO:0045132	Meiotic chromosome segregation	5	87	1.06	0.0127	9606.ENSP00000271452,9606.ENSP00000286398,9606.ENSP00000349961,9606.ENSP00000377536,9606.ENSP00000411532	NUF2,SMC2,SMC4,PTTG1,TOP2A
GO:2000112	Regulation of cellular macromolecule biosynthetic process	36	3878	0.26	0.0127	9606.ENSP00000216341,9606.ENSP00000244745,9606.ENSP00000265165,9606.ENSP00000265734,9606.ENSP00000287394,9606.ENSP00000289371,9606.ENSP00000296503,9606.ENSP00000297338,9606.ENSP00000299601,9606.ENSP00000313603,9606.ENSP00000315644,9606.ENSP00000320147,9606.ENSP00000322229,9606.ENSP00000323148,9606.ENSP00000324173,9606.ENSP00000333920,9606.ENSP00000334808,9606.ENSP00000339063,9606.ENSP00000339992,…	GZMB,SOX4,LEF1,CDK6,ATAD2,EIF5B,HMGB2,RAD21,LEO1,ABCF1,TYMS,EZH2,FADS1,ZKSCAN1,HSPA5,TTF1,USP16,EEF1A1,MYB,INSIG1,SMC3,CENPF,EZR,HDGF,CDC5L,PCNA,DNAJC2,HSPD1,LRRFIP1,PTTG1,WDR43,TOP2A,DHX36,HSPA8,VIM,DDIT3
GO:0007051	Spindle organization	6	145	0.91	0.0136	9606.ENSP00000271452,9606.ENSP00000300403,9606.ENSP00000339001,9606.ENSP00000354720,9606.ENSP00000356042,9606.ENSP00000377793	NUF2,TPX2,TUBB,SMC3,EZR,PRC1
GO:0009263	Deoxyribonucleotide biosynthetic process	3	16	1.57	0.0136	9606.ENSP00000300738,9606.ENSP00000315644,9606.ENSP00000370376	RRM1,TYMS,DUT
GO:0045582	Positive regulation of t cell differentiation	5	89	1.05	0.0136	9606.ENSP00000244745,9606.ENSP00000265165,9606.ENSP00000339992,9606.ENSP00000361965,9606.ENSP00000411355	SOX4,LEF1,MYB,ADA,PTPRC
GO:0050810	Regulation of steroid biosynthetic process	5	89	1.05	0.0136	9606.ENSP00000265896,9606.ENSP00000322706,9606.ENSP00000344741,9606.ENSP00000349078,9606.ENSP00000370748	SQLE,HMGCS1,INSIG1,FDPS,IDI1
GO:0048518	Positive regulation of biological process	49	6112	0.2	0.0141	9606.ENSP00000025008,9606.ENSP00000216341,9606.ENSP00000244745,9606.ENSP00000265165,9606.ENSP00000265734,9606.ENSP00000266671,9606.ENSP00000287394,9606.ENSP00000296503,9606.ENSP00000297338,9606.ENSP00000299601,9606.ENSP00000300403,9606.ENSP00000304133,9606.ENSP00000312995,9606.ENSP00000313603,9606.ENSP00000320147,9606.ENSP00000320171,9606.ENSP00000324173,9606.ENSP00000326119,9606.ENSP00000327077,…	RB1CC1,GZMB,SOX4,LEF1,CDK6,PHLDA1,ATAD2,HMGB2,RAD21,LEO1,TPX2,SCG2,CLSPN,ABCF1,EZH2,PKM,HSPA5,PMAIP1,PCM1,USP16,MYB,MAP4K4,INSIG1,DDX21,GOLGA4,EZR,PFDN2,HDGF,CDC5L,ADA,PCNA,DNAJC2,GLRX,HSPD1,LRRFIP1,PRC1,WDR43,CXCR4,ATP2B1,HLA-B,PTPRC,TOP2A,DHX36,PPIA,HSPA8,KPNA2,LDHA,VIM,DDIT3
GO:0009141	Nucleoside triphosphate metabolic process	5	91	1.04	0.0144	9606.ENSP00000315644,9606.ENSP00000320171,9606.ENSP00000355265,9606.ENSP00000361965,9606.ENSP00000370376	TYMS,PKM,MT-ATP8,ADA,DUT
GO:0009200	Deoxyribonucleoside triphosphate metabolic process	3	17	1.54	0.0151	9606.ENSP00000315644,9606.ENSP00000361965,9606.ENSP00000370376	TYMS,ADA,DUT
GO:0031570	DNA integrity checkpoint	6	151	0.9	0.0161	9606.ENSP00000244745,9606.ENSP00000312995,9606.ENSP00000351990,9606.ENSP00000360532,9606.ENSP00000368458,9606.ENSP00000411532	SOX4,CLSPN,NAE1,CDC5L,PCNA,TOP2A
GO:0140013	Meiotic nuclear division	6	152	0.89	0.0165	9606.ENSP00000271452,9606.ENSP00000286398,9606.ENSP00000297338,9606.ENSP00000349961,9606.ENSP00000377536,9606.ENSP00000411532	NUF2,SMC2,RAD21,SMC4,PTTG1,TOP2A
GO:0051321	Meiotic cell cycle	7	220	0.8	0.0167	9606.ENSP00000271452,9606.ENSP00000286398,9606.ENSP00000297338,9606.ENSP00000349961,9606.ENSP00000354720,9606.ENSP00000377536,9606.ENSP00000411532	NUF2,SMC2,RAD21,SMC4,SMC3,PTTG1,TOP2A
GO:0042026	Protein refolding	3	18	1.52	0.0169	9606.ENSP00000324173,9606.ENSP00000373620,9606.ENSP00000432083	HSPA5,HSPD1,HSPA8
GO:0007093	Mitotic cell cycle checkpoint	6	156	0.88	0.0185	9606.ENSP00000244745,9606.ENSP00000312995,9606.ENSP00000351990,9606.ENSP00000355922,9606.ENSP00000368458,9606.ENSP00000411532	SOX4,CLSPN,NAE1,CENPF,PCNA,TOP2A
GO:0010468	Regulation of gene expression	41	4813	0.23	0.0194	9606.ENSP00000216341,9606.ENSP00000244745,9606.ENSP00000245838,9606.ENSP00000265165,9606.ENSP00000265734,9606.ENSP00000287394,9606.ENSP00000289371,9606.ENSP00000296503,9606.ENSP00000297338,9606.ENSP00000299601,9606.ENSP00000313603,9606.ENSP00000315644,9606.ENSP00000320147,9606.ENSP00000322229,9606.ENSP00000323148,9606.ENSP00000324173,9606.ENSP00000334808,9606.ENSP00000339063,9606.ENSP00000339992,…	GZMB,SOX4,THOC2,LEF1,CDK6,ATAD2,EIF5B,HMGB2,RAD21,LEO1,ABCF1,TYMS,EZH2,FADS1,ZKSCAN1,HSPA5,USP16,EEF1A1,MYB,INSIG1,DDX21,TOP1,CENPF,EZR,HDGF,CDC5L,PCNA,DNAJC2,HSPD1,LRRFIP1,PTTG1,WDR43,ATP2B1,HLA-B,LSM5,PTPRC,TOP2A,DHX36,HSPA8,VIM,DDIT3
GO:0007584	Response to nutrient	6	160	0.87	0.0206	9606.ENSP00000315644,9606.ENSP00000320171,9606.ENSP00000322706,9606.ENSP00000361965,9606.ENSP00000392043,9606.ENSP00000445175	TYMS,PKM,HMGCS1,ADA,ATP2B1,LDHA
GO:0060255	Regulation of macromolecule metabolic process	50	6407	0.19	0.0209	9606.ENSP00000025008,9606.ENSP00000216341,9606.ENSP00000244745,9606.ENSP00000245838,9606.ENSP00000265165,9606.ENSP00000265734,9606.ENSP00000287394,9606.ENSP00000289371,9606.ENSP00000296503,9606.ENSP00000297338,9606.ENSP00000299601,9606.ENSP00000300403,9606.ENSP00000312995,9606.ENSP00000313603,9606.ENSP00000315644,9606.ENSP00000320147,9606.ENSP00000322229,9606.ENSP00000323148,9606.ENSP00000324173,…	RB1CC1,GZMB,SOX4,THOC2,LEF1,CDK6,ATAD2,EIF5B,HMGB2,RAD21,LEO1,TPX2,CLSPN,ABCF1,TYMS,EZH2,FADS1,ZKSCAN1,HSPA5,PMAIP1,TTF1,USP16,EEF1A1,MYB,MAP4K4,INSIG1,DDX21,TOP1,SMC3,CENPF,EZR,HDGF,CDC5L,PCNA,DNAJC2,HSPD1,LRRFIP1,PTTG1,WDR43,CXCR4,ATP2B1,HLA-B,LSM5,PTPRC,TOP2A,DHX36,HSPA8,KPNA2,VIM,DDIT3
GO:0009059	Macromolecule biosynthetic process	20	1643	0.38	0.0211	9606.ENSP00000266671,9606.ENSP00000289371,9606.ENSP00000299601,9606.ENSP00000300738,9606.ENSP00000312995,9606.ENSP00000313603,9606.ENSP00000315644,9606.ENSP00000333920,9606.ENSP00000339063,9606.ENSP00000346120,9606.ENSP00000354522,9606.ENSP00000355922,9606.ENSP00000368458,9606.ENSP00000368565,9606.ENSP00000370376,9606.ENSP00000377536,9606.ENSP00000411355,9606.ENSP00000419425,9606.ENSP00000448665,…	PHLDA1,EIF5B,LEO1,RRM1,CLSPN,ABCF1,TYMS,TTF1,EEF1A1,DDX21,TOP1,CENPF,PCNA,DNAJC2,DUT,PTTG1,PTPRC,PPIA,DDIT3,MCM3
GO:0006417	Regulation of translation	9	398	0.65	0.0218	9606.ENSP00000216341,9606.ENSP00000244745,9606.ENSP00000289371,9606.ENSP00000313603,9606.ENSP00000315644,9606.ENSP00000334808,9606.ENSP00000339063,9606.ENSP00000417078,9606.ENSP00000446007	GZMB,SOX4,EIF5B,ABCF1,TYMS,USP16,EEF1A1,DHX36,VIM
GO:1903706	Regulation of hemopoiesis	10	493	0.6	0.0226	9606.ENSP00000244745,9606.ENSP00000265165,9606.ENSP00000265734,9606.ENSP00000296503,9606.ENSP00000299601,9606.ENSP00000339992,9606.ENSP00000361965,9606.ENSP00000399168,9606.ENSP00000411355,9606.ENSP00000417078	SOX4,LEF1,CDK6,HMGB2,LEO1,MYB,ADA,HLA-B,PTPRC,DHX36
GO:0006915	Apoptotic process	14	918	0.48	0.0232	9606.ENSP00000216341,9606.ENSP00000265165,9606.ENSP00000266671,9606.ENSP00000296503,9606.ENSP00000297338,9606.ENSP00000300403,9606.ENSP00000324173,9606.ENSP00000326119,9606.ENSP00000351990,9606.ENSP00000358616,9606.ENSP00000373620,9606.ENSP00000386884,9606.ENSP00000411532,9606.ENSP00000448665	GZMB,LEF1,PHLDA1,HMGB2,RAD21,TPX2,HSPA5,PMAIP1,NAE1,SMNDC1,HSPD1,CXCR4,TOP2A,DDIT3
GO:0006986	Response to unfolded protein	6	166	0.85	0.0232	9606.ENSP00000324173,9606.ENSP00000357189,9606.ENSP00000373620,9606.ENSP00000432083,9606.ENSP00000432799,9606.ENSP00000448665	HSPA5,HDGF,HSPD1,HSPA8,MANF,DDIT3
GO:0048523	Negative regulation of cellular process	41	4874	0.22	0.0237	9606.ENSP00000025008,9606.ENSP00000216341,9606.ENSP00000244745,9606.ENSP00000245838,9606.ENSP00000265165,9606.ENSP00000265734,9606.ENSP00000287394,9606.ENSP00000296503,9606.ENSP00000297338,9606.ENSP00000299601,9606.ENSP00000300403,9606.ENSP00000304133,9606.ENSP00000312995,9606.ENSP00000313851,9606.ENSP00000315644,9606.ENSP00000320147,9606.ENSP00000324173,9606.ENSP00000327077,9606.ENSP00000333920,…	RB1CC1,GZMB,SOX4,THOC2,LEF1,CDK6,ATAD2,HMGB2,RAD21,LEO1,TPX2,SCG2,CLSPN,PDS5B,TYMS,EZH2,HSPA5,PCM1,TTF1,MYB,MAP4K4,INSIG1,NAE1,CENPF,EZR,HDGF,CDC5L,ADA,ANKRD26,PCNA,DNAJC2,HSPD1,LRRFIP1,PTTG1,HLA-B,PTPRC,TOP2A,DHX36,HSPA8,VIM,DDIT3
GO:0043279	Response to alkaloid	5	106	0.97	0.0239	9606.ENSP00000324173,9606.ENSP00000354665,9606.ENSP00000361965,9606.ENSP00000373620,9606.ENSP00000386884	HSPA5,MT-ND6,ADA,HSPD1,CXCR4
GO:0048522	Positive regulation of cellular process	45	5579	0.2	0.0249	9606.ENSP00000025008,9606.ENSP00000216341,9606.ENSP00000244745,9606.ENSP00000265165,9606.ENSP00000265734,9606.ENSP00000266671,9606.ENSP00000287394,9606.ENSP00000296503,9606.ENSP00000297338,9606.ENSP00000299601,9606.ENSP00000300403,9606.ENSP00000304133,9606.ENSP00000312995,9606.ENSP00000313603,9606.ENSP00000320147,9606.ENSP00000324173,9606.ENSP00000326119,9606.ENSP00000327077,9606.ENSP00000334808,…	RB1CC1,GZMB,SOX4,LEF1,CDK6,PHLDA1,ATAD2,HMGB2,RAD21,LEO1,TPX2,SCG2,CLSPN,ABCF1,EZH2,HSPA5,PMAIP1,PCM1,USP16,MYB,MAP4K4,INSIG1,DDX21,GOLGA4,EZR,PFDN2,HDGF,CDC5L,ADA,PCNA,DNAJC2,GLRX,HSPD1,PRC1,WDR43,CXCR4,HLA-B,PTPRC,TOP2A,DHX36,PPIA,HSPA8,LDHA,VIM,DDIT3
GO:0000070	Mitotic sister chromatid segregation	5	108	0.96	0.0254	9606.ENSP00000271452,9606.ENSP00000286398,9606.ENSP00000313851,9606.ENSP00000349961,9606.ENSP00000377793	NUF2,SMC2,PDS5B,SMC4,PRC1
GO:0048524	Positive regulation of viral process	5	108	0.96	0.0254	9606.ENSP00000265165,9606.ENSP00000411532,9606.ENSP00000419425,9606.ENSP00000432083,9606.ENSP00000438483	LEF1,TOP2A,PPIA,HSPA8,KPNA2
GO:0044774	Mitotic dna integrity checkpoint	5	109	0.96	0.0259	9606.ENSP00000244745,9606.ENSP00000312995,9606.ENSP00000351990,9606.ENSP00000368458,9606.ENSP00000411532	SOX4,CLSPN,NAE1,PCNA,TOP2A
GO:0055114	Oxidation-reduction process	14	939	0.47	0.027	9606.ENSP00000025008,9606.ENSP00000265896,9606.ENSP00000278840,9606.ENSP00000300738,9606.ENSP00000320171,9606.ENSP00000322229,9606.ENSP00000354665,9606.ENSP00000354687,9606.ENSP00000354813,9606.ENSP00000355046,9606.ENSP00000355206,9606.ENSP00000356015,9606.ENSP00000369314,9606.ENSP00000445175	RB1CC1,SQLE,FADS2,RRM1,PKM,FADS1,MT-ND6,MT-ND1,MT-ND5,MT-ND2,MT-ND3,ACAT2,GLRX,LDHA
GO:0022900	Electron transport chain	6	174	0.83	0.0275	9606.ENSP00000354665,9606.ENSP00000354687,9606.ENSP00000354813,9606.ENSP00000355046,9606.ENSP00000355206,9606.ENSP00000369314	MT-ND6,MT-ND1,MT-ND5,MT-ND2,MT-ND3,GLRX
GO:0080134	Regulation of response to stress	18	1437	0.39	0.0287	9606.ENSP00000025008,9606.ENSP00000265734,9606.ENSP00000296503,9606.ENSP00000324173,9606.ENSP00000326119,9606.ENSP00000343658,9606.ENSP00000344741,9606.ENSP00000356042,9606.ENSP00000361965,9606.ENSP00000368458,9606.ENSP00000368565,9606.ENSP00000373620,9606.ENSP00000386884,9606.ENSP00000399168,9606.ENSP00000411355,9606.ENSP00000432083,9606.ENSP00000432799,9606.ENSP00000448665	RB1CC1,CDK6,HMGB2,HSPA5,PMAIP1,MAP4K4,INSIG1,EZR,ADA,PCNA,DNAJC2,HSPD1,CXCR4,HLA-B,PTPRC,HSPA8,MANF,DDIT3
GO:0043067	Regulation of programmed cell death	19	1569	0.38	0.0289	9606.ENSP00000025008,9606.ENSP00000216341,9606.ENSP00000244745,9606.ENSP00000265165,9606.ENSP00000266671,9606.ENSP00000296503,9606.ENSP00000304133,9606.ENSP00000324173,9606.ENSP00000326119,9606.ENSP00000339992,9606.ENSP00000343658,9606.ENSP00000351990,9606.ENSP00000361965,9606.ENSP00000373620,9606.ENSP00000386884,9606.ENSP00000411355,9606.ENSP00000411532,9606.ENSP00000445175,9606.ENSP00000448665	RB1CC1,GZMB,SOX4,LEF1,PHLDA1,HMGB2,SCG2,HSPA5,PMAIP1,MYB,MAP4K4,NAE1,ADA,HSPD1,CXCR4,PTPRC,TOP2A,LDHA,DDIT3
GO:1903902	Positive regulation of viral life cycle	4	62	1.11	0.0308	9606.ENSP00000411532,9606.ENSP00000419425,9606.ENSP00000432083,9606.ENSP00000438483	TOP2A,PPIA,HSPA8,KPNA2
GO:0045337	Farnesyl diphosphate biosynthetic process	2	4	1.99	0.0329	9606.ENSP00000322706,9606.ENSP00000349078	HMGCS1,FDPS
GO:0001666	Response to hypoxia	8	342	0.66	0.0337	9606.ENSP00000320171,9606.ENSP00000326119,9606.ENSP00000339992,9606.ENSP00000354813,9606.ENSP00000361965,9606.ENSP00000373620,9606.ENSP00000386884,9606.ENSP00000445175	PKM,PMAIP1,MYB,MT-ND5,ADA,HSPD1,CXCR4,LDHA
GO:0034645	Cellular macromolecule biosynthetic process	19	1592	0.37	0.0337	9606.ENSP00000266671,9606.ENSP00000289371,9606.ENSP00000299601,9606.ENSP00000300738,9606.ENSP00000312995,9606.ENSP00000313603,9606.ENSP00000315644,9606.ENSP00000333920,9606.ENSP00000339063,9606.ENSP00000346120,9606.ENSP00000354522,9606.ENSP00000355922,9606.ENSP00000368458,9606.ENSP00000368565,9606.ENSP00000370376,9606.ENSP00000377536,9606.ENSP00000419425,9606.ENSP00000448665,9606.ENSP00000480987	PHLDA1,EIF5B,LEO1,RRM1,CLSPN,ABCF1,TYMS,TTF1,EEF1A1,DDX21,TOP1,CENPF,PCNA,DNAJC2,DUT,PTTG1,PPIA,DDIT3,MCM3
GO:0044260	Cellular macromolecule metabolic process	41	4976	0.21	0.0337	9606.ENSP00000025008,9606.ENSP00000265165,9606.ENSP00000265734,9606.ENSP00000266671,9606.ENSP00000289371,9606.ENSP00000296503,9606.ENSP00000297338,9606.ENSP00000299601,9606.ENSP00000300738,9606.ENSP00000304133,9606.ENSP00000312995,9606.ENSP00000313603,9606.ENSP00000313851,9606.ENSP00000315644,9606.ENSP00000320147,9606.ENSP00000324173,9606.ENSP00000326119,9606.ENSP00000333920,9606.ENSP00000334808,…	RB1CC1,LEF1,CDK6,PHLDA1,EIF5B,HMGB2,RAD21,LEO1,RRM1,SCG2,CLSPN,ABCF1,PDS5B,TYMS,EZH2,HSPA5,PMAIP1,TTF1,USP16,EEF1A1,MAP4K4,DDX21,NAE1,TOP1,SMC3,CENPF,EZR,CDC5L,PCNA,DNAJC2,GLRX,DUT,HSPD1,PTTG1,LSM5,PTPRC,TOP2A,PPIA,KPNA2,DDIT3,MCM3
GO:0080135	Regulation of cellular response to stress	12	739	0.51	0.0337	9606.ENSP00000025008,9606.ENSP00000265734,9606.ENSP00000324173,9606.ENSP00000326119,9606.ENSP00000343658,9606.ENSP00000344741,9606.ENSP00000356042,9606.ENSP00000368458,9606.ENSP00000368565,9606.ENSP00000432083,9606.ENSP00000432799,9606.ENSP00000448665	RB1CC1,CDK6,HSPA5,PMAIP1,MAP4K4,INSIG1,EZR,PCNA,DNAJC2,HSPA8,MANF,DDIT3
GO:0001817	Regulation of cytokine production	12	742	0.5	0.0342	9606.ENSP00000265165,9606.ENSP00000296503,9606.ENSP00000339992,9606.ENSP00000346120,9606.ENSP00000356042,9606.ENSP00000373620,9606.ENSP00000375857,9606.ENSP00000392043,9606.ENSP00000399168,9606.ENSP00000411355,9606.ENSP00000417078,9606.ENSP00000448665	LEF1,HMGB2,MYB,DDX21,EZR,HSPD1,LRRFIP1,ATP2B1,HLA-B,PTPRC,DHX36,DDIT3
GO:0002252	Immune effector process	14	969	0.46	0.0342	9606.ENSP00000216341,9606.ENSP00000265165,9606.ENSP00000320171,9606.ENSP00000326119,9606.ENSP00000339001,9606.ENSP00000339063,9606.ENSP00000346120,9606.ENSP00000361965,9606.ENSP00000373620,9606.ENSP00000399168,9606.ENSP00000411355,9606.ENSP00000417078,9606.ENSP00000419425,9606.ENSP00000432083	GZMB,LEF1,PKM,PMAIP1,TUBB,EEF1A1,DDX21,ADA,HSPD1,HLA-B,PTPRC,DHX36,PPIA,HSPA8
GO:0006396	RNA processing	13	854	0.48	0.0342	9606.ENSP00000245838,9606.ENSP00000264279,9606.ENSP00000297151,9606.ENSP00000299601,9606.ENSP00000301364,9606.ENSP00000346120,9606.ENSP00000358616,9606.ENSP00000360532,9606.ENSP00000370589,9606.ENSP00000384302,9606.ENSP00000410758,9606.ENSP00000416534,9606.ENSP00000432083	THOC2,NOP58,SLU7,LEO1,TSR1,DDX21,SMNDC1,CDC5L,NOP56,WDR43,LSM5,DDX46,HSPA8
GO:0045595	Regulation of cell differentiation	21	1874	0.35	0.035	9606.ENSP00000244745,9606.ENSP00000245838,9606.ENSP00000265165,9606.ENSP00000265734,9606.ENSP00000296503,9606.ENSP00000299601,9606.ENSP00000320147,9606.ENSP00000322229,9606.ENSP00000324173,9606.ENSP00000327077,9606.ENSP00000339992,9606.ENSP00000344741,9606.ENSP00000349305,9606.ENSP00000361965,9606.ENSP00000365255,9606.ENSP00000386884,9606.ENSP00000399168,9606.ENSP00000411355,9606.ENSP00000417078,…	SOX4,THOC2,LEF1,CDK6,HMGB2,LEO1,EZH2,FADS1,HSPA5,PCM1,MYB,INSIG1,GOLGA4,ADA,ANKRD26,CXCR4,HLA-B,PTPRC,DHX36,VIM,DDIT3
GO:0090407	Organophosphate biosynthetic process	10	539	0.56	0.0367	9606.ENSP00000300738,9606.ENSP00000315644,9606.ENSP00000320171,9606.ENSP00000322229,9606.ENSP00000322706,9606.ENSP00000349078,9606.ENSP00000355265,9606.ENSP00000361965,9606.ENSP00000370376,9606.ENSP00000370748	RRM1,TYMS,PKM,FADS1,HMGCS1,FDPS,MT-ATP8,ADA,DUT,IDI1
GO:0008299	Isoprenoid biosynthetic process	3	27	1.34	0.0369	9606.ENSP00000322706,9606.ENSP00000349078,9606.ENSP00000370748	HMGCS1,FDPS,IDI1
GO:0044403	Symbiotic process	13	865	0.47	0.0369	9606.ENSP00000245838,9606.ENSP00000265165,9606.ENSP00000349078,9606.ENSP00000354522,9606.ENSP00000368458,9606.ENSP00000373620,9606.ENSP00000386884,9606.ENSP00000399168,9606.ENSP00000411355,9606.ENSP00000419425,9606.ENSP00000432083,9606.ENSP00000438483,9606.ENSP00000446007	THOC2,LEF1,FDPS,TOP1,PCNA,HSPD1,CXCR4,HLA-B,PTPRC,PPIA,HSPA8,KPNA2,VIM
GO:2000816	Negative regulation of mitotic sister chromatid separation	3	27	1.34	0.0369	9606.ENSP00000297338,9606.ENSP00000355922,9606.ENSP00000377536	RAD21,CENPF,PTTG1
GO:0006357	Regulation of transcription by rna polymerase ii	23	2172	0.32	0.0373	9606.ENSP00000244745,9606.ENSP00000265165,9606.ENSP00000265734,9606.ENSP00000287394,9606.ENSP00000296503,9606.ENSP00000297338,9606.ENSP00000299601,9606.ENSP00000320147,9606.ENSP00000324173,9606.ENSP00000334808,9606.ENSP00000339992,9606.ENSP00000344741,9606.ENSP00000356042,9606.ENSP00000357189,9606.ENSP00000360532,9606.ENSP00000368458,9606.ENSP00000373620,9606.ENSP00000375857,9606.ENSP00000377536,…	SOX4,LEF1,CDK6,ATAD2,HMGB2,RAD21,LEO1,EZH2,HSPA5,USP16,MYB,INSIG1,EZR,HDGF,CDC5L,PCNA,HSPD1,LRRFIP1,PTTG1,WDR43,TOP2A,DHX36,DDIT3
GO:0009890	Negative regulation of biosynthetic process	19	1624	0.36	0.0386	9606.ENSP00000216341,9606.ENSP00000265165,9606.ENSP00000265734,9606.ENSP00000296503,9606.ENSP00000315644,9606.ENSP00000320147,9606.ENSP00000333920,9606.ENSP00000339992,9606.ENSP00000344741,9606.ENSP00000355922,9606.ENSP00000356042,9606.ENSP00000357189,9606.ENSP00000368458,9606.ENSP00000368565,9606.ENSP00000373620,9606.ENSP00000375857,9606.ENSP00000417078,9606.ENSP00000432083,9606.ENSP00000448665	GZMB,LEF1,CDK6,HMGB2,TYMS,EZH2,TTF1,MYB,INSIG1,CENPF,EZR,HDGF,PCNA,DNAJC2,HSPD1,LRRFIP1,DHX36,HSPA8,DDIT3
GO:0044419	Interspecies interaction between organisms	21	1899	0.34	0.0386	9606.ENSP00000216341,9606.ENSP00000245838,9606.ENSP00000265165,9606.ENSP00000265734,9606.ENSP00000296503,9606.ENSP00000326119,9606.ENSP00000339001,9606.ENSP00000346120,9606.ENSP00000349078,9606.ENSP00000354522,9606.ENSP00000368458,9606.ENSP00000373620,9606.ENSP00000386884,9606.ENSP00000399168,9606.ENSP00000410758,9606.ENSP00000411355,9606.ENSP00000417078,9606.ENSP00000419425,9606.ENSP00000432083,…	GZMB,THOC2,LEF1,CDK6,HMGB2,PMAIP1,TUBB,DDX21,FDPS,TOP1,PCNA,HSPD1,CXCR4,HLA-B,LSM5,PTPRC,DHX36,PPIA,HSPA8,KPNA2,VIM
GO:0070887	Cellular response to chemical stimulus	28	2919	0.28	0.0386	9606.ENSP00000244745,9606.ENSP00000265165,9606.ENSP00000296503,9606.ENSP00000304133,9606.ENSP00000320147,9606.ENSP00000320171,9606.ENSP00000322706,9606.ENSP00000324173,9606.ENSP00000326119,9606.ENSP00000336799,9606.ENSP00000339063,9606.ENSP00000339992,9606.ENSP00000344741,9606.ENSP00000351646,9606.ENSP00000355206,9606.ENSP00000356042,9606.ENSP00000357189,9606.ENSP00000360532,9606.ENSP00000368458,…	SOX4,LEF1,HMGB2,SCG2,EZH2,PKM,HMGCS1,HSPA5,PMAIP1,TUBA1B,EEF1A1,MYB,INSIG1,STIP1,MT-ND3,EZR,HDGF,CDC5L,PCNA,HSPD1,CXCR4,ATP2B1,HLA-B,DHX36,PPIA,HSPA8,VIM,DDIT3
GO:0009177	Pyrimidine deoxyribonucleoside monophosphate biosynthetic process	2	5	1.9	0.0396	9606.ENSP00000315644,9606.ENSP00000370376	TYMS,DUT
GO:0010628	Positive regulation of gene expression	24	2337	0.31	0.0396	9606.ENSP00000244745,9606.ENSP00000265165,9606.ENSP00000265734,9606.ENSP00000287394,9606.ENSP00000296503,9606.ENSP00000299601,9606.ENSP00000313603,9606.ENSP00000324173,9606.ENSP00000334808,9606.ENSP00000339992,9606.ENSP00000344741,9606.ENSP00000346120,9606.ENSP00000356042,9606.ENSP00000360532,9606.ENSP00000368565,9606.ENSP00000373620,9606.ENSP00000375857,9606.ENSP00000384302,9606.ENSP00000411355,…	SOX4,LEF1,CDK6,ATAD2,HMGB2,LEO1,ABCF1,HSPA5,USP16,MYB,INSIG1,DDX21,EZR,CDC5L,DNAJC2,HSPD1,LRRFIP1,WDR43,PTPRC,TOP2A,DHX36,HSPA8,VIM,DDIT3
GO:0034654	Nucleobase-containing compound biosynthetic process	14	995	0.44	0.0396	9606.ENSP00000299601,9606.ENSP00000300738,9606.ENSP00000315644,9606.ENSP00000320171,9606.ENSP00000333920,9606.ENSP00000346120,9606.ENSP00000355265,9606.ENSP00000355922,9606.ENSP00000361965,9606.ENSP00000368458,9606.ENSP00000370376,9606.ENSP00000377536,9606.ENSP00000419425,9606.ENSP00000448665	LEO1,RRM1,TYMS,PKM,TTF1,DDX21,MT-ATP8,CENPF,ADA,PCNA,DUT,PTTG1,PPIA,DDIT3
GO:0040016	Embryonic cleavage	2	5	1.9	0.0396	9606.ENSP00000354522,9606.ENSP00000411532	TOP1,TOP2A
GO:0046078	dUMP metabolic process	2	5	1.9	0.0396	9606.ENSP00000315644,9606.ENSP00000370376	TYMS,DUT
GO:0048519	Negative regulation of biological process	43	5389	0.2	0.0396	9606.ENSP00000025008,9606.ENSP00000216341,9606.ENSP00000244745,9606.ENSP00000245838,9606.ENSP00000265165,9606.ENSP00000265734,9606.ENSP00000287394,9606.ENSP00000296503,9606.ENSP00000297338,9606.ENSP00000299601,9606.ENSP00000300403,9606.ENSP00000304133,9606.ENSP00000312995,9606.ENSP00000313851,9606.ENSP00000315644,9606.ENSP00000320147,9606.ENSP00000324173,9606.ENSP00000327077,9606.ENSP00000333920,…	RB1CC1,GZMB,SOX4,THOC2,LEF1,CDK6,ATAD2,HMGB2,RAD21,LEO1,TPX2,SCG2,CLSPN,PDS5B,TYMS,EZH2,HSPA5,PCM1,TTF1,MYB,MAP4K4,INSIG1,NAE1,CENPF,EZR,HDGF,CDC5L,ADA,ANKRD26,PCNA,DNAJC2,HSPD1,LRRFIP1,PTTG1,ATP2B1,HLA-B,LSM5,PTPRC,TOP2A,DHX36,HSPA8,VIM,DDIT3
GO:0034243	Regulation of transcription elongation from rna polymerase ii promoter	3	29	1.31	0.0408	9606.ENSP00000299601,9606.ENSP00000320147,9606.ENSP00000384302	LEO1,EZH2,WDR43
GO:0071353	Cellular response to interleukin-4	3	29	1.31	0.0408	9606.ENSP00000265165,9606.ENSP00000324173,9606.ENSP00000336799	LEF1,HSPA5,TUBA1B
GO:0000082	G1/S transition of mitotic cell cycle	5	128	0.89	0.0412	9606.ENSP00000265734,9606.ENSP00000315644,9606.ENSP00000368458,9606.ENSP00000443459,9606.ENSP00000480987	CDK6,TYMS,PCNA,BCAT1,MCM3
GO:0034620	Cellular response to unfolded protein	5	129	0.88	0.0422	9606.ENSP00000324173,9606.ENSP00000357189,9606.ENSP00000373620,9606.ENSP00000432083,9606.ENSP00000448665	HSPA5,HDGF,HSPD1,HSPA8,DDIT3
GO:0050793	Regulation of developmental process	26	2648	0.29	0.0422	9606.ENSP00000244745,9606.ENSP00000245838,9606.ENSP00000265165,9606.ENSP00000265734,9606.ENSP00000296503,9606.ENSP00000299601,9606.ENSP00000320147,9606.ENSP00000320171,9606.ENSP00000322229,9606.ENSP00000324173,9606.ENSP00000327077,9606.ENSP00000339992,9606.ENSP00000344741,9606.ENSP00000349305,9606.ENSP00000355922,9606.ENSP00000356042,9606.ENSP00000361965,9606.ENSP00000365255,9606.ENSP00000384302,…	SOX4,THOC2,LEF1,CDK6,HMGB2,LEO1,EZH2,PKM,FADS1,HSPA5,PCM1,MYB,INSIG1,GOLGA4,CENPF,EZR,ADA,ANKRD26,WDR43,CXCR4,ATP2B1,HLA-B,PTPRC,DHX36,VIM,DDIT3
GO:0045727	Positive regulation of translation	5	131	0.88	0.0441	9606.ENSP00000244745,9606.ENSP00000313603,9606.ENSP00000334808,9606.ENSP00000417078,9606.ENSP00000446007	SOX4,ABCF1,USP16,DHX36,VIM
GO:0042493	Response to drug	7	281	0.69	0.0445	9606.ENSP00000296503,9606.ENSP00000322706,9606.ENSP00000324173,9606.ENSP00000354522,9606.ENSP00000354687,9606.ENSP00000355922,9606.ENSP00000386884	HMGB2,HMGCS1,HSPA5,TOP1,MT-ND1,CENPF,CXCR4
GO:0010604	Positive regulation of macromolecule metabolic process	32	3600	0.24	0.0452	9606.ENSP00000025008,9606.ENSP00000244745,9606.ENSP00000265165,9606.ENSP00000265734,9606.ENSP00000287394,9606.ENSP00000296503,9606.ENSP00000299601,9606.ENSP00000300403,9606.ENSP00000312995,9606.ENSP00000313603,9606.ENSP00000320147,9606.ENSP00000324173,9606.ENSP00000326119,9606.ENSP00000334808,9606.ENSP00000339992,9606.ENSP00000343658,9606.ENSP00000344741,9606.ENSP00000346120,9606.ENSP00000356042,…	RB1CC1,SOX4,LEF1,CDK6,ATAD2,HMGB2,LEO1,TPX2,CLSPN,ABCF1,EZH2,HSPA5,PMAIP1,USP16,MYB,MAP4K4,INSIG1,DDX21,EZR,CDC5L,PCNA,DNAJC2,HSPD1,LRRFIP1,WDR43,CXCR4,PTPRC,TOP2A,DHX36,HSPA8,VIM,DDIT3
GO:0071310	Cellular response to organic substance	24	2369	0.3	0.0452	9606.ENSP00000244745,9606.ENSP00000265165,9606.ENSP00000296503,9606.ENSP00000320147,9606.ENSP00000320171,9606.ENSP00000322706,9606.ENSP00000324173,9606.ENSP00000336799,9606.ENSP00000339063,9606.ENSP00000339992,9606.ENSP00000344741,9606.ENSP00000351646,9606.ENSP00000355206,9606.ENSP00000356042,9606.ENSP00000357189,9606.ENSP00000360532,9606.ENSP00000373620,9606.ENSP00000386884,9606.ENSP00000392043,…	SOX4,LEF1,HMGB2,EZH2,PKM,HMGCS1,HSPA5,TUBA1B,EEF1A1,MYB,INSIG1,STIP1,MT-ND3,EZR,HDGF,CDC5L,HSPD1,CXCR4,ATP2B1,HLA-B,PPIA,HSPA8,VIM,DDIT3
GO:0072655	Establishment of protein localization to mitochondrion	4	74	1.03	0.0452	9606.ENSP00000326119,9606.ENSP00000373620,9606.ENSP00000438455,9606.ENSP00000448665	PMAIP1,HSPD1,TIMM8B,DDIT3
GO:0009394	2-deoxyribonucleotide metabolic process	3	31	1.28	0.0454	9606.ENSP00000315644,9606.ENSP00000361965,9606.ENSP00000370376	TYMS,ADA,DUT
GO:0097421	Liver regeneration	3	31	1.28	0.0454	9606.ENSP00000315644,9606.ENSP00000320147,9606.ENSP00000368458	TYMS,EZH2,PCNA
GO:0031100	Animal organ regeneration	4	75	1.02	0.0462	9606.ENSP00000315644,9606.ENSP00000320147,9606.ENSP00000320171,9606.ENSP00000368458	TYMS,EZH2,PKM,PCNA
GO:0002735	Positive regulation of myeloid dendritic cell cytokine production	2	6	1.82	0.0463	9606.ENSP00000346120,9606.ENSP00000417078	DDX21,DHX36
GO:0009211	Pyrimidine deoxyribonucleoside triphosphate metabolic process	2	6	1.82	0.0463	9606.ENSP00000315644,9606.ENSP00000370376	TYMS,DUT
GO:0071866	Negative regulation of apoptotic process in bone marrow cell	2	6	1.82	0.0463	9606.ENSP00000265165,9606.ENSP00000373620	LEF1,HSPD1
GO:1902105	Regulation of leukocyte differentiation	7	285	0.69	0.0463	9606.ENSP00000244745,9606.ENSP00000265165,9606.ENSP00000265734,9606.ENSP00000339992,9606.ENSP00000361965,9606.ENSP00000399168,9606.ENSP00000411355	SOX4,LEF1,CDK6,MYB,ADA,HLA-B,PTPRC
GO:0010608	Posttranscriptional regulation of gene expression	10	574	0.54	0.0467	9606.ENSP00000216341,9606.ENSP00000244745,9606.ENSP00000289371,9606.ENSP00000313603,9606.ENSP00000315644,9606.ENSP00000334808,9606.ENSP00000339063,9606.ENSP00000417078,9606.ENSP00000432083,9606.ENSP00000446007	GZMB,SOX4,EIF5B,ABCF1,TYMS,USP16,EEF1A1,DHX36,HSPA8,VIM
GO:0050685	Positive regulation of mrna processing	3	32	1.27	0.0467	9606.ENSP00000299601,9606.ENSP00000417078,9606.ENSP00000432083	LEO1,DHX36,HSPA8
GO:0002705	Positive regulation of leukocyte mediated immunity	5	137	0.86	0.0481	9606.ENSP00000346120,9606.ENSP00000373620,9606.ENSP00000399168,9606.ENSP00000411355,9606.ENSP00000417078	DDX21,HSPD1,HLA-B,PTPRC,DHX36
GO:0006796	Phosphate-containing compound metabolic process	22	2107	0.31	0.0481	9606.ENSP00000265734,9606.ENSP00000300738,9606.ENSP00000304133,9606.ENSP00000312995,9606.ENSP00000315644,9606.ENSP00000320171,9606.ENSP00000322229,9606.ENSP00000322706,9606.ENSP00000343658,9606.ENSP00000349078,9606.ENSP00000354522,9606.ENSP00000354665,9606.ENSP00000354687,9606.ENSP00000354813,9606.ENSP00000355046,9606.ENSP00000355206,9606.ENSP00000355265,9606.ENSP00000361965,9606.ENSP00000370376,…	CDK6,RRM1,SCG2,CLSPN,TYMS,PKM,FADS1,HMGCS1,MAP4K4,FDPS,TOP1,MT-ND6,MT-ND1,MT-ND5,MT-ND2,MT-ND3,MT-ATP8,ADA,DUT,IDI1,PTPRC,LDHA
GO:0042981	Regulation of apoptotic process	18	1550	0.36	0.0481	9606.ENSP00000025008,9606.ENSP00000216341,9606.ENSP00000244745,9606.ENSP00000265165,9606.ENSP00000266671,9606.ENSP00000296503,9606.ENSP00000304133,9606.ENSP00000324173,9606.ENSP00000326119,9606.ENSP00000339992,9606.ENSP00000343658,9606.ENSP00000351990,9606.ENSP00000361965,9606.ENSP00000373620,9606.ENSP00000411355,9606.ENSP00000411532,9606.ENSP00000445175,9606.ENSP00000448665	RB1CC1,GZMB,SOX4,LEF1,PHLDA1,HMGB2,SCG2,HSPA5,PMAIP1,MYB,MAP4K4,NAE1,ADA,HSPD1,PTPRC,TOP2A,LDHA,DDIT3
GO:0050870	Positive regulation of t cell activation	6	209	0.75	0.0481	9606.ENSP00000244745,9606.ENSP00000265165,9606.ENSP00000339992,9606.ENSP00000361965,9606.ENSP00000373620,9606.ENSP00000411355	SOX4,LEF1,MYB,ADA,HSPD1,PTPRC
GO:0098727	Maintenance of cell number	5	137	0.86	0.0481	9606.ENSP00000244745,9606.ENSP00000299601,9606.ENSP00000320147,9606.ENSP00000327077,9606.ENSP00000354720	SOX4,LEO1,EZH2,PCM1,SMC3
GO:2001251	Negative regulation of chromosome organization	5	137	0.86	0.0481	9606.ENSP00000287394,9606.ENSP00000297338,9606.ENSP00000355922,9606.ENSP00000377536,9606.ENSP00000411532	ATAD2,RAD21,CENPF,PTTG1,TOP2A
GO:0051128	Regulation of cellular component organization	24	2402	0.3	0.0482	9606.ENSP00000216341,9606.ENSP00000245838,9606.ENSP00000264982,9606.ENSP00000265165,9606.ENSP00000287394,9606.ENSP00000297338,9606.ENSP00000300403,9606.ENSP00000320147,9606.ENSP00000324173,9606.ENSP00000326119,9606.ENSP00000339001,9606.ENSP00000339992,9606.ENSP00000343658,9606.ENSP00000344741,9606.ENSP00000349305,9606.ENSP00000355922,9606.ENSP00000356042,9606.ENSP00000356989,9606.ENSP00000377536,…	GZMB,THOC2,CEP70,LEF1,ATAD2,RAD21,TPX2,EZH2,HSPA5,PMAIP1,TUBB,MYB,MAP4K4,INSIG1,GOLGA4,CENPF,EZR,PFDN2,PTTG1,CXCR4,TOP2A,DHX36,HSPA8,VIM
GO:0080090	Regulation of primary metabolic process	46	6032	0.18	0.0491	9606.ENSP00000025008,9606.ENSP00000216341,9606.ENSP00000244745,9606.ENSP00000265165,9606.ENSP00000265734,9606.ENSP00000265896,9606.ENSP00000287394,9606.ENSP00000289371,9606.ENSP00000296503,9606.ENSP00000297338,9606.ENSP00000299601,9606.ENSP00000300403,9606.ENSP00000312995,9606.ENSP00000313603,9606.ENSP00000315644,9606.ENSP00000320147,9606.ENSP00000322229,9606.ENSP00000322706,9606.ENSP00000323148,…	RB1CC1,GZMB,SOX4,LEF1,CDK6,SQLE,ATAD2,EIF5B,HMGB2,RAD21,LEO1,TPX2,CLSPN,ABCF1,TYMS,EZH2,FADS1,HMGCS1,ZKSCAN1,HSPA5,PMAIP1,USP16,EEF1A1,MYB,MAP4K4,INSIG1,FDPS,CENPF,EZR,HDGF,CDC5L,PCNA,DNAJC2,IDI1,HSPD1,LRRFIP1,PTTG1,WDR43,CXCR4,PTPRC,TOP2A,DHX36,HSPA8,KPNA2,VIM,DDIT3
